# Supplementary material for: Assessing the impact of oscillating dietary crude protein on the stability of the rumen microbiome in dairy cattle
Source: Front Microbiol. 2025 Jun 10;16:1568112. doi: 10.3389/fmicb.2025.1568112 (PMC12186453; doi:10.3389/fmicb.2025.1568112)
Supplement: Supplementary file 2 [file Supplementary_file_2.csv]

	Sample	osc_lvl	prot_lvl	Abundance	Phylum	Order	Family	Genus	Genus2	count	rel_abund_s	sd_ra	mean_ra
1	F-102-S-80	SF	HP	29924	Bacteroidota	Bacteroidales	Prevotellaceae	Prevotella	Prevotella	29924	0.339001484	0.057023115	0.302727634
2	F-13-S-13	OF	HP	28094	Bacteroidota	Bacteroidales	Prevotellaceae	Prevotella	Prevotella	28094	0.320872594	0.057149973	0.312321658
3	F-93-S-94	OF	LP	26792	Bacteroidota	Bacteroidales	Prevotellaceae	Prevotella	Prevotella	26792	0.296621053	0.057149973	0.312321658
4	F-107-S-85	OF	LP	19741	Bacteroidota	Bacteroidales	Prevotellaceae	Prevotella	Prevotella	19741	0.41567876	0.057149973	0.312321658
5	F-65-S-65	OF	HP	19732	Bacteroidota	Bacteroidales	Prevotellaceae	Prevotella	Prevotella	19732	0.331374064	0.057149973	0.312321658
6	F-15-S-15	SF	LP	19556	Bacteroidota	Bacteroidales	Prevotellaceae	Prevotella	Prevotella	19556	0.384635053	0.057023115	0.302727634
7	F-21-S-21	OF	LP	18074	Bacteroidota	Bacteroidales	Prevotellaceae	Prevotella	Prevotella	18074	0.363947564	0.057149973	0.312321658
8	F-89-S-124	OF	HP	17844	Bacteroidota	Bacteroidales	Prevotellaceae	Prevotella	Prevotella	17844	0.281176137	0.057149973	0.312321658
9	F-50-S-50	SF	HP	16382	Bacteroidota	Bacteroidales	Prevotellaceae	Prevotella	Prevotella	16382	0.340207256	0.057023115	0.302727634
10	F-80-S-121	SF	LP	14411	Bacteroidota	Bacteroidales	Prevotellaceae	Prevotella	Prevotella	14411	0.404235624	0.057023115	0.302727634
11	F-12-S-12	SF	LP	14041	Bacteroidota	Bacteroidales	Prevotellaceae	Prevotella	Prevotella	14041	0.300837743	0.057023115	0.302727634
12	F-116-S-113	OF	LP	13717	Bacteroidota	Bacteroidales	Prevotellaceae	Prevotella	Prevotella	13717	0.447726605	0.057149973	0.312321658
13	F-103-S-81	SF	LP	13316	Bacteroidota	Bacteroidales	Prevotellaceae	Prevotella	Prevotella	13316	0.264075359	0.057023115	0.302727634
14	F-17-S-17	OF	LP	12958	Bacteroidota	Bacteroidales	Prevotellaceae	Prevotella	Prevotella	12958	0.375528894	0.057149973	0.312321658
15	F-99-S-97	OF	HP	12907	Bacteroidota	Bacteroidales	Prevotellaceae	Prevotella	Prevotella	12907	0.317429478	0.057149973	0.312321658
16	F-106-S-84	OF	HP	12580	Bacteroidota	Bacteroidales	Prevotellaceae	Prevotella	Prevotella	12580	0.317957791	0.057149973	0.312321658
17	F-105-S-83	SF	LP	12555	Bacteroidota	Bacteroidales	Prevotellaceae	Prevotella	Prevotella	12555	0.323766053	0.057023115	0.302727634
18	F-121-S-116	SF	LP	12413	Bacteroidota	Bacteroidales	Prevotellaceae	Prevotella	Prevotella	12413	0.292455942	0.057023115	0.302727634
19	F-118-S-105	SF	LP	12269	Bacteroidota	Bacteroidales	Prevotellaceae	Prevotella	Prevotella	12269	0.353217216	0.057023115	0.302727634
20	F-30-S-30	SF	HP	12264	Bacteroidota	Bacteroidales	Prevotellaceae	Prevotella	Prevotella	12264	0.33780471	0.057023115	0.302727634
21	F-20-S-20	OF	HP	12081	Bacteroidota	Bacteroidales	Prevotellaceae	Prevotella	Prevotella	12081	0.452488857	0.057149973	0.312321658
22	F-51-S-51	SF	LP	11897	Bacteroidota	Bacteroidales	Prevotellaceae	Prevotella	Prevotella	11897	0.387423473	0.057023115	0.302727634
23	F-88-S-111	SF	LP	11828	Bacteroidota	Bacteroidales	Prevotellaceae	Prevotella	Prevotella	11828	0.367706034	0.057023115	0.302727634
24	F-86-S-109	OF	LP	11810	Bacteroidota	Bacteroidales	Prevotellaceae	Prevotella	Prevotella	11810	0.371407007	0.057149973	0.312321658
25	F-110-S-100	SF	LP	11496	Bacteroidota	Bacteroidales	Prevotellaceae	Prevotella	Prevotella	11496	0.337442762	0.057023115	0.302727634
26	F-120-S-115	SF	HP	11128	Bacteroidota	Bacteroidales	Prevotellaceae	Prevotella	Prevotella	11128	0.294095882	0.057023115	0.302727634
27	F-6-S-6	OF	LP	11106	Bacteroidota	Bacteroidales	Prevotellaceae	Prevotella	Prevotella	11106	0.317386831	0.057149973	0.312321658
28	F-81-S-122	OF	HP	11051	Bacteroidota	Bacteroidales	Prevotellaceae	Prevotella	Prevotella	11051	0.326344388	0.057149973	0.312321658
29	F-108-S-86	OF	LP	11036	Bacteroidota	Bacteroidales	Prevotellaceae	Prevotella	Prevotella	11036	0.35593111	0.057149973	0.312321658
30	F-14-S-14	OF	LP	10934	Bacteroidota	Bacteroidales	Prevotellaceae	Prevotella	Prevotella	10934	0.346539047	0.057149973	0.312321658
31	F-1-S-1	OF	HP	10881	Bacteroidota	Bacteroidales	Prevotellaceae	Prevotella	Prevotella	10881	0.280351438	0.057149973	0.312321658
32	F-55-S-55	OF	HP	10817	Bacteroidota	Bacteroidales	Prevotellaceae	Prevotella	Prevotella	10817	0.297113193	0.057149973	0.312321658
33	F-37-S-37	SF	LP	10539	Bacteroidota	Bacteroidales	Prevotellaceae	Prevotella	Prevotella	10539	0.314315538	0.057023115	0.302727634
34	F-41-S-41	OF	HP	10349	Bacteroidota	Bacteroidales	Prevotellaceae	Prevotella	Prevotella	10349	0.290392278	0.057149973	0.312321658
35	F-84-S-108	OF	HP	10207	Bacteroidota	Bacteroidales	Prevotellaceae	Prevotella	Prevotella	10207	0.305269769	0.057149973	0.312321658
36	F-3-S-3	SF	HP	10136	Bacteroidota	Bacteroidales	Prevotellaceae	Prevotella	Prevotella	10136	0.231283514	0.057023115	0.302727634
37	F-25-S-25	OF	LP	10112	Bacteroidota	Bacteroidales	Prevotellaceae	Prevotella	Prevotella	10112	0.31502539	0.057149973	0.312321658
38	F-77-S-89	OF	LP	10060	Bacteroidota	Bacteroidales	Prevotellaceae	Prevotella	Prevotella	10060	0.303991781	0.057149973	0.312321658
39	F-71-S-71	SF	HP	10042	Bacteroidota	Bacteroidales	Prevotellaceae	Prevotella	Prevotella	10042	0.314806107	0.057023115	0.302727634
40	F-33-S-33	OF	HP	9989	Bacteroidota	Bacteroidales	Prevotellaceae	Prevotella	Prevotella	9989	0.244110459	0.057149973	0.312321658
41	F-66-S-66	OF	LP	9950	Bacteroidota	Bacteroidales	Prevotellaceae	Prevotella	Prevotella	9950	0.317739103	0.057149973	0.312321658
42	F-91-S-92	OF	HP	9938	Bacteroidota	Bacteroidales	Prevotellaceae	Prevotella	Prevotella	9938	0.371500131	0.057149973	0.312321658
43	F-11-S-11	SF	HP	9679	Bacteroidota	Bacteroidales	Prevotellaceae	Prevotella	Prevotella	9679	0.304170202	0.057023115	0.302727634
44	F-28-S-28	OF	HP	9439	Bacteroidota	Bacteroidales	Prevotellaceae	Prevotella	Prevotella	9439	0.342340055	0.057149973	0.312321658
45	F-124-S-119	OF	LP	9421	Bacteroidota	Bacteroidales	Prevotellaceae	Prevotella	Prevotella	9421	0.2783161	0.057149973	0.312321658
46	F-44-S-44	SF	LP	9332	Bacteroidota	Bacteroidales	Prevotellaceae	Prevotella	Prevotella	9332	0.359130267	0.057023115	0.302727634
47	F-119-S-114	OF	HP	9253	Bacteroidota	Bacteroidales	Prevotellaceae	Prevotella	Prevotella	9253	0.320494614	0.057149973	0.312321658
48	F-2-S-2	OF	LP	9135	Bacteroidota	Bacteroidales	Prevotellaceae	Prevotella	Prevotella	9135	0.281267319	0.057149973	0.312321658
49	F-115-S-103	OF	LP	9076	Bacteroidota	Bacteroidales	Prevotellaceae	Prevotella	Prevotella	9076	0.234050235	0.057149973	0.312321658
50	F-48-S-48	OF	HP	9069	Bacteroidota	Bacteroidales	Prevotellaceae	Prevotella	Prevotella	9069	0.24380343	0.057149973	0.312321658
51	F-54-S-54	SF	LP	8950	Bacteroidota	Bacteroidales	Prevotellaceae	Prevotella	Prevotella	8950	0.419833005	0.057023115	0.302727634
52	F-92-S-93	OF	HP	8935	Bacteroidota	Bacteroidales	Prevotellaceae	Prevotella	Prevotella	8935	0.184052239	0.057149973	0.312321658
53	F-94-S-95	SF	HP	8845	Bacteroidota	Bacteroidales	Prevotellaceae	Prevotella	Prevotella	8845	0.271727443	0.057023115	0.302727634
54	F-56-S-56	OF	LP	8754	Bacteroidota	Bacteroidales	Prevotellaceae	Prevotella	Prevotella	8754	0.395804133	0.057149973	0.312321658
55	F-52-S-52	OF	LP	8753	Bacteroidota	Bacteroidales	Prevotellaceae	Prevotella	Prevotella	8753	0.324365388	0.057149973	0.312321658
56	F-123-S-118	OF	LP	8742	Bacteroidota	Bacteroidales	Prevotellaceae	Prevotella	Prevotella	8742	0.322964386	0.057149973	0.312321658
57	F-104-S-82	SF	HP	8724	Bacteroidota	Bacteroidales	Prevotellaceae	Prevotella	Prevotella	8724	0.250942039	0.057023115	0.302727634
58	F-43-S-43	SF	HP	8705	Bacteroidota	Bacteroidales	Prevotellaceae	Prevotella	Prevotella	8705	0.336828664	0.057023115	0.302727634
59	F-73-S-73	OF	HP	8671	Bacteroidota	Bacteroidales	Prevotellaceae	Prevotella	Prevotella	8671	0.286986165	0.057149973	0.312321658
60	F-85-S-123	OF	LP	8650	Bacteroidota	Bacteroidales	Prevotellaceae	Prevotella	Prevotella	8650	0.241978348	0.057149973	0.312321658
61	F-95-S-96	SF	LP	8594	Bacteroidota	Bacteroidales	Prevotellaceae	Prevotella	Prevotella	8594	0.205553828	0.057023115	0.302727634
62	F-32-S-32	SF	LP	8558	Bacteroidota	Bacteroidales	Prevotellaceae	Prevotella	Prevotella	8558	0.285323731	0.057023115	0.302727634
63	F-122-S-117	OF	HP	8551	Bacteroidota	Bacteroidales	Prevotellaceae	Prevotella	Prevotella	8551	0.285824113	0.057149973	0.312321658
64	F-29-S-29	OF	LP	8438	Bacteroidota	Bacteroidales	Prevotellaceae	Prevotella	Prevotella	8438	0.368407265	0.057149973	0.312321658
65	F-69-S-69	SF	LP	8260	Bacteroidota	Bacteroidales	Prevotellaceae	Prevotella	Prevotella	8260	0.332970533	0.057023115	0.302727634
66	F-76-S-76	SF	HP	8173	Bacteroidota	Bacteroidales	Prevotellaceae	Prevotella	Prevotella	8173	0.325164114	0.057023115	0.302727634
67	F-68-S-68	SF	LP	8045	Bacteroidota	Bacteroidales	Prevotellaceae	Prevotella	Prevotella	8045	0.304561802	0.057023115	0.302727634
68	F-78-S-90	SF	HP	7958	Bacteroidota	Bacteroidales	Prevotellaceae	Prevotella	Prevotella	7958	0.340245415	0.057023115	0.302727634
69	F-35-S-35	SF	HP	7784	Bacteroidota	Bacteroidales	Prevotellaceae	Prevotella	Prevotella	7784	0.278079451	0.057023115	0.302727634
70	F-40-S-40	SF	LP	7765	Bacteroidota	Bacteroidales	Prevotellaceae	Prevotella	Prevotella	7765	0.387649144	0.057023115	0.302727634
71	F-7-S-7	SF	LP	7752	Bacteroidota	Bacteroidales	Prevotellaceae	Prevotella	Prevotella	7752	0.326166533	0.057023115	0.302727634
72	F-39-S-39	OF	LP	7749	Bacteroidota	Bacteroidales	Prevotellaceae	Prevotella	Prevotella	7749	0.307805362	0.057149973	0.312321658
73	F-111-S-88	OF	HP	7747	Bacteroidota	Bacteroidales	Prevotellaceae	Prevotella	Prevotella	7747	0.391757269	0.057149973	0.312321658
74	F-101-S-99	OF	LP	7711	Bacteroidota	Bacteroidales	Prevotellaceae	Prevotella	Prevotella	7711	0.17468624	0.057149973	0.312321658
75	F-100-S-98	OF	HP	7617	Bacteroidota	Bacteroidales	Prevotellaceae	Prevotella	Prevotella	7617	0.203233811	0.057149973	0.312321658
76	F-112-S-101	SF	HP	7568	Bacteroidota	Bacteroidales	Prevotellaceae	Prevotella	Prevotella	7568	0.285122254	0.057023115	0.302727634
77	F-114-S-112	OF	HP	7563	Bacteroidota	Bacteroidales	Prevotellaceae	Prevotella	Prevotella	7563	0.392393899	0.057149973	0.312321658
78	F-8-S-8	SF	HP	7467	Bacteroidota	Bacteroidales	Prevotellaceae	Prevotella	Prevotella	7467	0.348193052	0.057023115	0.302727634
79	F-97-S-78	SF	HP	7451	Bacteroidota	Bacteroidales	Prevotellaceae	Prevotella	Prevotella	7451	0.227789667	0.057023115	0.302727634
80	F-36-S-36	SF	HP	7415	Bacteroidota	Bacteroidales	Prevotellaceae	Prevotella	Prevotella	7415	0.259347347	0.057023115	0.302727634
81	F-64-S-64	OF	HP	7376	Bacteroidota	Bacteroidales	Prevotellaceae	Prevotella	Prevotella	7376	0.364480901	0.057149973	0.312321658
82	F-4-S-4	SF	LP	7314	Bacteroidota	Bacteroidales	Prevotellaceae	Prevotella	Prevotella	7314	0.302231405	0.057023115	0.302727634
83	F-98-S-79	SF	LP	7133	Bacteroidota	Bacteroidales	Prevotellaceae	Prevotella	Prevotella	7133	0.250791084	0.057023115	0.302727634
84	F-57-S-57	SF	HP	7075	Bacteroidota	Bacteroidales	Prevotellaceae	Prevotella	Prevotella	7075	0.285685443	0.057023115	0.302727634
85	F-96-S-77	OF	LP	7056	Bacteroidota	Bacteroidales	Prevotellaceae	Prevotella	Prevotella	7056	0.271489034	0.057149973	0.312321658
86	F-61-S-61	OF	LP	7003	Bacteroidota	Bacteroidales	Prevotellaceae	Prevotella	Prevotella	7003	0.2889384	0.057149973	0.312321658
87	F-22-S-22	SF	HP	6862	Bacteroidota	Bacteroidales	Prevotellaceae	Prevotella	Prevotella	6862	0.273299347	0.057023115	0.302727634
88	F-31-S-31	SF	LP	6835	Bacteroidota	Bacteroidales	Prevotellaceae	Prevotella	Prevotella	6835	0.201991843	0.057023115	0.302727634
89	F-27-S-27	SF	LP	6830	Bacteroidota	Bacteroidales	Prevotellaceae	Prevotella	Prevotella	6830	0.345263371	0.057023115	0.302727634
90	F-9-S-9	OF	HP	6614	Bacteroidota	Bacteroidales	Prevotellaceae	Prevotella	Prevotella	6614	0.342943068	0.057149973	0.312321658
91	F-58-S-58	SF	HP	6457	Bacteroidota	Bacteroidales	Prevotellaceae	Prevotella	Prevotella	6457	0.393551533	0.057023115	0.302727634
92	F-74-S-74	OF	HP	6442	Bacteroidota	Bacteroidales	Prevotellaceae	Prevotella	Prevotella	6442	0.283813552	0.057149973	0.312321658
93	F-82-S-106	SF	HP	6428	Bacteroidota	Bacteroidales	Prevotellaceae	Prevotella	Prevotella	6428	0.312357257	0.057023115	0.302727634
94	F-75-S-75	OF	LP	6289	Bacteroidota	Bacteroidales	Prevotellaceae	Prevotella	Prevotella	6289	0.288989983	0.057149973	0.312321658
95	F-53-S-53	SF	HP	6203	Bacteroidota	Bacteroidales	Prevotellaceae	Prevotella	Prevotella	6203	0.280666033	0.057023115	0.302727634
96	F-70-S-70	OF	LP	6181	Bacteroidota	Bacteroidales	Prevotellaceae	Prevotella	Prevotella	6181	0.361779339	0.057149973	0.312321658
97	F-113-S-102	SF	LP	6135	Bacteroidota	Bacteroidales	Prevotellaceae	Prevotella	Prevotella	6135	0.238929782	0.057023115	0.302727634
98	F-34-S-34	OF	LP	6106	Bacteroidota	Bacteroidales	Prevotellaceae	Prevotella	Prevotella	6106	0.284940968	0.057149973	0.312321658
99	F-19-S-19	SF	LP	6082	Bacteroidota	Bacteroidales	Prevotellaceae	Prevotella	Prevotella	6082	0.198356272	0.057023115	0.302727634
100	F-93-S-94	OF	LP	5936	Firmicutes	Acidaminococcales	Acidaminococcaceae	Succiniclasticum	Succiniclasticum	5936	0.065718967	0.025135251	0.046460378
101	F-45-S-45	OF	LP	5776	Bacteroidota	Bacteroidales	Prevotellaceae	Prevotella	Prevotella	5776	0.265246143	0.057149973	0.312321658
102	F-59-S-59	SF	LP	5549	Bacteroidota	Bacteroidales	Prevotellaceae	Prevotella	Prevotella	5549	0.24863339	0.057023115	0.302727634
103	F-26-S-26	SF	HP	5499	Bacteroidota	Bacteroidales	Prevotellaceae	Prevotella	Prevotella	5499	0.1836428	0.057023115	0.302727634
104	F-10-S-10	OF	LP	5475	Bacteroidota	Bacteroidales	Prevotellaceae	Prevotella	Prevotella	5475	0.330995708	0.057149973	0.312321658
105	F-90-S-91	SF	LP	5464	Bacteroidota	Bacteroidales	Prevotellaceae	Prevotella	Prevotella	5464	0.239229422	0.057023115	0.302727634
106	F-46-S-46	SF	HP	5442	Bacteroidota	Bacteroidales	Prevotellaceae	Prevotella	Prevotella	5442	0.297816451	0.057023115	0.302727634
107	F-102-S-80	SF	HP	5247	Bacteroidota	Bacteroidales	Muribaculaceae	Muribaculaceae	Muribaculaceae	5247	0.059441946	0.031117127	0.039862558
108	F-62-S-62	SF	HP	5246	Bacteroidota	Bacteroidales	Prevotellaceae	Prevotella	Prevotella	5246	0.377464383	0.057023115	0.302727634
109	F-13-S-13	OF	HP	4862	Firmicutes	Acidaminococcales	Acidaminococcaceae	Succiniclasticum	Succiniclasticum	4862	0.055530809	0.025135251	0.046460378
110	F-23-S-23	SF	LP	4801	Bacteroidota	Bacteroidales	Prevotellaceae	Prevotella	Prevotella	4801	0.266544526	0.057023115	0.302727634
111	F-5-S-5	OF	HP	4791	Bacteroidota	Bacteroidales	Prevotellaceae	Prevotella	Prevotella	4791	0.325055974	0.057149973	0.312321658
112	F-67-S-67	SF	HP	4695	Bacteroidota	Bacteroidales	Prevotellaceae	Prevotella	Prevotella	4695	0.389950166	0.057023115	0.302727634
113	F-47-S-47	SF	LP	4620	Bacteroidota	Bacteroidales	Prevotellaceae	Prevotella	Prevotella	4620	0.325765054	0.057023115	0.302727634
114	F-18-S-18	SF	HP	4615	Bacteroidota	Bacteroidales	Prevotellaceae	Prevotella	Prevotella	4615	0.219271155	0.057023115	0.302727634
115	F-83-S-107	SF	LP	4570	Bacteroidota	Bacteroidales	Prevotellaceae	Prevotella	Prevotella	4570	0.322262182	0.057023115	0.302727634
116	F-60-S-60	OF	LP	4453	Bacteroidota	Bacteroidales	Prevotellaceae	Prevotella	Prevotella	4453	0.229903454	0.057149973	0.312321658
117	F-15-S-15	SF	LP	4251	Firmicutes	Acidaminococcales	Acidaminococcaceae	Succiniclasticum	Succiniclasticum	4251	0.08361033	0.0296726	0.047468309
118	F-49-S-49	OF	LP	4194	Bacteroidota	Bacteroidales	Prevotellaceae	Prevotella	Prevotella	4194	0.323661059	0.057149973	0.312321658
119	F-16-S-16	OF	HP	4191	Bacteroidota	Bacteroidales	Prevotellaceae	Prevotella	Prevotella	4191	0.24524548	0.057149973	0.312321658
120	F-24-S-24	OF	HP	4115	Bacteroidota	Bacteroidales	Prevotellaceae	Prevotella	Prevotella	4115	0.255257118	0.057149973	0.312321658
121	F-72-S-72	SF	LP	4006	Bacteroidota	Bacteroidales	Prevotellaceae	Prevotella	Prevotella	4006	0.223586538	0.057023115	0.302727634
122	F-88-S-111	SF	LP	3983	Bacteroidota	Bacteroidales	Muribaculaceae	Muribaculaceae	Muribaculaceae	3983	0.123822551	0.031117127	0.039862558
123	F-97-S-78	SF	HP	3908	Firmicutes	Acidaminococcales	Acidaminococcaceae	Succiniclasticum	Succiniclasticum	3908	0.119474167	0.0296726	0.047468309
124	F-3-S-3	SF	HP	3812	Firmicutes	Christensenellales	Christensenellaceae	Christensenellaceae_R-7_group	Christensenellaceae_R-7_group	3812	0.086982316	0.022547063	0.036188842
125	F-13-S-13	OF	HP	3751	Bacteroidota	Bacteroidales	Muribaculaceae	Muribaculaceae	Muribaculaceae	3751	0.042841642	0.017043574	0.030953838
126	F-48-S-48	OF	HP	3714	Spirochaetota	Spirochaetales	Spirochaetaceae	Treponema	Treponema	3714	0.099844078	0.021985568	0.03469085
127	F-71-S-71	SF	HP	3680	Firmicutes	Acidaminococcales	Acidaminococcaceae	Succiniclasticum	Succiniclasticum	3680	0.115364118	0.0296726	0.047468309
128	F-92-S-93	OF	HP	3655	Firmicutes	Acidaminococcales	Acidaminococcaceae	Succiniclasticum	Succiniclasticum	3655	0.075289416	0.025135251	0.046460378
129	F-66-S-66	OF	LP	3642	Bacteroidota	Bacteroidales	Muribaculaceae	Muribaculaceae	Muribaculaceae	3642	0.116302092	0.017043574	0.030953838
130	F-10-S-10	OF	LP	3600	Proteobacteria	Aeromonadales	Succinivibrionaceae	Other	Succinivibrionaceae_UCG-001	3600	0.217641013	0.003676425	0.000981038
131	F-105-S-83	SF	LP	3582	Firmicutes	Acidaminococcales	Acidaminococcaceae	Succiniclasticum	Succiniclasticum	3582	0.092371963	0.0296726	0.047468309
132	F-101-S-99	OF	LP	3521	Firmicutes	Acidaminococcales	Acidaminococcaceae	Succiniclasticum	Succiniclasticum	3521	0.079765303	0.025135251	0.046460378
133	F-89-S-124	OF	HP	3427	Firmicutes	Acidaminococcales	Acidaminococcaceae	Succiniclasticum	Succiniclasticum	3427	0.054000819	0.025135251	0.046460378
134	F-19-S-19	SF	LP	3339	Bacteroidota	Bacteroidales	Rikenellaceae	Rikenellaceae_RC9_gut_group	Rikenellaceae_RC9_gut_group	3339	0.108897006	0.01716007	0.039770652
135	F-110-S-100	SF	LP	3303	Proteobacteria	Aeromonadales	Succinivibrionaceae	Other	Succinivibrionaceae_UCG-001	3303	0.096953153	0.003476014	0.000967602
136	F-102-S-80	SF	HP	3286	Bacteroidota	Bacteroidales	Prevotellaceae	Prevotellaceae_UCG-001	Prevotellaceae_UCG-001	3286	0.037226269	0.008154854	0.028061572
137	F-99-S-97	OF	HP	3201	Firmicutes	Acidaminococcales	Acidaminococcaceae	Succiniclasticum	Succiniclasticum	3201	0.078724085	0.025135251	0.046460378
266	F-9-S-9	OF	HP	1858	Proteobacteria	Aeromonadales	Succinivibrionaceae	Other	Succinivibrionaceae_UCG-001	1858	0.096339313	0.003676425	0.000981038
139	F-26-S-26	SF	HP	3180	Firmicutes	Acidaminococcales	Acidaminococcaceae	Succiniclasticum	Succiniclasticum	3180	0.106198237	0.0296726	0.047468309
140	F-1-S-1	OF	HP	3166	Firmicutes	Christensenellales	Christensenellaceae	Christensenellaceae_R-7_group	Christensenellaceae_R-7_group	3166	0.081572709	0.019220234	0.036742711
141	F-85-S-123	OF	LP	3162	Firmicutes	Christensenellales	Christensenellaceae	Christensenellaceae_R-7_group	Christensenellaceae_R-7_group	3162	0.088454975	0.019220234	0.036742711
142	F-89-S-124	OF	HP	3150	Spirochaetota	Spirochaetales	Spirochaetaceae	Treponema	Treponema	3150	0.049636003	0.021985568	0.03469085
143	F-89-S-124	OF	HP	3132	Bacteroidota	Bacteroidales	Rikenellaceae	Rikenellaceae_RC9_gut_group	Rikenellaceae_RC9_gut_group	3132	0.049352368	0.013803104	0.040054503
144	F-102-S-80	SF	HP	3080	Firmicutes	Lachnospirales	Lachnospiraceae	Lachnospiraceae_NK3A20_group	Lachnospiraceae_NK3A20_group	3080	0.034892547	0.014729587	0.021964722
145	F-93-S-94	OF	LP	3051	Spirochaetota	Spirochaetales	Spirochaetaceae	Treponema	Treponema	3051	0.033778398	0.021985568	0.03469085
146	F-92-S-93	OF	HP	3002	Bacteroidota	Bacteroidales	Rikenellaceae	Rikenellaceae_RC9_gut_group	Rikenellaceae_RC9_gut_group	3002	0.061838256	0.013803104	0.040054503
147	F-13-S-13	OF	HP	2993	Bacteroidota	Bacteroidales	Rikenellaceae	Rikenellaceae_RC9_gut_group	Rikenellaceae_RC9_gut_group	2993	0.034184227	0.013803104	0.040054503
148	F-22-S-22	SF	HP	2976	Firmicutes	Acidaminococcales	Acidaminococcaceae	Succiniclasticum	Succiniclasticum	2976	0.118527959	0.0296726	0.047468309
149	F-95-S-96	SF	LP	2898	Firmicutes	Christensenellales	Christensenellaceae	Christensenellaceae_R-7_group	Christensenellaceae_R-7_group	2898	0.069315219	0.022547063	0.036188842
150	F-25-S-25	OF	LP	2893	Firmicutes	Acidaminococcales	Acidaminococcaceae	Succiniclasticum	Succiniclasticum	2893	0.090127418	0.025135251	0.046460378
151	F-92-S-93	OF	HP	2856	Bacteroidota	Bacteroidales	Prevotellaceae	Prevotellaceae_UCG-003	Prevotellaceae_UCG-003	2856	0.0588308	0.015869426	0.030544456
152	F-103-S-81	SF	LP	2804	Firmicutes	Lachnospirales	Lachnospiraceae	Lachnospiraceae_NK3A20_group	Lachnospiraceae_NK3A20_group	2804	0.055607338	0.014729587	0.021964722
153	F-115-S-103	OF	LP	2801	Firmicutes	Christensenellales	Christensenellaceae	Christensenellaceae_R-7_group	Christensenellaceae_R-7_group	2801	0.072231678	0.019220234	0.036742711
154	F-106-S-84	OF	HP	2751	Firmicutes	Christensenellales	Christensenellaceae	Christensenellaceae_R-7_group	Christensenellaceae_R-7_group	2751	0.069531151	0.019220234	0.036742711
155	F-92-S-93	OF	HP	2720	Bacteroidota	Bacteroidales	F082	F082	F082	2720	0.056029333	0.012693079	0.02735537
156	F-94-S-95	SF	HP	2695	Bacteroidota	Bacteroidales	Muribaculaceae	Muribaculaceae	Muribaculaceae	2695	0.082793155	0.031117127	0.039862558
157	F-120-S-115	SF	HP	2676	Firmicutes	Acidaminococcales	Acidaminococcaceae	Succiniclasticum	Succiniclasticum	2676	0.070722554	0.0296726	0.047468309
158	F-103-S-81	SF	LP	2668	Firmicutes	Acidaminococcales	Acidaminococcaceae	Succiniclasticum	Succiniclasticum	2668	0.052910263	0.0296726	0.047468309
159	F-110-S-100	SF	LP	2625	Firmicutes	Acidaminococcales	Acidaminococcaceae	Succiniclasticum	Succiniclasticum	2625	0.077051779	0.0296726	0.047468309
160	F-65-S-65	OF	HP	2615	Bacteroidota	Bacteroidales	Muribaculaceae	Muribaculaceae	Muribaculaceae	2615	0.043915628	0.017043574	0.030953838
161	F-67-S-67	SF	HP	2615	Bacteroidota	Bacteroidales	Muribaculaceae	Muribaculaceae	Muribaculaceae	2615	0.217192691	0.031117127	0.039862558
162	F-13-S-13	OF	HP	2593	Spirochaetota	Spirochaetales	Spirochaetaceae	Treponema	Treponema	2593	0.02961567	0.021985568	0.03469085
163	F-12-S-12	SF	LP	2575	Bacteroidota	Bacteroidales	Rikenellaceae	Rikenellaceae_RC9_gut_group	Rikenellaceae_RC9_gut_group	2575	0.055171084	0.01716007	0.039770652
164	F-65-S-65	OF	HP	2572	Bacteroidota	Bacteroidales	Rikenellaceae	Rikenellaceae_RC9_gut_group	Rikenellaceae_RC9_gut_group	2572	0.043193497	0.013803104	0.040054503
165	F-50-S-50	SF	HP	2549	Spirochaetota	Spirochaetales	Spirochaetaceae	Treponema	Treponema	2549	0.052935435	0.02513842	0.038642545
166	F-1-S-1	OF	HP	2547	Firmicutes	Lachnospirales	Lachnospiraceae	Lachnospiraceae_NK3A20_group	Lachnospiraceae_NK3A20_group	2547	0.065624034	0.014336542	0.022234748
167	F-48-S-48	OF	HP	2528	Bacteroidota	Bacteroidales	Prevotellaceae	Prevotellaceae_UCG-003	Prevotellaceae_UCG-003	2528	0.067960643	0.015869426	0.030544456
168	F-3-S-3	SF	HP	2525	Firmicutes	Lachnospirales	Lachnospiraceae	Lachnospiraceae_NK3A20_group	Lachnospiraceae_NK3A20_group	2525	0.057615516	0.014729587	0.021964722
169	F-12-S-12	SF	LP	2485	Firmicutes	Acidaminococcales	Acidaminococcaceae	Succiniclasticum	Succiniclasticum	2485	0.053242774	0.0296726	0.047468309
170	F-104-S-82	SF	HP	2484	Firmicutes	Christensenellales	Christensenellaceae	Christensenellaceae_R-7_group	Christensenellaceae_R-7_group	2484	0.071451172	0.022547063	0.036188842
171	F-100-S-98	OF	HP	2474	Firmicutes	Christensenellales	Christensenellaceae	Christensenellaceae_R-7_group	Christensenellaceae_R-7_group	2474	0.066010299	0.019220234	0.036742711
172	F-95-S-96	SF	LP	2474	Firmicutes	Lachnospirales	Lachnospiraceae	Lachnospiraceae_NK3A20_group	Lachnospiraceae_NK3A20_group	2474	0.059173862	0.014729587	0.021964722
173	F-19-S-19	SF	LP	2471	Bacteroidota	Bacteroidales	Prevotellaceae	Prevotellaceae_UCG-003	Prevotellaceae_UCG-003	2471	0.08058835	0.017997713	0.030740983
174	F-20-S-20	OF	HP	2463	Firmicutes	Acidaminococcales	Acidaminococcaceae	Succiniclasticum	Succiniclasticum	2463	0.092250646	0.025135251	0.046460378
175	F-63-S-63	SF	LP	2458	Bacteroidota	Bacteroidales	Prevotellaceae	Prevotella	Prevotella	2458	0.247532729	0.057023115	0.302727634
176	F-92-S-93	OF	HP	2452	Spirochaetota	Spirochaetales	Spirochaetaceae	Treponema	Treponema	2452	0.050508796	0.021985568	0.03469085
177	F-48-S-48	OF	HP	2452	Bacteroidota	Bacteroidales	Rikenellaceae	Rikenellaceae_RC9_gut_group	Rikenellaceae_RC9_gut_group	2452	0.065917522	0.013803104	0.040054503
178	F-66-S-66	OF	LP	2446	Bacteroidota	Bacteroidales	Rikenellaceae	Rikenellaceae_RC9_gut_group	Rikenellaceae_RC9_gut_group	2446	0.078109532	0.013803104	0.040054503
179	F-55-S-55	OF	HP	2407	Spirochaetota	Spirochaetales	Spirochaetaceae	Treponema	Treponema	2407	0.066113659	0.021985568	0.03469085
180	F-93-S-94	OF	LP	2407	Bacteroidota	Bacteroidales	Muribaculaceae	Muribaculaceae	Muribaculaceae	2407	0.02664851	0.017043574	0.030953838
138	F-80-S-121	SF	LP	3184	Proteobacteria	Aeromonadales	Succinivibrionaceae	Other	Succinivibrionaceae_UCG-001	3184	0.089312763	0.003476014	0.000967602
182	F-13-S-13	OF	HP	2393	Firmicutes	Christensenellales	Christensenellaceae	Christensenellaceae_R-7_group	Christensenellaceae_R-7_group	2393	0.027331392	0.019220234	0.036742711
183	F-103-S-81	SF	LP	2365	Firmicutes	Christensenellales	Christensenellaceae	Christensenellaceae_R-7_group	Christensenellaceae_R-7_group	2365	0.046901339	0.022547063	0.036188842
184	F-93-S-94	OF	LP	2352	Firmicutes	Christensenellales	Christensenellaceae	Christensenellaceae_R-7_group	Christensenellaceae_R-7_group	2352	0.026039591	0.019220234	0.036742711
185	F-19-S-19	SF	LP	2337	Firmicutes	Acidaminococcales	Acidaminococcaceae	Succiniclasticum	Succiniclasticum	2337	0.07621812	0.0296726	0.047468309
186	F-50-S-50	SF	HP	2336	Firmicutes	Christensenellales	Christensenellaceae	Christensenellaceae_R-7_group	Christensenellaceae_R-7_group	2336	0.048512035	0.022547063	0.036188842
286	F-8-S-8	SF	HP	1791	Proteobacteria	Aeromonadales	Succinivibrionaceae	Other	Succinivibrionaceae_UCG-001	1791	0.083515971	0.003476014	0.000967602
188	F-84-S-108	OF	HP	2332	Firmicutes	Acidaminococcales	Acidaminococcaceae	Succiniclasticum	Succiniclasticum	2332	0.069745185	0.025135251	0.046460378
189	F-21-S-21	OF	LP	2321	Bacteroidota	Bacteroidales	Rikenellaceae	Rikenellaceae_RC9_gut_group	Rikenellaceae_RC9_gut_group	2321	0.046736876	0.013803104	0.040054503
190	F-21-S-21	OF	LP	2296	Bacteroidota	Bacteroidales	F082	F082	F082	2296	0.046233463	0.012693079	0.02735537
203	F-20-S-20	OF	HP	2225	Proteobacteria	Aeromonadales	Succinivibrionaceae	Other	Succinivibrionaceae_UCG-001	2225	0.083336455	0.003676425	0.000981038
257	F-4-S-4	SF	LP	1906	Proteobacteria	Aeromonadales	Succinivibrionaceae	Other	Succinivibrionaceae_UCG-001	1906	0.078760331	0.003476014	0.000967602
193	F-13-S-13	OF	HP	2279	Bacteroidota	Bacteroidales	Prevotellaceae	Prevotellaceae_UCG-001	Prevotellaceae_UCG-001	2279	0.026029353	0.007027385	0.026226304
194	F-15-S-15	SF	LP	2277	Bacteroidota	Bacteroidales	Prevotellaceae	Prevotellaceae_UCG-003	Prevotellaceae_UCG-003	2277	0.044784926	0.017997713	0.030740983
195	F-102-S-80	SF	HP	2272	Firmicutes	Acidaminococcales	Acidaminococcaceae	Succiniclasticum	Succiniclasticum	2272	0.025738918	0.0296726	0.047468309
196	F-65-S-65	OF	HP	2255	Firmicutes	Christensenellales	Christensenellaceae	Christensenellaceae_R-7_group	Christensenellaceae_R-7_group	2255	0.037869882	0.019220234	0.036742711
197	F-31-S-31	SF	LP	2253	Bacteroidota	Bacteroidales	Rikenellaceae	Rikenellaceae_RC9_gut_group	Rikenellaceae_RC9_gut_group	2253	0.066581949	0.01716007	0.039770652
198	F-15-S-15	SF	LP	2252	Bacteroidota	Bacteroidales	Rikenellaceae	Rikenellaceae_RC9_gut_group	Rikenellaceae_RC9_gut_group	2252	0.044293216	0.01716007	0.039770652
199	F-89-S-124	OF	HP	2250	Bacteroidota	Bacteroidales	Muribaculaceae	Muribaculaceae	Muribaculaceae	2250	0.035454288	0.017043574	0.030953838
200	F-65-S-65	OF	HP	2236	Bacteroidota	Bacteroidales	Prevotellaceae	Prevotellaceae_UCG-003	Prevotellaceae_UCG-003	2236	0.037550801	0.015869426	0.030544456
201	F-55-S-55	OF	HP	2236	Firmicutes	Acidaminococcales	Acidaminococcaceae	Succiniclasticum	Succiniclasticum	2236	0.061416761	0.025135251	0.046460378
202	F-16-S-16	OF	HP	2226	Firmicutes	Acidaminococcales	Acidaminococcaceae	Succiniclasticum	Succiniclasticum	2226	0.130259231	0.025135251	0.046460378
220	F-66-S-66	OF	LP	2092	Euryarchaeota	Methanobacteriales	Methanobacteriaceae	Other	Methanobrevibacter	2092	0.066805046	0.003676425	0.000981038
204	F-115-S-103	OF	LP	2219	Firmicutes	Acidaminococcales	Acidaminococcaceae	Succiniclasticum	Succiniclasticum	2219	0.057223168	0.025135251	0.046460378
205	F-13-S-13	OF	HP	2211	Bacteroidota	Bacteroidales	F082	F082	F082	2211	0.025252698	0.012693079	0.02735537
206	F-14-S-14	OF	LP	2200	Firmicutes	Acidaminococcales	Acidaminococcaceae	Succiniclasticum	Succiniclasticum	2200	0.069726166	0.025135251	0.046460378
207	F-3-S-3	SF	HP	2198	Bacteroidota	Bacteroidales	Muribaculaceae	Muribaculaceae	Muribaculaceae	2198	0.050154022	0.031117127	0.039862558
208	F-118-S-105	SF	LP	2192	Bacteroidota	Bacteroidales	Muribaculaceae	Muribaculaceae	Muribaculaceae	2192	0.063106377	0.031117127	0.039862558
209	F-60-S-60	OF	LP	2180	Spirochaetota	Spirochaetales	Spirochaetaceae	Treponema	Treponema	2180	0.112550984	0.021985568	0.03469085
210	F-3-S-3	SF	HP	2165	Bacteroidota	Bacteroidales	Rikenellaceae	Rikenellaceae_RC9_gut_group	Rikenellaceae_RC9_gut_group	2165	0.049401027	0.01716007	0.039770652
211	F-100-S-98	OF	HP	2155	Firmicutes	Lachnospirales	Lachnospiraceae	Lachnospiraceae_NK3A20_group	Lachnospiraceae_NK3A20_group	2155	0.057498866	0.014336542	0.022234748
212	F-44-S-44	SF	LP	2139	Spirochaetota	Spirochaetales	Spirochaetaceae	Treponema	Treponema	2139	0.082316721	0.02513842	0.038642545
213	F-13-S-13	OF	HP	2131	Bacteroidota	Bacteroidales	Prevotellaceae	Prevotellaceae_UCG-003	Prevotellaceae_UCG-003	2131	0.024338987	0.015869426	0.030544456
214	F-50-S-50	SF	HP	2131	Bacteroidota	Bacteroidales	Rikenellaceae	Rikenellaceae_RC9_gut_group	Rikenellaceae_RC9_gut_group	2131	0.044254771	0.01716007	0.039770652
215	F-92-S-93	OF	HP	2131	Bacteroidota	Bacteroidales	Muribaculaceae	Muribaculaceae	Muribaculaceae	2131	0.043896511	0.017043574	0.030953838
216	F-55-S-55	OF	HP	2117	Bacteroidota	Bacteroidales	Prevotellaceae	Prevotellaceae_UCG-003	Prevotellaceae_UCG-003	2117	0.058148158	0.015869426	0.030544456
388	F-74-S-74	OF	HP	1477	Firmicutes	Oscillospirales	Oscillospiraceae	Other	NK4A214_group	1477	0.065071812	0.003676425	0.000981038
218	F-55-S-55	OF	HP	2104	Bacteroidota	Bacteroidales	F082	F082	F082	2104	0.057791084	0.012693079	0.02735537
219	F-48-S-48	OF	HP	2093	Bacteroidota	Bacteroidales	F082	F082	F082	2093	0.056266466	0.012693079	0.02735537
435	F-22-S-22	SF	HP	1401	Bacteroidota	Bacteroidales	p-251-o5	Other	p-251-o5	1401	0.055798949	0.003476014	0.000967602
221	F-102-S-80	SF	HP	2084	Firmicutes	Christensenellales	Christensenellaceae	Christensenellaceae_R-7_group	Christensenellaceae_R-7_group	2084	0.023609113	0.022547063	0.036188842
222	F-12-S-12	SF	LP	2083	Bacteroidota	Bacteroidales	Muribaculaceae	Muribaculaceae	Muribaculaceae	2083	0.044629657	0.031117127	0.039862558
223	F-86-S-109	OF	LP	2079	Firmicutes	Acidaminococcales	Acidaminococcaceae	Succiniclasticum	Succiniclasticum	2079	0.065381471	0.025135251	0.046460378
224	F-36-S-36	SF	HP	2069	Spirochaetota	Spirochaetales	Spirochaetaceae	Treponema	Treponema	2069	0.07236543	0.02513842	0.038642545
269	F-17-S-17	OF	LP	1848	Proteobacteria	Aeromonadales	Succinivibrionaceae	Other	Succinivibrionaceae_UCG-001	1848	0.053555903	0.003676425	0.000981038
226	F-107-S-85	OF	LP	2064	Firmicutes	Acidaminococcales	Acidaminococcaceae	Succiniclasticum	Succiniclasticum	2064	0.043460866	0.025135251	0.046460378
187	F-101-S-99	OF	LP	2334	Euryarchaeota	Methanobacteriales	Methanobacteriaceae	Other	Methanobrevibacter	2334	0.052874813	0.003676425	0.000981038
228	F-115-S-103	OF	LP	2050	Firmicutes	Lachnospirales	Lachnospiraceae	Lachnospiraceae_NK3A20_group	Lachnospiraceae_NK3A20_group	2050	0.052865027	0.014336542	0.022234748
229	F-100-S-98	OF	HP	2049	Firmicutes	Acidaminococcales	Acidaminococcaceae	Succiniclasticum	Succiniclasticum	2049	0.054670616	0.025135251	0.046460378
230	F-65-S-65	OF	HP	2044	Firmicutes	Acidaminococcales	Acidaminococcaceae	Succiniclasticum	Succiniclasticum	2044	0.034326403	0.025135251	0.046460378
231	F-53-S-53	SF	HP	2035	Spirochaetota	Spirochaetales	Spirochaetaceae	Treponema	Treponema	2035	0.092077282	0.02513842	0.038642545
232	F-73-S-73	OF	HP	2026	Bacteroidota	Bacteroidales	Rikenellaceae	Rikenellaceae_RC9_gut_group	Rikenellaceae_RC9_gut_group	2026	0.067055008	0.013803104	0.040054503
233	F-36-S-36	SF	HP	2021	Firmicutes	Acidaminococcales	Acidaminococcaceae	Succiniclasticum	Succiniclasticum	2021	0.07068658	0.0296726	0.047468309
234	F-45-S-45	OF	LP	2018	Firmicutes	Acidaminococcales	Acidaminococcaceae	Succiniclasticum	Succiniclasticum	2018	0.09267083	0.025135251	0.046460378
235	F-33-S-33	OF	HP	2016	Bacteroidota	Bacteroidales	Prevotellaceae	Prevotellaceae_UCG-003	Prevotellaceae_UCG-003	2016	0.049266862	0.015869426	0.030544456
236	F-42-S-42	OF	LP	2016	Bacteroidota	Bacteroidales	Prevotellaceae	Prevotella	Prevotella	2016	0.332125206	0.057149973	0.312321658
237	F-93-S-94	OF	LP	2010	Bacteroidota	Bacteroidales	Rikenellaceae	Rikenellaceae_RC9_gut_group	Rikenellaceae_RC9_gut_group	2010	0.022253222	0.013803104	0.040054503
238	F-31-S-31	SF	LP	2009	Firmicutes	Acidaminococcales	Acidaminococcaceae	Succiniclasticum	Succiniclasticum	2009	0.059371121	0.0296726	0.047468309
239	F-65-S-65	OF	HP	2005	Bacteroidota	Bacteroidales	F082	F082	F082	2005	0.033671447	0.012693079	0.02735537
240	F-1-S-1	OF	HP	2001	Bacteroidota	Bacteroidales	Muribaculaceae	Muribaculaceae	Muribaculaceae	2001	0.05155622	0.017043574	0.030953838
241	F-41-S-41	OF	HP	1994	Bacteroidota	Bacteroidales	Rikenellaceae	Rikenellaceae_RC9_gut_group	Rikenellaceae_RC9_gut_group	1994	0.055951512	0.013803104	0.040054503
242	F-124-S-119	OF	LP	1986	Bacteroidota	Bacteroidales	Rikenellaceae	Rikenellaceae_RC9_gut_group	Rikenellaceae_RC9_gut_group	1986	0.058670606	0.013803104	0.040054503
243	F-72-S-72	SF	LP	1984	Firmicutes	Christensenellales	Christensenellaceae	Christensenellaceae_R-7_group	Christensenellaceae_R-7_group	1984	0.110732824	0.022547063	0.036188842
244	F-51-S-51	SF	LP	1954	Spirochaetota	Spirochaetales	Spirochaetaceae	Treponema	Treponema	1954	0.063631627	0.02513842	0.038642545
245	F-73-S-73	OF	HP	1950	Firmicutes	Christensenellales	Christensenellaceae	Christensenellaceae_R-7_group	Christensenellaceae_R-7_group	1950	0.064539617	0.019220234	0.036742711
246	F-27-S-27	SF	LP	1944	Firmicutes	Acidaminococcales	Acidaminococcaceae	Succiniclasticum	Succiniclasticum	1944	0.098271156	0.0296726	0.047468309
247	F-68-S-68	SF	LP	1941	Bacteroidota	Bacteroidales	Prevotellaceae	Prevotellaceae_UCG-003	Prevotellaceae_UCG-003	1941	0.073480977	0.017997713	0.030740983
248	F-121-S-116	SF	LP	1941	Firmicutes	Acidaminococcales	Acidaminococcaceae	Succiniclasticum	Succiniclasticum	1941	0.045730845	0.0296726	0.047468309
249	F-93-S-94	OF	LP	1940	Firmicutes	Lachnospirales	Lachnospiraceae	Lachnospiraceae_NK3A20_group	Lachnospiraceae_NK3A20_group	1940	0.021478234	0.014336542	0.022234748
346	F-73-S-73	OF	HP	1589	Firmicutes	Oscillospirales	Oscillospiraceae	Other	NK4A214_group	1589	0.052591514	0.003676425	0.000981038
251	F-101-S-99	OF	LP	1935	Firmicutes	Christensenellales	Christensenellaceae	Christensenellaceae_R-7_group	Christensenellaceae_R-7_group	1935	0.043835803	0.019220234	0.036742711
1012	F-62-S-62	SF	HP	723	Firmicutes	Oscillospirales	Ruminococcaceae	Other	Ruminococcus	723	0.052021874	0.003476014	0.000967602
253	F-33-S-33	OF	HP	1930	Spirochaetota	Spirochaetales	Spirochaetaceae	Treponema	Treponema	1930	0.0471652	0.021985568	0.03469085
254	F-26-S-26	SF	HP	1921	Bacteroidota	Bacteroidales	Muribaculaceae	Muribaculaceae	Muribaculaceae	1921	0.064153086	0.031117127	0.039862558
561	F-53-S-53	SF	HP	1145	Fibrobacterota	Fibrobacterales	Fibrobacteraceae	Other	Fibrobacter	1145	0.051807611	0.003476014	0.000967602
256	F-46-S-46	SF	HP	1913	Spirochaetota	Spirochaetales	Spirochaetaceae	Treponema	Treponema	1913	0.10468998	0.02513842	0.038642545
667	F-60-S-60	OF	LP	982	Fibrobacterota	Fibrobacterales	Fibrobacteraceae	Other	Fibrobacter	982	0.050699571	0.003676425	0.000981038
258	F-115-S-103	OF	LP	1904	Euryarchaeota	Methanobacteriales	Methanobacteriaceae	Other	Methanobrevibacter	1904	0.049100005	0.003676425	0.000981038
259	F-97-S-78	SF	HP	1895	Spirochaetota	Spirochaetales	Spirochaetaceae	Treponema	Treponema	1895	0.057933354	0.02513842	0.038642545
260	F-18-S-18	SF	HP	1888	Firmicutes	Acidaminococcales	Acidaminococcaceae	Succiniclasticum	Succiniclasticum	1888	0.089703996	0.0296726	0.047468309
656	F-82-S-106	SF	HP	999	Firmicutes	Oscillospirales	Oscillospiraceae	Other	NK4A214_group	999	0.048544633	0.003476014	0.000967602
262	F-21-S-21	OF	LP	1874	Firmicutes	Acidaminococcales	Acidaminococcaceae	Succiniclasticum	Succiniclasticum	1874	0.037735849	0.025135251	0.046460378
263	F-94-S-95	SF	HP	1869	Firmicutes	Acidaminococcales	Acidaminococcaceae	Succiniclasticum	Succiniclasticum	1869	0.057417591	0.0296726	0.047468309
264	F-85-S-123	OF	LP	1864	Firmicutes	Lachnospirales	Lachnospiraceae	Lachnospiraceae_NK3A20_group	Lachnospiraceae_NK3A20_group	1864	0.052144236	0.014336542	0.022234748
265	F-89-S-124	OF	HP	1863	Bacteroidota	Bacteroidales	Prevotellaceae	Prevotellaceae_UCG-001	Prevotellaceae_UCG-001	1863	0.02935615	0.007027385	0.026226304
391	F-116-S-113	OF	LP	1471	Firmicutes	Oscillospirales	Oscillospiraceae	Other	NK4A214_group	1471	0.048013839	0.003676425	0.000981038
267	F-81-S-122	OF	HP	1852	Firmicutes	Christensenellales	Christensenellaceae	Christensenellaceae_R-7_group	Christensenellaceae_R-7_group	1852	0.054690961	0.019220234	0.036742711
268	F-104-S-82	SF	HP	1848	Firmicutes	Lachnospirales	Lachnospiraceae	Lachnospiraceae_NK3A20_group	Lachnospiraceae_NK3A20_group	1848	0.053156911	0.014729587	0.021964722
333	F-118-S-105	SF	LP	1618	Proteobacteria	Aeromonadales	Succinivibrionaceae	Other	Succinivibrionaceae_UCG-001	1618	0.046581258	0.003476014	0.000967602
270	F-31-S-31	SF	LP	1840	Bacteroidota	Bacteroidales	Prevotellaceae	Prevotellaceae_UCG-003	Prevotellaceae_UCG-003	1840	0.054376736	0.017997713	0.030740983
271	F-35-S-35	SF	HP	1828	Bacteroidota	Bacteroidales	Rikenellaceae	Rikenellaceae_RC9_gut_group	Rikenellaceae_RC9_gut_group	1828	0.065304373	0.01716007	0.039770652
272	F-120-S-115	SF	HP	1828	Bacteroidota	Bacteroidales	Muribaculaceae	Muribaculaceae	Muribaculaceae	1828	0.048311222	0.031117127	0.039862558
273	F-50-S-50	SF	HP	1826	Bacteroidota	Bacteroidales	Prevotellaceae	Prevotellaceae_UCG-003	Prevotellaceae_UCG-003	1826	0.037920794	0.017997713	0.030740983
274	F-52-S-52	OF	LP	1825	Spirochaetota	Spirochaetales	Spirochaetaceae	Treponema	Treponema	1825	0.067630165	0.021985568	0.03469085
275	F-35-S-35	SF	HP	1824	Bacteroidota	Bacteroidales	Prevotellaceae	Prevotellaceae_UCG-003	Prevotellaceae_UCG-003	1824	0.065161475	0.017997713	0.030740983
276	F-50-S-50	SF	HP	1821	Bacteroidota	Bacteroidales	F082	F082	F082	1821	0.037816958	0.01331003	0.027531258
277	F-93-S-94	OF	LP	1815	Bacteroidota	Bacteroidales	Prevotellaceae	Prevotellaceae_UCG-001	Prevotellaceae_UCG-001	1815	0.020094327	0.007027385	0.026226304
278	F-33-S-33	OF	HP	1813	Bacteroidota	Bacteroidales	Rikenellaceae	Rikenellaceae_RC9_gut_group	Rikenellaceae_RC9_gut_group	1813	0.044305963	0.013803104	0.040054503
279	F-19-S-19	SF	LP	1808	Bacteroidota	Bacteroidales	F082	F082	F082	1808	0.058965495	0.01331003	0.027531258
280	F-61-S-61	OF	LP	1799	Spirochaetota	Spirochaetales	Spirochaetaceae	Treponema	Treponema	1799	0.074225358	0.021985568	0.03469085
281	F-93-S-94	OF	LP	1798	Bacteroidota	Bacteroidales	F082	F082	F082	1798	0.019906116	0.012693079	0.02735537
282	F-90-S-91	SF	LP	1792	Firmicutes	Acidaminococcales	Acidaminococcaceae	Succiniclasticum	Succiniclasticum	1792	0.078458844	0.0296726	0.047468309
365	F-81-S-122	OF	HP	1543	Firmicutes	Clostridia	Hungateiclostridiaceae	Other	Saccharofermentans	1543	0.045565957	0.003676425	0.000981038
284	F-101-S-99	OF	LP	1791	Bacteroidota	Bacteroidales	Rikenellaceae	Rikenellaceae_RC9_gut_group	Rikenellaceae_RC9_gut_group	1791	0.040573603	0.013803104	0.040054503
285	F-26-S-26	SF	HP	1791	Bacteroidota	Bacteroidales	Rikenellaceae	Rikenellaceae_RC9_gut_group	Rikenellaceae_RC9_gut_group	1791	0.059811648	0.01716007	0.039770652
1415	F-67-S-67	SF	HP	539	Proteobacteria	Aeromonadales	Succinivibrionaceae	Other	Succinivibrionaceae_UCG-001	539	0.044767442	0.003476014	0.000967602
423	F-11-S-11	SF	HP	1414	Patescibacteria	Absconditabacteriales_(SR1)	Absconditabacteriales_(SR1)	Other	Absconditabacteriales_(SR1)	1414	0.044436064	0.003476014	0.000967602
288	F-21-S-21	OF	LP	1785	Bacteroidota	Bacteroidales	Prevotellaceae	Prevotellaceae_UCG-003	Prevotellaceae_UCG-003	1785	0.035943698	0.015869426	0.030544456
289	F-68-S-68	SF	LP	1779	Firmicutes	Acidaminococcales	Acidaminococcaceae	Succiniclasticum	Succiniclasticum	1779	0.067348098	0.0296726	0.047468309
290	F-41-S-41	OF	HP	1764	Spirochaetota	Spirochaetales	Spirochaetaceae	Treponema	Treponema	1764	0.049497727	0.021985568	0.03469085
291	F-12-S-12	SF	LP	1760	Firmicutes	Christensenellales	Christensenellaceae	Christensenellaceae_R-7_group	Christensenellaceae_R-7_group	1760	0.037709168	0.022547063	0.036188842
292	F-59-S-59	SF	LP	1759	Spirochaetota	Spirochaetales	Spirochaetaceae	Treponema	Treponema	1759	0.078815306	0.02513842	0.038642545
293	F-102-S-80	SF	HP	1759	Bacteroidota	Bacteroidales	Rikenellaceae	Rikenellaceae_RC9_gut_group	Rikenellaceae_RC9_gut_group	1759	0.019927269	0.01716007	0.039770652
294	F-65-S-65	OF	HP	1757	Spirochaetota	Spirochaetales	Spirochaetaceae	Treponema	Treponema	1757	0.0295066	0.021985568	0.03469085
295	F-12-S-12	SF	LP	1757	Spirochaetota	Spirochaetales	Spirochaetaceae	Treponema	Treponema	1757	0.037644891	0.02513842	0.038642545
296	F-14-S-14	OF	LP	1755	Bacteroidota	Bacteroidales	F082	F082	F082	1755	0.055622465	0.012693079	0.02735537
297	F-31-S-31	SF	LP	1744	Bacteroidota	Bacteroidales	F082	F082	F082	1744	0.051539689	0.01331003	0.027531258
298	F-101-S-99	OF	LP	1744	Spirochaetota	Spirochaetales	Spirochaetaceae	Treponema	Treponema	1744	0.039508858	0.021985568	0.03469085
477	F-26-S-26	SF	HP	1308	Patescibacteria	Absconditabacteriales_(SR1)	Absconditabacteriales_(SR1)	Other	Absconditabacteriales_(SR1)	1308	0.043681539	0.003476014	0.000967602
830	F-27-S-27	SF	LP	840	Proteobacteria	Aeromonadales	Succinivibrionaceae	Other	Succinivibrionaceae_UCG-001	840	0.042462845	0.003476014	0.000967602
301	F-57-S-57	SF	HP	1739	Bacteroidota	Bacteroidales	Prevotellaceae	Prevotellaceae_UCG-003	Prevotellaceae_UCG-003	1739	0.070220069	0.017997713	0.030740983
302	F-107-S-85	OF	LP	1735	Firmicutes	Christensenellales	Christensenellaceae	Christensenellaceae_R-7_group	Christensenellaceae_R-7_group	1735	0.036533238	0.019220234	0.036742711
322	F-106-S-84	OF	HP	1660	Firmicutes	Clostridia	Hungateiclostridiaceae	Other	Saccharofermentans	1660	0.041956274	0.003676425	0.000981038
671	F-78-S-90	SF	HP	979	Bacteroidota	Bacteroidales	Prevotellaceae	Other	Family_Prevotellaceae	979	0.041857283	0.003476014	0.000967602
305	F-106-S-84	OF	HP	1728	Bacteroidota	Bacteroidales	Rikenellaceae	Rikenellaceae_RC9_gut_group	Rikenellaceae_RC9_gut_group	1728	0.043674965	0.013803104	0.040054503
306	F-32-S-32	SF	LP	1726	Bacteroidota	Bacteroidales	Muribaculaceae	Muribaculaceae	Muribaculaceae	1726	0.057544842	0.031117127	0.039862558
307	F-94-S-95	SF	HP	1722	Spirochaetota	Spirochaetales	Spirochaetaceae	Treponema	Treponema	1722	0.052901601	0.02513842	0.038642545
308	F-84-S-108	OF	HP	1720	Bacteroidota	Bacteroidales	Muribaculaceae	Muribaculaceae	Muribaculaceae	1720	0.05144156	0.017043574	0.030953838
309	F-101-S-99	OF	LP	1719	Bacteroidota	Bacteroidales	Muribaculaceae	Muribaculaceae	Muribaculaceae	1719	0.038942504	0.017043574	0.030953838
310	F-2-S-2	OF	LP	1715	Firmicutes	Christensenellales	Christensenellaceae	Christensenellaceae_R-7_group	Christensenellaceae_R-7_group	1715	0.052804976	0.019220234	0.036742711
311	F-71-S-71	SF	HP	1714	Bacteroidota	Bacteroidales	Prevotellaceae	Prevotellaceae_UCG-003	Prevotellaceae_UCG-003	1714	0.053732092	0.017997713	0.030740983
312	F-77-S-89	OF	LP	1707	Spirochaetota	Spirochaetales	Spirochaetaceae	Treponema	Treponema	1707	0.051581906	0.021985568	0.03469085
313	F-76-S-76	SF	HP	1705	Bacteroidota	Bacteroidales	Muribaculaceae	Muribaculaceae	Muribaculaceae	1705	0.067833698	0.031117127	0.039862558
314	F-122-S-117	OF	HP	1698	Firmicutes	Acidaminococcales	Acidaminococcaceae	Succiniclasticum	Succiniclasticum	1698	0.056757028	0.025135251	0.046460378
315	F-77-S-89	OF	LP	1684	Firmicutes	Acidaminococcales	Acidaminococcaceae	Succiniclasticum	Succiniclasticum	1684	0.050886895	0.025135251	0.046460378
316	F-89-S-124	OF	HP	1683	Bacteroidota	Bacteroidales	Prevotellaceae	Prevotellaceae_UCG-003	Prevotellaceae_UCG-003	1683	0.026519807	0.015869426	0.030544456
317	F-28-S-28	OF	HP	1681	Bacteroidota	Bacteroidales	Muribaculaceae	Muribaculaceae	Muribaculaceae	1681	0.060967648	0.017043574	0.030953838
318	F-45-S-45	OF	LP	1680	Bacteroidota	Bacteroidales	Prevotellaceae	Prevotellaceae_UCG-003	Prevotellaceae_UCG-003	1680	0.077149155	0.015869426	0.030544456
319	F-50-S-50	SF	HP	1679	Firmicutes	Acidaminococcales	Acidaminococcaceae	Succiniclasticum	Succiniclasticum	1679	0.034868025	0.0296726	0.047468309
479	F-11-S-11	SF	HP	1307	Proteobacteria	Aeromonadales	Succinivibrionaceae	Other	Succinivibrionaceae_UCG-001	1307	0.041073505	0.003476014	0.000967602
321	F-121-S-116	SF	LP	1669	Firmicutes	Christensenellales	Christensenellaceae	Christensenellaceae_R-7_group	Christensenellaceae_R-7_group	1669	0.039322401	0.022547063	0.036188842
802	F-18-S-18	SF	HP	864	Patescibacteria	Absconditabacteriales_(SR1)	Absconditabacteriales_(SR1)	Other	Absconditabacteriales_(SR1)	864	0.041050981	0.003476014	0.000967602
323	F-32-S-32	SF	LP	1656	Spirochaetota	Spirochaetales	Spirochaetaceae	Treponema	Treponema	1656	0.055211042	0.02513842	0.038642545
324	F-110-S-100	SF	LP	1655	Bacteroidota	Bacteroidales	Muribaculaceae	Muribaculaceae	Muribaculaceae	1655	0.048579312	0.031117127	0.039862558
325	F-78-S-90	SF	HP	1652	Firmicutes	Acidaminococcales	Acidaminococcaceae	Succiniclasticum	Succiniclasticum	1652	0.070631493	0.0296726	0.047468309
326	F-74-S-74	OF	HP	1651	Firmicutes	Christensenellales	Christensenellaceae	Christensenellaceae_R-7_group	Christensenellaceae_R-7_group	1651	0.072737686	0.019220234	0.036742711
327	F-99-S-97	OF	HP	1651	Firmicutes	Christensenellales	Christensenellaceae	Christensenellaceae_R-7_group	Christensenellaceae_R-7_group	1651	0.040604019	0.019220234	0.036742711
328	F-112-S-101	SF	HP	1651	Firmicutes	Acidaminococcales	Acidaminococcaceae	Succiniclasticum	Succiniclasticum	1651	0.062200957	0.0296726	0.047468309
329	F-33-S-33	OF	HP	1649	Firmicutes	Christensenellales	Christensenellaceae	Christensenellaceae_R-7_group	Christensenellaceae_R-7_group	1649	0.040298143	0.019220234	0.036742711
330	F-14-S-14	OF	LP	1648	Bacteroidota	Bacteroidales	Rikenellaceae	Rikenellaceae_RC9_gut_group	Rikenellaceae_RC9_gut_group	1648	0.052231237	0.013803104	0.040054503
331	F-40-S-40	SF	LP	1633	Spirochaetota	Spirochaetales	Spirochaetaceae	Treponema	Treponema	1633	0.081523638	0.02513842	0.038642545
332	F-12-S-12	SF	LP	1621	Bacteroidota	Bacteroidales	Prevotellaceae	Prevotellaceae_UCG-003	Prevotellaceae_UCG-003	1621	0.034731001	0.017997713	0.030740983
1134	F-24-S-24	OF	HP	656	Proteobacteria	Aeromonadales	Succinivibrionaceae	Other	Succinivibrionaceae_UCG-001	656	0.040692265	0.003676425	0.000981038
334	F-89-S-124	OF	HP	1614	Firmicutes	Christensenellales	Christensenellaceae	Christensenellaceae_R-7_group	Christensenellaceae_R-7_group	1614	0.025432542	0.019220234	0.036742711
335	F-12-S-12	SF	LP	1614	Bacteroidota	Bacteroidales	F082	F082	F082	1614	0.034581021	0.01331003	0.027531258
336	F-101-S-99	OF	LP	1612	Bacteroidota	Bacteroidales	Prevotellaceae	Prevotellaceae_UCG-003	Prevotellaceae_UCG-003	1612	0.036518508	0.015869426	0.030544456
337	F-33-S-33	OF	HP	1611	Firmicutes	Acidaminococcales	Acidaminococcaceae	Succiniclasticum	Succiniclasticum	1611	0.039369501	0.025135251	0.046460378
338	F-84-S-108	OF	HP	1610	Bacteroidota	Bacteroidales	Rikenellaceae	Rikenellaceae_RC9_gut_group	Rikenellaceae_RC9_gut_group	1610	0.048151693	0.013803104	0.040054503
339	F-91-S-92	OF	HP	1609	Firmicutes	Acidaminococcales	Acidaminococcaceae	Succiniclasticum	Succiniclasticum	1609	0.060147284	0.025135251	0.046460378
340	F-105-S-83	SF	LP	1608	Bacteroidota	Bacteroidales	Muribaculaceae	Muribaculaceae	Muribaculaceae	1608	0.041466811	0.031117127	0.039862558
341	F-68-S-68	SF	LP	1607	Bacteroidota	Bacteroidales	Muribaculaceae	Muribaculaceae	Muribaculaceae	1607	0.060836646	0.031117127	0.039862558
342	F-35-S-35	SF	HP	1603	Firmicutes	Christensenellales	Christensenellaceae	Christensenellaceae_R-7_group	Christensenellaceae_R-7_group	1603	0.057266362	0.022547063	0.036188842
343	F-41-S-41	OF	HP	1603	Bacteroidota	Bacteroidales	Prevotellaceae	Prevotellaceae_UCG-003	Prevotellaceae_UCG-003	1603	0.044980077	0.015869426	0.030544456
344	F-108-S-86	OF	LP	1600	Firmicutes	Christensenellales	Christensenellaceae	Christensenellaceae_R-7_group	Christensenellaceae_R-7_group	1600	0.051602916	0.019220234	0.036742711
345	F-24-S-24	OF	HP	1591	Firmicutes	Acidaminococcales	Acidaminococcaceae	Succiniclasticum	Succiniclasticum	1591	0.098691148	0.025135251	0.046460378
491	F-66-S-66	OF	LP	1272	Actinobacteriota	Bifidobacteriales	Bifidobacteriaceae	Other	Bifidobacterium	1272	0.040619511	0.003676425	0.000981038
347	F-2-S-2	OF	LP	1587	Firmicutes	Acidaminococcales	Acidaminococcaceae	Succiniclasticum	Succiniclasticum	1587	0.048863846	0.025135251	0.046460378
348	F-6-S-6	OF	LP	1580	Firmicutes	Christensenellales	Christensenellaceae	Christensenellaceae_R-7_group	Christensenellaceae_R-7_group	1580	0.045153178	0.019220234	0.036742711
349	F-89-S-124	OF	HP	1570	Bacteroidota	Bacteroidales	F082	F082	F082	1570	0.024739214	0.012693079	0.02735537
350	F-116-S-113	OF	LP	1568	Bacteroidota	Bacteroidales	Prevotellaceae	Prevotellaceae_UCG-003	Prevotellaceae_UCG-003	1568	0.051179946	0.015869426	0.030544456
351	F-35-S-35	SF	HP	1565	Bacteroidota	Bacteroidales	F082	F082	F082	1565	0.055908831	0.01331003	0.027531258
352	F-121-S-116	SF	LP	1559	Bacteroidota	Bacteroidales	Muribaculaceae	Muribaculaceae	Muribaculaceae	1559	0.036730751	0.031117127	0.039862558
353	F-4-S-4	SF	LP	1559	Firmicutes	Acidaminococcales	Acidaminococcaceae	Succiniclasticum	Succiniclasticum	1559	0.064421488	0.0296726	0.047468309
354	F-6-S-6	OF	LP	1558	Bacteroidota	Bacteroidales	Muribaculaceae	Muribaculaceae	Muribaculaceae	1558	0.044524463	0.017043574	0.030953838
355	F-118-S-105	SF	LP	1557	Firmicutes	Acidaminococcales	Acidaminococcaceae	Succiniclasticum	Succiniclasticum	1557	0.044825104	0.0296726	0.047468309
356	F-14-S-14	OF	LP	1556	Bacteroidota	Bacteroidales	Prevotellaceae	Prevotellaceae_UCG-003	Prevotellaceae_UCG-003	1556	0.049315416	0.015869426	0.030544456
357	F-60-S-60	OF	LP	1555	Bacteroidota	Bacteroidales	Rikenellaceae	Rikenellaceae_RC9_gut_group	Rikenellaceae_RC9_gut_group	1555	0.080282926	0.013803104	0.040054503
358	F-6-S-6	OF	LP	1554	Firmicutes	Acidaminococcales	Acidaminococcaceae	Succiniclasticum	Succiniclasticum	1554	0.044410151	0.025135251	0.046460378
359	F-36-S-36	SF	HP	1550	Bacteroidota	Bacteroidales	Prevotellaceae	Prevotellaceae_UCG-003	Prevotellaceae_UCG-003	1550	0.054212864	0.017997713	0.030740983
360	F-69-S-69	SF	LP	1548	Firmicutes	Christensenellales	Christensenellaceae	Christensenellaceae_R-7_group	Christensenellaceae_R-7_group	1548	0.062401741	0.022547063	0.036188842
361	F-2-S-2	OF	LP	1548	Bacteroidota	Bacteroidales	Muribaculaceae	Muribaculaceae	Muribaculaceae	1548	0.047663033	0.017043574	0.030953838
362	F-96-S-77	OF	LP	1546	Firmicutes	Christensenellales	Christensenellaceae	Christensenellaceae_R-7_group	Christensenellaceae_R-7_group	1546	0.059484417	0.019220234	0.036742711
363	F-57-S-57	SF	HP	1546	Bacteroidota	Bacteroidales	Rikenellaceae	Rikenellaceae_RC9_gut_group	Rikenellaceae_RC9_gut_group	1546	0.062426812	0.01716007	0.039770652
364	F-22-S-22	SF	HP	1543	Bacteroidota	Bacteroidales	Rikenellaceae	Rikenellaceae_RC9_gut_group	Rikenellaceae_RC9_gut_group	1543	0.061454516	0.01716007	0.039770652
560	F-98-S-79	SF	LP	1146	Firmicutes	Clostridia	Hungateiclostridiaceae	Other	Saccharofermentans	1146	0.040292525	0.003476014	0.000967602
366	F-37-S-37	SF	LP	1540	Firmicutes	Acidaminococcales	Acidaminococcaceae	Succiniclasticum	Succiniclasticum	1540	0.045929019	0.0296726	0.047468309
367	F-71-S-71	SF	HP	1535	Bacteroidota	Bacteroidales	Muribaculaceae	Muribaculaceae	Muribaculaceae	1535	0.048120631	0.031117127	0.039862558
368	F-113-S-102	SF	LP	1533	Firmicutes	Christensenellales	Christensenellaceae	Christensenellaceae_R-7_group	Christensenellaceae_R-7_group	1533	0.059703236	0.022547063	0.036188842
369	F-41-S-41	OF	HP	1527	Bacteroidota	Bacteroidales	F082	F082	F082	1527	0.042847522	0.012693079	0.02735537
370	F-124-S-119	OF	LP	1526	Bacteroidota	Bacteroidales	Muribaculaceae	Muribaculaceae	Muribaculaceae	1526	0.045081241	0.017043574	0.030953838
371	F-92-S-93	OF	HP	1524	Bacteroidota	Bacteroidales	Prevotellaceae	Prevotellaceae_UCG-001	Prevotellaceae_UCG-001	1524	0.031392906	0.007027385	0.026226304
372	F-121-S-116	SF	LP	1521	Bacteroidota	Bacteroidales	Prevotellaceae	Prevotellaceae_UCG-001	Prevotellaceae_UCG-001	1521	0.035835454	0.008154854	0.028061572
373	F-121-S-116	SF	LP	1519	Bacteroidota	Bacteroidales	Rikenellaceae	Rikenellaceae_RC9_gut_group	Rikenellaceae_RC9_gut_group	1519	0.035788333	0.01716007	0.039770652
489	F-86-S-109	OF	LP	1279	Firmicutes	Oscillospirales	Oscillospiraceae	Other	NK4A214_group	1279	0.040222656	0.003676425	0.000981038
375	F-11-S-11	SF	HP	1508	Spirochaetota	Spirochaetales	Spirochaetaceae	Treponema	Treponema	1508	0.047390088	0.02513842	0.038642545
877	F-64-S-64	OF	HP	806	Firmicutes	Oscillospirales	Oscillospiraceae	Other	NK4A214_group	806	0.039828038	0.003676425	0.000981038
377	F-122-S-117	OF	HP	1504	Bacteroidota	Bacteroidales	Muribaculaceae	Muribaculaceae	Muribaculaceae	1504	0.05027242	0.017043574	0.030953838
378	F-43-S-43	SF	HP	1502	Bacteroidota	Bacteroidales	F082	F082	F082	1502	0.058117938	0.01331003	0.027531258
379	F-65-S-65	OF	HP	1502	Bacteroidota	Bacteroidales	Prevotellaceae	Prevotellaceae_UCG-001	Prevotellaceae_UCG-001	1502	0.025224196	0.007027385	0.026226304
578	F-35-S-35	SF	HP	1113	Firmicutes	Oscillospirales	Oscillospiraceae	Other	NK4A214_group	1113	0.03976136	0.003476014	0.000967602
381	F-119-S-114	OF	HP	1499	Firmicutes	Acidaminococcales	Acidaminococcaceae	Succiniclasticum	Succiniclasticum	1499	0.051920612	0.025135251	0.046460378
382	F-17-S-17	OF	LP	1497	Firmicutes	Acidaminococcales	Acidaminococcaceae	Succiniclasticum	Succiniclasticum	1497	0.043383759	0.025135251	0.046460378
383	F-31-S-31	SF	LP	1495	Spirochaetota	Spirochaetales	Spirochaetaceae	Treponema	Treponema	1495	0.044181098	0.02513842	0.038642545
384	F-17-S-17	OF	LP	1495	Bacteroidota	Bacteroidales	Muribaculaceae	Muribaculaceae	Muribaculaceae	1495	0.043325798	0.017043574	0.030953838
509	F-108-S-86	OF	LP	1230	Firmicutes	Oscillospirales	Oscillospiraceae	Other	NK4A214_group	1230	0.039669741	0.003676425	0.000981038
446	F-104-S-82	SF	HP	1378	Firmicutes	Clostridia	Hungateiclostridiaceae	Other	Saccharofermentans	1378	0.039637567	0.003476014	0.000967602
1609	F-67-S-67	SF	HP	474	Bacteroidota	Bacteroidales	Prevotellaceae	Other	Family_Prevotellaceae	474	0.039368771	0.003476014	0.000967602
440	F-85-S-123	OF	LP	1392	Firmicutes	Clostridia	Hungateiclostridiaceae	Other	Saccharofermentans	1392	0.038940331	0.003676425	0.000981038
389	F-102-S-80	SF	HP	1474	Spirochaetota	Spirochaetales	Spirochaetaceae	Treponema	Treponema	1474	0.016698576	0.02513842	0.038642545
390	F-19-S-19	SF	LP	1474	Spirochaetota	Spirochaetales	Spirochaetaceae	Treponema	Treponema	1474	0.048072533	0.02513842	0.038642545
658	F-96-S-77	OF	LP	997	Firmicutes	Oscillospirales	Ruminococcaceae	Other	Ruminococcus	997	0.038360908	0.003676425	0.000981038
392	F-84-S-108	OF	HP	1466	Bacteroidota	Bacteroidales	Prevotellaceae	Prevotellaceae_UCG-003	Prevotellaceae_UCG-003	1466	0.043844958	0.015869426	0.030544456
393	F-65-S-65	OF	HP	1465	Firmicutes	Lachnospirales	Lachnospiraceae	Lachnospiraceae_NK3A20_group	Lachnospiraceae_NK3A20_group	1465	0.024602828	0.014336542	0.022234748
394	F-106-S-84	OF	HP	1465	Firmicutes	Lachnospirales	Lachnospiraceae	Lachnospiraceae_NK3A20_group	Lachnospiraceae_NK3A20_group	1465	0.037027676	0.014336542	0.022234748
395	F-18-S-18	SF	HP	1460	Bacteroidota	Bacteroidales	Muribaculaceae	Muribaculaceae	Muribaculaceae	1460	0.069368556	0.031117127	0.039862558
698	F-76-S-76	SF	HP	960	Bacteroidota	Bacteroidales	Prevotellaceae	Other	Family_Prevotellaceae	960	0.038193754	0.003476014	0.000967602
397	F-6-S-6	OF	LP	1456	Bacteroidota	Bacteroidales	Prevotellaceae	Prevotellaceae_UCG-001	Prevotellaceae_UCG-001	1456	0.041609511	0.007027385	0.026226304
398	F-64-S-64	OF	HP	1455	Firmicutes	Acidaminococcales	Acidaminococcaceae	Succiniclasticum	Succiniclasticum	1455	0.071898009	0.025135251	0.046460378
1105	F-72-S-72	SF	LP	669	Firmicutes	Oscillospirales	Oscillospiraceae	Other	NK4A214_group	669	0.03733884	0.003476014	0.000967602
889	F-34-S-34	OF	LP	800	Firmicutes	Oscillospirales	Oscillospiraceae	Other	NK4A214_group	800	0.037332587	0.003676425	0.000981038
401	F-26-S-26	SF	HP	1453	Bacteroidota	Bacteroidales	Prevotellaceae	Prevotellaceae_UCG-003	Prevotellaceae_UCG-003	1453	0.048523911	0.017997713	0.030740983
402	F-11-S-11	SF	HP	1450	Bacteroidota	Bacteroidales	Muribaculaceae	Muribaculaceae	Muribaculaceae	1450	0.045567393	0.031117127	0.039862558
403	F-21-S-21	OF	LP	1449	Bacteroidota	Bacteroidales	Prevotellaceae	Prevotellaceae_UCG-001	Prevotellaceae_UCG-001	1449	0.029177826	0.007027385	0.026226304
404	F-115-S-103	OF	LP	1446	Firmicutes	Oscillospirales	Oscillospiraceae	Other	NK4A214_group	1446	0.037289185	0.003676425	0.000981038
1190	F-16-S-16	OF	HP	629	Patescibacteria	Absconditabacteriales_(SR1)	Absconditabacteriales_(SR1)	Other	Absconditabacteriales_(SR1)	629	0.036807303	0.003676425	0.000981038
406	F-112-S-101	SF	HP	1445	Bacteroidota	Bacteroidales	Muribaculaceae	Muribaculaceae	Muribaculaceae	1445	0.054439965	0.031117127	0.039862558
407	F-124-S-119	OF	LP	1445	Firmicutes	Acidaminococcales	Acidaminococcaceae	Succiniclasticum	Succiniclasticum	1445	0.042688331	0.025135251	0.046460378
408	F-15-S-15	SF	LP	1443	Bacteroidota	Bacteroidales	Prevotellaceae	Prevotellaceae_UCG-001	Prevotellaceae_UCG-001	1443	0.028381488	0.008154854	0.028061572
409	F-57-S-57	SF	HP	1442	Bacteroidota	Bacteroidales	F082	F082	F082	1442	0.058227337	0.01331003	0.027531258
410	F-69-S-69	SF	LP	1442	Bacteroidota	Bacteroidales	Rikenellaceae	Rikenellaceae_RC9_gut_group	Rikenellaceae_RC9_gut_group	1442	0.058128754	0.01716007	0.039770652
411	F-51-S-51	SF	LP	1441	Firmicutes	Christensenellales	Christensenellaceae	Christensenellaceae_R-7_group	Christensenellaceae_R-7_group	1441	0.046925883	0.022547063	0.036188842
412	F-103-S-81	SF	LP	1441	Bacteroidota	Bacteroidales	Muribaculaceae	Muribaculaceae	Muribaculaceae	1441	0.028577095	0.031117127	0.039862558
413	F-13-S-13	OF	HP	1436	Firmicutes	Lachnospirales	Lachnospiraceae	Lachnospiraceae_NK3A20_group	Lachnospiraceae_NK3A20_group	1436	0.016401119	0.014336542	0.022234748
414	F-94-S-95	SF	HP	1429	Bacteroidota	Bacteroidales	Prevotellaceae	Prevotellaceae_UCG-001	Prevotellaceae_UCG-001	1429	0.043900341	0.008154854	0.028061572
531	F-2-S-2	OF	LP	1188	Proteobacteria	Aeromonadales	Succinivibrionaceae	Other	Succinivibrionaceae_UCG-001	1188	0.036578607	0.003676425	0.000981038
416	F-113-S-102	SF	LP	1422	Firmicutes	Acidaminococcales	Acidaminococcaceae	Succiniclasticum	Succiniclasticum	1422	0.055380301	0.0296726	0.047468309
417	F-26-S-26	SF	HP	1421	Spirochaetota	Spirochaetales	Spirochaetaceae	Treponema	Treponema	1421	0.04745525	0.02513842	0.038642545
418	F-55-S-55	OF	HP	1421	Bacteroidota	Bacteroidales	Rikenellaceae	Rikenellaceae_RC9_gut_group	Rikenellaceae_RC9_gut_group	1421	0.039030956	0.013803104	0.040054503
503	F-81-S-122	OF	HP	1238	Firmicutes	Clostridia_UCG-014	Clostridia_UCG-014	Other	Clostridia_UCG-014	1238	0.036559076	0.003676425	0.000981038
420	F-108-S-86	OF	LP	1418	Bacteroidota	Bacteroidales	Rikenellaceae	Rikenellaceae_RC9_gut_group	Rikenellaceae_RC9_gut_group	1418	0.045733084	0.013803104	0.040054503
421	F-107-S-85	OF	LP	1416	Bacteroidota	Bacteroidales	Rikenellaceae	Rikenellaceae_RC9_gut_group	Rikenellaceae_RC9_gut_group	1416	0.029816176	0.013803104	0.040054503
422	F-93-S-94	OF	LP	1414	Bacteroidota	Bacteroidales	Prevotellaceae	Prevotellaceae_UCG-003	Prevotellaceae_UCG-003	1414	0.015654754	0.015869426	0.030544456
548	F-25-S-25	OF	LP	1166	Patescibacteria	Absconditabacteriales_(SR1)	Absconditabacteriales_(SR1)	Other	Absconditabacteriales_(SR1)	1166	0.036325119	0.003676425	0.000981038
424	F-95-S-96	SF	LP	1414	Firmicutes	Acidaminococcales	Acidaminococcaceae	Succiniclasticum	Succiniclasticum	1414	0.033820469	0.0296726	0.047468309
425	F-77-S-89	OF	LP	1413	Bacteroidota	Bacteroidales	Muribaculaceae	Muribaculaceae	Muribaculaceae	1413	0.042697852	0.017043574	0.030953838
426	F-123-S-118	OF	LP	1411	Bacteroidota	Bacteroidales	Rikenellaceae	Rikenellaceae_RC9_gut_group	Rikenellaceae_RC9_gut_group	1411	0.052127974	0.013803104	0.040054503
427	F-39-S-39	OF	LP	1411	Bacteroidota	Bacteroidales	Rikenellaceae	Rikenellaceae_RC9_gut_group	Rikenellaceae_RC9_gut_group	1411	0.056047666	0.013803104	0.040054503
428	F-34-S-34	OF	LP	1408	Firmicutes	Christensenellales	Christensenellaceae	Christensenellaceae_R-7_group	Christensenellaceae_R-7_group	1408	0.065705353	0.019220234	0.036742711
429	F-43-S-43	SF	HP	1406	Bacteroidota	Bacteroidales	Rikenellaceae	Rikenellaceae_RC9_gut_group	Rikenellaceae_RC9_gut_group	1406	0.054403343	0.01716007	0.039770652
430	F-97-S-78	SF	HP	1406	Bacteroidota	Bacteroidales	Muribaculaceae	Muribaculaceae	Muribaculaceae	1406	0.042983797	0.031117127	0.039862558
431	F-33-S-33	OF	HP	1404	Bacteroidota	Bacteroidales	Muribaculaceae	Muribaculaceae	Muribaculaceae	1404	0.03431085	0.017043574	0.030953838
432	F-30-S-30	SF	HP	1403	Firmicutes	Christensenellales	Christensenellaceae	Christensenellaceae_R-7_group	Christensenellaceae_R-7_group	1403	0.038644815	0.022547063	0.036188842
433	F-36-S-36	SF	HP	1403	Bacteroidota	Bacteroidales	Rikenellaceae	Rikenellaceae_RC9_gut_group	Rikenellaceae_RC9_gut_group	1403	0.049071386	0.01716007	0.039770652
434	F-80-S-121	SF	LP	1403	Firmicutes	Acidaminococcales	Acidaminococcaceae	Succiniclasticum	Succiniclasticum	1403	0.039354839	0.0296726	0.047468309
673	F-52-S-52	OF	LP	978	Fibrobacterota	Fibrobacterales	Fibrobacteraceae	Other	Fibrobacter	978	0.036242357	0.003676425	0.000981038
436	F-82-S-106	SF	HP	1399	Firmicutes	Christensenellales	Christensenellaceae	Christensenellaceae_R-7_group	Christensenellaceae_R-7_group	1399	0.067981923	0.022547063	0.036188842
437	F-59-S-59	SF	LP	1395	Firmicutes	Christensenellales	Christensenellaceae	Christensenellaceae_R-7_group	Christensenellaceae_R-7_group	1395	0.062505601	0.022547063	0.036188842
438	F-48-S-48	OF	HP	1395	Firmicutes	Acidaminococcales	Acidaminococcaceae	Succiniclasticum	Succiniclasticum	1395	0.037502016	0.025135251	0.046460378
827	F-78-S-90	SF	HP	846	Proteobacteria	Aeromonadales	Succinivibrionaceae	Other	Succinivibrionaceae_UCG-001	846	0.03617085	0.003476014	0.000967602
1514	F-62-S-62	SF	HP	502	Bacteroidota	Bacteroidales	Prevotellaceae	Other	Family_Prevotellaceae	502	0.036120305	0.003476014	0.000967602
1149	F-72-S-72	SF	LP	647	Euryarchaeota	Methanobacteriales	Methanobacteriaceae	Other	Methanobrevibacter	647	0.036110956	0.003476014	0.000967602
442	F-2-S-2	OF	LP	1383	Firmicutes	Lachnospirales	Lachnospiraceae	Lachnospiraceae_NK3A20_group	Lachnospiraceae_NK3A20_group	1383	0.042582671	0.014336542	0.022234748
443	F-39-S-39	OF	LP	1383	Bacteroidota	Bacteroidales	Prevotellaceae	Prevotellaceae_UCG-003	Prevotellaceae_UCG-003	1383	0.054935452	0.015869426	0.030544456
444	F-50-S-50	SF	HP	1380	Firmicutes	Lachnospirales	Lachnospiraceae	Lachnospiraceae_NK3A20_group	Lachnospiraceae_NK3A20_group	1380	0.028658651	0.014729587	0.021964722
445	F-11-S-11	SF	HP	1380	Bacteroidota	Bacteroidales	Rikenellaceae	Rikenellaceae_RC9_gut_group	Rikenellaceae_RC9_gut_group	1380	0.043367587	0.01716007	0.039770652
2061	F-63-S-63	SF	LP	357	Fibrobacterota	Fibrobacterales	Fibrobacteraceae	Other	Fibrobacter	357	0.035951662	0.003476014	0.000967602
447	F-43-S-43	SF	HP	1376	Bacteroidota	Bacteroidales	Prevotellaceae	Prevotellaceae_UCG-003	Prevotellaceae_UCG-003	1376	0.053242532	0.017997713	0.030740983
448	F-120-S-115	SF	HP	1374	Bacteroidota	Bacteroidales	Rikenellaceae	Rikenellaceae_RC9_gut_group	Rikenellaceae_RC9_gut_group	1374	0.036312702	0.01716007	0.039770652
449	F-98-S-79	SF	LP	1374	Bacteroidota	Bacteroidales	Rikenellaceae	Rikenellaceae_RC9_gut_group	Rikenellaceae_RC9_gut_group	1374	0.048308839	0.01716007	0.039770652
487	F-85-S-123	OF	LP	1283	Firmicutes	Oscillospirales	Oscillospiraceae	Other	NK4A214_group	1283	0.035891124	0.003676425	0.000981038
451	F-98-S-79	SF	LP	1372	Firmicutes	Christensenellales	Christensenellaceae	Christensenellaceae_R-7_group	Christensenellaceae_R-7_group	1372	0.04823852	0.022547063	0.036188842
554	F-25-S-25	OF	LP	1151	Firmicutes	Clostridia_UCG-014	Clostridia_UCG-014	Other	Clostridia_UCG-014	1151	0.035857815	0.003676425	0.000981038
380	F-95-S-96	SF	LP	1499	Firmicutes	Clostridia	Hungateiclostridiaceae	Other	Saccharofermentans	1499	0.035853524	0.003476014	0.000967602
470	F-100-S-98	OF	HP	1326	Firmicutes	Oscillospirales	Ruminococcaceae	Other	Ruminococcus	1326	0.035379813	0.003676425	0.000981038
555	F-94-S-95	SF	HP	1150	Bacteroidota	Bacteroidales	Prevotellaceae	Other	Family_Prevotellaceae	1150	0.035329176	0.003476014	0.000967602
456	F-104-S-82	SF	HP	1359	Bacteroidota	Bacteroidales	Muribaculaceae	Muribaculaceae	Muribaculaceae	1359	0.03909104	0.031117127	0.039862558
529	F-124-S-119	OF	LP	1190	Euryarchaeota	Methanobacteriales	Methanobacteriaceae	Other	Methanobrevibacter	1190	0.035155096	0.003676425	0.000981038
458	F-121-S-116	SF	LP	1357	Spirochaetota	Spirochaetales	Spirochaetaceae	Treponema	Treponema	1357	0.031971539	0.02513842	0.038642545
459	F-4-S-4	SF	LP	1356	Spirochaetota	Spirochaetales	Spirochaetaceae	Treponema	Treponema	1356	0.056033058	0.02513842	0.038642545
460	F-15-S-15	SF	LP	1353	Bacteroidota	Bacteroidales	Muribaculaceae	Muribaculaceae	Muribaculaceae	1353	0.026611333	0.031117127	0.039862558
461	F-116-S-113	OF	LP	1353	Firmicutes	Acidaminococcales	Acidaminococcaceae	Succiniclasticum	Succiniclasticum	1353	0.044162287	0.025135251	0.046460378
462	F-21-S-21	OF	LP	1351	Spirochaetota	Spirochaetales	Spirochaetaceae	Treponema	Treponema	1351	0.027204446	0.021985568	0.03469085
463	F-120-S-115	SF	HP	1347	Firmicutes	Christensenellales	Christensenellaceae	Christensenellaceae_R-7_group	Christensenellaceae_R-7_group	1347	0.035599133	0.022547063	0.036188842
405	F-95-S-96	SF	LP	1446	Firmicutes	Oscillospirales	Ruminococcaceae	Other	Ruminococcus	1446	0.034585855	0.003476014	0.000967602
465	F-25-S-25	OF	LP	1345	Bacteroidota	Bacteroidales	Rikenellaceae	Rikenellaceae_RC9_gut_group	Rikenellaceae_RC9_gut_group	1345	0.041901617	0.013803104	0.040054503
466	F-33-S-33	OF	HP	1338	Bacteroidota	Bacteroidales	F082	F082	F082	1338	0.032697947	0.012693079	0.02735537
467	F-104-S-82	SF	HP	1338	Bacteroidota	Bacteroidales	Rikenellaceae	Rikenellaceae_RC9_gut_group	Rikenellaceae_RC9_gut_group	1338	0.038486984	0.01716007	0.039770652
468	F-45-S-45	OF	LP	1334	Spirochaetota	Spirochaetales	Spirochaetaceae	Treponema	Treponema	1334	0.061260103	0.021985568	0.03469085
469	F-8-S-8	SF	HP	1331	Firmicutes	Acidaminococcales	Acidaminococcaceae	Succiniclasticum	Succiniclasticum	1331	0.06206575	0.0296726	0.047468309
1569	F-83-S-107	SF	LP	487	Firmicutes	Oscillospirales	Oscillospiraceae	Other	NK4A214_group	487	0.034341725	0.003476014	0.000967602
471	F-17-S-17	OF	LP	1323	Bacteroidota	Bacteroidales	Prevotellaceae	Prevotellaceae_UCG-001	Prevotellaceae_UCG-001	1323	0.038341158	0.007027385	0.026226304
472	F-37-S-37	SF	LP	1314	Spirochaetota	Spirochaetales	Spirochaetaceae	Treponema	Treponema	1314	0.039188786	0.02513842	0.038642545
473	F-30-S-30	SF	HP	1313	Bacteroidota	Bacteroidales	Prevotellaceae	Prevotellaceae_UCG-001	Prevotellaceae_UCG-001	1313	0.036165817	0.008154854	0.028061572
840	F-69-S-69	SF	LP	833	Firmicutes	Oscillospirales	Oscillospiraceae	Other	NK4A214_group	833	0.033579232	0.003476014	0.000967602
982	F-56-S-56	OF	LP	740	Fibrobacterota	Fibrobacterales	Fibrobacteraceae	Other	Fibrobacter	740	0.033458426	0.003676425	0.000981038
476	F-39-S-39	OF	LP	1311	Spirochaetota	Spirochaetales	Spirochaetaceae	Treponema	Treponema	1311	0.052075472	0.021985568	0.03469085
549	F-6-S-6	OF	LP	1166	Proteobacteria	Aeromonadales	Succinivibrionaceae	Other	Succinivibrionaceae_UCG-001	1166	0.033321902	0.003676425	0.000981038
478	F-47-S-47	SF	LP	1307	Firmicutes	Christensenellales	Christensenellaceae	Christensenellaceae_R-7_group	Christensenellaceae_R-7_group	1307	0.092159075	0.022547063	0.036188842
522	F-55-S-55	OF	HP	1210	Bacteroidota	Bacteroidales	Prevotellaceae	Other	Family_Prevotellaceae	1210	0.033235367	0.003676425	0.000981038
480	F-25-S-25	OF	LP	1306	Bacteroidota	Bacteroidales	Muribaculaceae	Muribaculaceae	Muribaculaceae	1306	0.040686626	0.017043574	0.030953838
481	F-57-S-57	SF	HP	1295	Spirochaetota	Spirochaetales	Spirochaetaceae	Treponema	Treponema	1295	0.05229154	0.02513842	0.038642545
399	F-3-S-3	SF	HP	1454	Firmicutes	Oscillospirales	Oscillospiraceae	Other	NK4A214_group	1454	0.03317741	0.003476014	0.000967602
483	F-55-S-55	OF	HP	1294	Bacteroidota	Bacteroidales	Muribaculaceae	Muribaculaceae	Muribaculaceae	1294	0.035542615	0.017043574	0.030953838
1624	F-47-S-47	SF	LP	470	Firmicutes	Clostridia	Hungateiclostridiaceae	Other	Saccharofermentans	470	0.033140601	0.003476014	0.000967602
485	F-15-S-15	SF	LP	1286	Bacteroidota	Bacteroidales	F082	F082	F082	1286	0.025293551	0.01331003	0.027531258
486	F-86-S-109	OF	LP	1286	Bacteroidota	Bacteroidales	Prevotellaceae	Prevotellaceae_UCG-003	Prevotellaceae_UCG-003	1286	0.040442795	0.015869426	0.030544456
603	F-97-S-78	SF	HP	1072	Euryarchaeota	Methanobacteriales	Methanobacteriaceae	Other	Methanobrevibacter	1072	0.032772852	0.003476014	0.000967602
488	F-55-S-55	OF	HP	1280	Bacteroidota	Bacteroidales	Prevotellaceae	Prevotellaceae_UCG-001	Prevotellaceae_UCG-001	1280	0.035158074	0.007027385	0.026226304
584	F-81-S-122	OF	HP	1102	Firmicutes	Oscillospirales	Oscillospiraceae	Other	NK4A214_group	1102	0.032542893	0.003676425	0.000981038
225	F-89-S-124	OF	HP	2065	Firmicutes	Clostridia	Hungateiclostridiaceae	Other	Saccharofermentans	2065	0.032539157	0.003676425	0.000981038
1106	F-82-S-106	SF	HP	669	Firmicutes	Oscillospirales	Ruminococcaceae	Other	Family_Ruminococcaceae	669	0.032508868	0.003476014	0.000967602
492	F-124-S-119	OF	LP	1269	Bacteroidota	Bacteroidales	F082	F082	F082	1269	0.037488922	0.012693079	0.02735537
493	F-98-S-79	SF	LP	1267	Bacteroidota	Bacteroidales	Muribaculaceae	Muribaculaceae	Muribaculaceae	1267	0.044546797	0.031117127	0.039862558
494	F-99-S-97	OF	HP	1259	Firmicutes	Lachnospirales	Lachnospiraceae	Lachnospiraceae_NK3A20_group	Lachnospiraceae_NK3A20_group	1259	0.030963331	0.014336542	0.022234748
495	F-80-S-121	SF	LP	1256	Bacteroidota	Bacteroidales	Muribaculaceae	Muribaculaceae	Muribaculaceae	1256	0.035231417	0.031117127	0.039862558
776	F-28-S-28	OF	HP	882	Proteobacteria	Aeromonadales	Succinivibrionaceae	Other	Succinivibrionaceae_UCG-001	882	0.031988974	0.003676425	0.000981038
497	F-77-S-89	OF	LP	1250	Bacteroidota	Bacteroidales	Prevotellaceae	Prevotellaceae_UCG-001	Prevotellaceae_UCG-001	1250	0.037772339	0.007027385	0.026226304
498	F-30-S-30	SF	HP	1249	Bacteroidota	Bacteroidales	Rikenellaceae	Rikenellaceae_RC9_gut_group	Rikenellaceae_RC9_gut_group	1249	0.034402975	0.01716007	0.039770652
1459	F-58-S-58	SF	HP	523	Firmicutes	Oscillospirales	Oscillospiraceae	Other	NK4A214_group	523	0.031876638	0.003476014	0.000967602
500	F-105-S-83	SF	LP	1245	Bacteroidota	Bacteroidales	Prevotellaceae	Prevotellaceae_UCG-001	Prevotellaceae_UCG-001	1245	0.032105833	0.008154854	0.028061572
501	F-123-S-118	OF	LP	1241	Firmicutes	Acidaminococcales	Acidaminococcaceae	Succiniclasticum	Succiniclasticum	1241	0.045847495	0.025135251	0.046460378
812	F-123-S-118	OF	LP	856	Euryarchaeota	Methanobacteriales	Methanobacteriaceae	Other	Methanobrevibacter	856	0.031624058	0.003676425	0.000981038
629	F-97-S-78	SF	HP	1031	Patescibacteria	Absconditabacteriales_(SR1)	Absconditabacteriales_(SR1)	Other	Absconditabacteriales_(SR1)	1031	0.031519413	0.003476014	0.000967602
504	F-88-S-111	SF	LP	1237	Bacteroidota	Bacteroidales	Prevotellaceae	Prevotellaceae_UCG-003	Prevotellaceae_UCG-003	1237	0.03845556	0.017997713	0.030740983
505	F-50-S-50	SF	HP	1236	Bacteroidota	Bacteroidales	Muribaculaceae	Muribaculaceae	Muribaculaceae	1236	0.025668183	0.031117127	0.039862558
506	F-30-S-30	SF	HP	1236	Firmicutes	Acidaminococcales	Acidaminococcaceae	Succiniclasticum	Succiniclasticum	1236	0.034044897	0.0296726	0.047468309
507	F-59-S-59	SF	LP	1234	Bacteroidota	Bacteroidales	Prevotellaceae	Prevotellaceae_UCG-003	Prevotellaceae_UCG-003	1234	0.055291693	0.017997713	0.030740983
508	F-68-S-68	SF	LP	1232	Bacteroidota	Bacteroidales	Rikenellaceae	Rikenellaceae_RC9_gut_group	Rikenellaceae_RC9_gut_group	1232	0.046640167	0.01716007	0.039770652
1103	F-54-S-54	SF	LP	670	Fibrobacterota	Fibrobacterales	Fibrobacteraceae	Other	Fibrobacter	670	0.031428839	0.003476014	0.000967602
510	F-88-S-111	SF	LP	1230	Bacteroidota	Bacteroidales	Prevotellaceae	Prevotellaceae_UCG-001	Prevotellaceae_UCG-001	1230	0.038237946	0.008154854	0.028061572
1330	F-23-S-23	SF	LP	566	Proteobacteria	Aeromonadales	Succinivibrionaceae	Other	Succinivibrionaceae_UCG-001	566	0.031423495	0.003476014	0.000967602
512	F-53-S-53	SF	HP	1221	Bacteroidota	Bacteroidales	Rikenellaceae	Rikenellaceae_RC9_gut_group	Rikenellaceae_RC9_gut_group	1221	0.055246369	0.01716007	0.039770652
513	F-101-S-99	OF	LP	1220	Bacteroidota	Bacteroidales	F082	F082	F082	1220	0.027638077	0.012693079	0.02735537
612	F-31-S-31	SF	LP	1058	Firmicutes	Oscillospirales	Oscillospiraceae	Other	NK4A214_group	1058	0.031266623	0.003476014	0.000967602
728	F-122-S-117	OF	HP	930	Fibrobacterota	Fibrobacterales	Fibrobacteraceae	Other	Fibrobacter	930	0.031086005	0.003676425	0.000981038
516	F-112-S-101	SF	HP	1217	Firmicutes	Christensenellales	Christensenellaceae	Christensenellaceae_R-7_group	Christensenellaceae_R-7_group	1217	0.04585013	0.022547063	0.036188842
517	F-41-S-41	OF	HP	1216	Firmicutes	Christensenellales	Christensenellaceae	Christensenellaceae_R-7_group	Christensenellaceae_R-7_group	1216	0.034120882	0.019220234	0.036742711
518	F-63-S-63	SF	LP	1214	Spirochaetota	Spirochaetales	Spirochaetaceae	Treponema	Treponema	1214	0.122255791	0.02513842	0.038642545
519	F-52-S-52	OF	LP	1213	Bacteroidota	Bacteroidales	Rikenellaceae	Rikenellaceae_RC9_gut_group	Rikenellaceae_RC9_gut_group	1213	0.044950899	0.013803104	0.040054503
454	F-3-S-3	SF	HP	1360	Firmicutes	Clostridia	Hungateiclostridiaceae	Other	Saccharofermentans	1360	0.031032516	0.003476014	0.000967602
521	F-116-S-113	OF	LP	1211	Bacteroidota	Bacteroidales	Rikenellaceae	Rikenellaceae_RC9_gut_group	Rikenellaceae_RC9_gut_group	1211	0.039527369	0.013803104	0.040054503
604	F-104-S-82	SF	HP	1071	Firmicutes	Lachnospirales	Lachnospiraceae	Other	Butyrivibrio	1071	0.030806846	0.003476014	0.000967602
523	F-97-S-78	SF	HP	1210	Bacteroidota	Bacteroidales	Rikenellaceae	Rikenellaceae_RC9_gut_group	Rikenellaceae_RC9_gut_group	1210	0.036991746	0.01716007	0.039770652
524	F-72-S-72	SF	LP	1208	Firmicutes	Lachnospirales	Lachnospiraceae	Lachnospiraceae_NK3A20_group	Lachnospiraceae_NK3A20_group	1208	0.067422001	0.014729587	0.021964722
525	F-53-S-53	SF	HP	1203	Firmicutes	Christensenellales	Christensenellaceae	Christensenellaceae_R-7_group	Christensenellaceae_R-7_group	1203	0.054431926	0.022547063	0.036188842
526	F-113-S-102	SF	LP	1200	Firmicutes	Lachnospirales	Lachnospiraceae	Lachnospiraceae_NK3A20_group	Lachnospiraceae_NK3A20_group	1200	0.046734432	0.014729587	0.021964722
527	F-84-S-108	OF	HP	1192	Bacteroidota	Bacteroidales	Prevotellaceae	Prevotellaceae_UCG-001	Prevotellaceae_UCG-001	1192	0.035650197	0.007027385	0.026226304
528	F-61-S-61	OF	LP	1191	Firmicutes	Acidaminococcales	Acidaminococcaceae	Succiniclasticum	Succiniclasticum	1191	0.049139745	0.025135251	0.046460378
610	F-17-S-17	OF	LP	1062	Firmicutes	Clostridia_UCG-014	Clostridia_UCG-014	Other	Clostridia_UCG-014	1062	0.030777256	0.003676425	0.000981038
670	F-71-S-71	SF	HP	981	Firmicutes	Oscillospirales	Ruminococcaceae	Other	Ruminococcus	981	0.030753315	0.003476014	0.000967602
530	F-105-S-83	SF	LP	1189	Bacteroidota	Bacteroidales	Prevotellaceae	Other	Family_Prevotellaceae	1189	0.030661715	0.003476014	0.000967602
532	F-22-S-22	SF	HP	1187	Bacteroidota	Bacteroidales	Prevotellaceae	Prevotellaceae_UCG-003	Prevotellaceae_UCG-003	1187	0.047275769	0.017997713	0.030740983
533	F-107-S-85	OF	LP	1184	Firmicutes	Lachnospirales	Lachnospiraceae	Lachnospiraceae_NK3A20_group	Lachnospiraceae_NK3A20_group	1184	0.02493104	0.014336542	0.022234748
534	F-86-S-109	OF	LP	1180	Bacteroidota	Bacteroidales	Rikenellaceae	Rikenellaceae_RC9_gut_group	Rikenellaceae_RC9_gut_group	1180	0.037109252	0.013803104	0.040054503
535	F-21-S-21	OF	LP	1179	Firmicutes	Christensenellales	Christensenellaceae	Christensenellaceae_R-7_group	Christensenellaceae_R-7_group	1179	0.023740964	0.019220234	0.036742711
536	F-19-S-19	SF	LP	1179	Bacteroidota	Bacteroidales	Muribaculaceae	Muribaculaceae	Muribaculaceae	1179	0.038451503	0.031117127	0.039862558
537	F-45-S-45	OF	LP	1178	Bacteroidota	Bacteroidales	F082	F082	F082	1178	0.054096253	0.012693079	0.02735537
538	F-115-S-103	OF	LP	1178	Bacteroidota	Bacteroidales	Muribaculaceae	Muribaculaceae	Muribaculaceae	1178	0.030378049	0.017043574	0.030953838
539	F-119-S-114	OF	HP	1175	Spirochaetota	Spirochaetales	Spirochaetaceae	Treponema	Treponema	1175	0.040698279	0.021985568	0.03469085
540	F-61-S-61	OF	LP	1175	Bacteroidota	Bacteroidales	Rikenellaceae	Rikenellaceae_RC9_gut_group	Rikenellaceae_RC9_gut_group	1175	0.048479597	0.013803104	0.040054503
541	F-81-S-122	OF	HP	1174	Firmicutes	Lachnospirales	Lachnospiraceae	Lachnospiraceae_NK3A20_group	Lachnospiraceae_NK3A20_group	1174	0.034669108	0.014336542	0.022234748
542	F-12-S-12	SF	LP	1174	Bacteroidota	Bacteroidales	Prevotellaceae	Prevotellaceae_UCG-001	Prevotellaceae_UCG-001	1174	0.025153729	0.008154854	0.028061572
543	F-92-S-93	OF	HP	1170	Firmicutes	Christensenellales	Christensenellaceae	Christensenellaceae_R-7_group	Christensenellaceae_R-7_group	1170	0.024100853	0.019220234	0.036742711
544	F-71-S-71	SF	HP	1169	Bacteroidota	Bacteroidales	F082	F082	F082	1169	0.036646917	0.01331003	0.027531258
545	F-99-S-97	OF	HP	1169	Bacteroidota	Bacteroidales	Prevotellaceae	Prevotellaceae_UCG-003	Prevotellaceae_UCG-003	1169	0.028749908	0.015869426	0.030544456
546	F-66-S-66	OF	LP	1168	Bacteroidota	Bacteroidales	F082	F082	F082	1168	0.037298419	0.012693079	0.02735537
547	F-25-S-25	OF	LP	1166	Bacteroidota	Bacteroidales	Prevotellaceae	Prevotellaceae_UCG-003	Prevotellaceae_UCG-003	1166	0.036325119	0.015869426	0.030544456
738	F-122-S-117	OF	HP	916	Proteobacteria	Aeromonadales	Succinivibrionaceae	Other	Succinivibrionaceae_UCG-002	916	0.030618043	0.003676425	0.000981038
484	F-121-S-116	SF	LP	1292	Euryarchaeota	Methanobacteriales	Methanobacteriaceae	Other	Methanobrevibacter	1292	0.030440109	0.003476014	0.000967602
550	F-44-S-44	SF	LP	1163	Bacteroidota	Bacteroidales	F082	F082	F082	1163	0.04475659	0.01331003	0.027531258
1111	F-53-S-53	SF	HP	667	Firmicutes	Oscillospirales	Oscillospiraceae	Other	NK4A214_group	667	0.03017963	0.003476014	0.000967602
552	F-25-S-25	OF	LP	1153	Bacteroidota	Bacteroidales	Prevotellaceae	Prevotellaceae_UCG-001	Prevotellaceae_UCG-001	1153	0.035920122	0.007027385	0.026226304
553	F-97-S-78	SF	HP	1152	Bacteroidota	Bacteroidales	F082	F082	F082	1152	0.035218588	0.01331003	0.027531258
896	F-68-S-68	SF	LP	795	Bacteroidota	Bacteroidales	p-251-o5	Other	p-251-o5	795	0.030096536	0.003476014	0.000967602
753	F-32-S-32	SF	LP	901	Fibrobacterota	Fibrobacterales	Fibrobacteraceae	Other	Fibrobacter	901	0.030039341	0.003476014	0.000967602
556	F-61-S-61	OF	LP	1150	Bacteroidota	Bacteroidales	Muribaculaceae	Muribaculaceae	Muribaculaceae	1150	0.047448117	0.017043574	0.030953838
557	F-39-S-39	OF	LP	1149	Firmicutes	Acidaminococcales	Acidaminococcaceae	Succiniclasticum	Succiniclasticum	1149	0.045640516	0.025135251	0.046460378
558	F-95-S-96	SF	LP	1147	Bacteroidota	Bacteroidales	Rikenellaceae	Rikenellaceae_RC9_gut_group	Rikenellaceae_RC9_gut_group	1147	0.027434284	0.01716007	0.039770652
3260	F-42-S-42	OF	LP	182	Firmicutes	Oscillospirales	Ruminococcaceae	Other	Family_Ruminococcaceae	182	0.029983526	0.003676425	0.000981038
496	F-95-S-96	SF	LP	1250	Firmicutes	Oscillospirales	Oscillospiraceae	Other	NK4A214_group	1250	0.029897869	0.003476014	0.000967602
1585	F-24-S-24	OF	HP	480	Proteobacteria	Aeromonadales	Succinivibrionaceae	Other	Succinivibrionaceae_UCG-002	480	0.029774828	0.003676425	0.000981038
1219	F-18-S-18	SF	HP	617	Proteobacteria	Aeromonadales	Succinivibrionaceae	Other	Succinivibrionaceae_UCG-001	617	0.029315342	0.003476014	0.000967602
563	F-26-S-26	SF	HP	1139	Bacteroidota	Bacteroidales	Prevotellaceae	Prevotellaceae_UCG-001	Prevotellaceae_UCG-001	1139	0.03803767	0.008154854	0.028061572
564	F-88-S-111	SF	LP	1137	Firmicutes	Acidaminococcales	Acidaminococcaceae	Succiniclasticum	Succiniclasticum	1137	0.035346784	0.0296726	0.047468309
565	F-32-S-32	SF	LP	1135	Firmicutes	Acidaminococcales	Acidaminococcaceae	Succiniclasticum	Succiniclasticum	1135	0.037840902	0.0296726	0.047468309
566	F-99-S-97	OF	HP	1134	Bacteroidota	Bacteroidales	Rikenellaceae	Rikenellaceae_RC9_gut_group	Rikenellaceae_RC9_gut_group	1134	0.027889132	0.013803104	0.040054503
567	F-52-S-52	OF	LP	1132	Firmicutes	Christensenellales	Christensenellaceae	Christensenellaceae_R-7_group	Christensenellaceae_R-7_group	1132	0.041949231	0.019220234	0.036742711
568	F-52-S-52	OF	LP	1131	Bacteroidota	Bacteroidales	Prevotellaceae	Prevotellaceae_UCG-003	Prevotellaceae_UCG-003	1131	0.041912173	0.015869426	0.030544456
881	F-28-S-28	OF	HP	805	Bacteroidota	Bacteroidales	Prevotellaceae	Other	Family_Prevotellaceae	805	0.029196286	0.003676425	0.000981038
570	F-102-S-80	SF	HP	1124	Bacteroidota	Bacteroidales	F082	F082	F082	1124	0.012733514	0.01331003	0.027531258
571	F-77-S-89	OF	LP	1124	Bacteroidota	Bacteroidales	Rikenellaceae	Rikenellaceae_RC9_gut_group	Rikenellaceae_RC9_gut_group	1124	0.033964887	0.013803104	0.040054503
572	F-124-S-119	OF	LP	1123	Firmicutes	Christensenellales	Christensenellaceae	Christensenellaceae_R-7_group	Christensenellaceae_R-7_group	1123	0.033175775	0.019220234	0.036742711
573	F-34-S-34	OF	LP	1119	Spirochaetota	Spirochaetales	Spirochaetaceae	Treponema	Treponema	1119	0.052218956	0.021985568	0.03469085
574	F-1-S-1	OF	HP	1119	Bacteroidota	Bacteroidales	Rikenellaceae	Rikenellaceae_RC9_gut_group	Rikenellaceae_RC9_gut_group	1119	0.028831289	0.013803104	0.040054503
575	F-51-S-51	SF	LP	1114	Bacteroidota	Bacteroidales	Prevotellaceae	Prevotellaceae_UCG-003	Prevotellaceae_UCG-003	1114	0.036277192	0.017997713	0.030740983
576	F-46-S-46	SF	HP	1114	Bacteroidota	Bacteroidales	Rikenellaceae	Rikenellaceae_RC9_gut_group	Rikenellaceae_RC9_gut_group	1114	0.060964264	0.01716007	0.039770652
577	F-74-S-74	OF	HP	1114	Bacteroidota	Bacteroidales	Rikenellaceae	Rikenellaceae_RC9_gut_group	Rikenellaceae_RC9_gut_group	1114	0.049079214	0.013803104	0.040054503
2383	F-63-S-63	SF	LP	288	Firmicutes	Clostridia	Hungateiclostridiaceae	Other	Saccharofermentans	288	0.029003021	0.003476014	0.000967602
579	F-26-S-26	SF	HP	1109	Bacteroidota	Bacteroidales	F082	F082	F082	1109	0.0370358	0.01331003	0.027531258
678	F-37-S-37	SF	LP	972	Firmicutes	Erysipelotrichales	Erysipelatoclostridiaceae	Other	Sharpea	972	0.028988965	0.003476014	0.000967602
581	F-36-S-36	SF	HP	1105	Bacteroidota	Bacteroidales	F082	F082	F082	1105	0.038648526	0.01331003	0.027531258
582	F-124-S-119	OF	LP	1105	Bacteroidota	Bacteroidales	Prevotellaceae	Prevotellaceae_UCG-003	Prevotellaceae_UCG-003	1105	0.032644018	0.015869426	0.030544456
1210	F-34-S-34	OF	LP	620	Fibrobacterota	Fibrobacterales	Fibrobacteraceae	Other	Fibrobacter	620	0.028932755	0.003676425	0.000981038
1595	F-10-S-10	OF	LP	478	Bacteroidota	Bacteroidales	Prevotellaceae	Other	Prevotellaceae_NK3B31_group	478	0.02889789	0.003676425	0.000981038
585	F-6-S-6	OF	LP	1102	Bacteroidota	Bacteroidales	Rikenellaceae	Rikenellaceae_RC9_gut_group	Rikenellaceae_RC9_gut_group	1102	0.031492913	0.013803104	0.040054503
586	F-1-S-1	OF	HP	1101	Bacteroidota	Bacteroidales	Prevotellaceae	Prevotellaceae_UCG-001	Prevotellaceae_UCG-001	1101	0.028367515	0.007027385	0.026226304
1446	F-46-S-46	SF	HP	528	Firmicutes	Lachnospirales	Lachnospiraceae	Other	Butyrivibrio	528	0.028895091	0.003476014	0.000967602
588	F-28-S-28	OF	HP	1098	Bacteroidota	Bacteroidales	Prevotellaceae	Prevotellaceae_UCG-003	Prevotellaceae_UCG-003	1098	0.039823009	0.015869426	0.030544456
1211	F-8-S-8	SF	HP	619	Bacteroidota	Bacteroidales	Prevotellaceae	Other	Family_Prevotellaceae	619	0.028864537	0.003476014	0.000967602
590	F-57-S-57	SF	HP	1098	Firmicutes	Acidaminococcales	Acidaminococcaceae	Succiniclasticum	Succiniclasticum	1098	0.044336766	0.0296726	0.047468309
591	F-75-S-75	OF	LP	1095	Firmicutes	Christensenellales	Christensenellaceae	Christensenellaceae_R-7_group	Christensenellaceae_R-7_group	1095	0.050317066	0.019220234	0.036742711
592	F-103-S-81	SF	LP	1094	Bacteroidota	Bacteroidales	Rikenellaceae	Rikenellaceae_RC9_gut_group	Rikenellaceae_RC9_gut_group	1094	0.021695588	0.01716007	0.039770652
1356	F-60-S-60	OF	LP	558	Firmicutes	Oscillospirales	Oscillospiraceae	Other	NK4A214_group	558	0.028808921	0.003676425	0.000981038
594	F-73-S-73	OF	HP	1092	Spirochaetota	Spirochaetales	Spirochaetaceae	Treponema	Treponema	1092	0.036142186	0.021985568	0.03469085
595	F-31-S-31	SF	LP	1088	Firmicutes	Christensenellales	Christensenellaceae	Christensenellaceae_R-7_group	Christensenellaceae_R-7_group	1088	0.032153201	0.022547063	0.036188842
1362	F-9-S-9	OF	HP	555	Bacteroidota	Bacteroidales	Prevotellaceae	Other	Family_Prevotellaceae	555	0.028777351	0.003676425	0.000981038
597	F-11-S-11	SF	HP	1081	Bacteroidota	Bacteroidales	Prevotellaceae	Prevotellaceae_UCG-001	Prevotellaceae_UCG-001	1081	0.033971277	0.008154854	0.028061572
856	F-36-S-36	SF	HP	822	Fibrobacterota	Fibrobacterales	Fibrobacteraceae	Other	Fibrobacter	822	0.028750306	0.003476014	0.000967602
599	F-23-S-23	SF	LP	1078	Spirochaetota	Spirochaetales	Spirochaetaceae	Treponema	Treponema	1078	0.05984899	0.02513842	0.038642545
600	F-29-S-29	OF	LP	1075	Firmicutes	Acidaminococcales	Acidaminococcaceae	Succiniclasticum	Succiniclasticum	1075	0.046935033	0.025135251	0.046460378
601	F-100-S-98	OF	HP	1074	Bacteroidota	Bacteroidales	Rikenellaceae	Rikenellaceae_RC9_gut_group	Rikenellaceae_RC9_gut_group	1074	0.028656047	0.013803104	0.040054503
609	F-100-S-98	OF	HP	1064	Euryarchaeota	Methanobacteriales	Methanobacteriaceae	Other	Methanobrevibacter	1064	0.028389231	0.003676425	0.000981038
602	F-120-S-115	SF	HP	1073	Firmicutes	Clostridia	Hungateiclostridiaceae	Other	Saccharofermentans	1073	0.028357736	0.003476014	0.000967602
862	F-119-S-114	OF	HP	817	Euryarchaeota	Methanobacteriales	Methanobacteriaceae	Other	Methanobrevibacter	817	0.028298292	0.003676425	0.000981038
605	F-73-S-73	OF	HP	1071	Bacteroidota	Bacteroidales	Prevotellaceae	Prevotellaceae_UCG-003	Prevotellaceae_UCG-003	1071	0.035447144	0.015869426	0.030544456
606	F-48-S-48	OF	HP	1069	Bacteroidota	Bacteroidales	Prevotellaceae	Prevotellaceae_UCG-001	Prevotellaceae_UCG-001	1069	0.028738104	0.007027385	0.026226304
607	F-37-S-37	SF	LP	1068	Bacteroidota	Bacteroidales	Muribaculaceae	Muribaculaceae	Muribaculaceae	1068	0.031852073	0.031117127	0.039862558
608	F-27-S-27	SF	LP	1065	Bacteroidota	Bacteroidales	Prevotellaceae	Prevotellaceae_UCG-003	Prevotellaceae_UCG-003	1065	0.053836821	0.017997713	0.030740983
611	F-100-S-98	OF	HP	1060	Firmicutes	Oscillospirales	Oscillospiraceae	Other	NK4A214_group	1060	0.028282505	0.003676425	0.000981038
415	F-103-S-81	SF	LP	1426	Firmicutes	Erysipelotrichales	Erysipelatoclostridiaceae	Other	Sharpea	1426	0.028279623	0.003476014	0.000967602
655	F-41-S-41	OF	HP	1003	Proteobacteria	Acetobacterales	Acetobacteraceae	Other	Acetobacter	1003	0.028144116	0.003676425	0.000981038
966	F-112-S-101	SF	HP	747	Euryarchaeota	Methanobacteriales	Methanobacteriaceae	Other	Methanobrevibacter	747	0.028143013	0.003476014	0.000967602
613	F-85-S-123	OF	LP	1056	Firmicutes	Acidaminococcales	Acidaminococcaceae	Succiniclasticum	Succiniclasticum	1056	0.02954094	0.025135251	0.046460378
614	F-14-S-14	OF	LP	1055	Bacteroidota	Bacteroidales	Prevotellaceae	Prevotellaceae_UCG-001	Prevotellaceae_UCG-001	1055	0.033436866	0.007027385	0.026226304
287	F-89-S-124	OF	HP	1786	Euryarchaeota	Methanobacteriales	Methanobacteriaceae	Other	Methanobrevibacter	1786	0.028142826	0.003676425	0.000981038
616	F-118-S-105	SF	LP	1051	Firmicutes	Lachnospirales	Lachnospiraceae	Lachnospiraceae_NK3A20_group	Lachnospiraceae_NK3A20_group	1051	0.030257665	0.014729587	0.021964722
617	F-101-S-99	OF	LP	1051	Bacteroidota	Bacteroidales	Prevotellaceae	Prevotellaceae_UCG-001	Prevotellaceae_UCG-001	1051	0.023809524	0.007027385	0.026226304
618	F-113-S-102	SF	LP	1049	Bacteroidota	Bacteroidales	Muribaculaceae	Muribaculaceae	Muribaculaceae	1049	0.040853682	0.031117127	0.039862558
619	F-18-S-18	SF	HP	1047	Bacteroidota	Bacteroidales	Rikenellaceae	Rikenellaceae_RC9_gut_group	Rikenellaceae_RC9_gut_group	1047	0.049745807	0.01716007	0.039770652
620	F-59-S-59	SF	LP	1047	Bacteroidota	Bacteroidales	Rikenellaceae	Rikenellaceae_RC9_gut_group	Rikenellaceae_RC9_gut_group	1047	0.046912806	0.01716007	0.039770652
621	F-71-S-71	SF	HP	1045	Bacteroidota	Bacteroidales	Prevotellaceae	Prevotellaceae_UCG-001	Prevotellaceae_UCG-001	1045	0.032759648	0.008154854	0.028061572
622	F-68-S-68	SF	LP	1043	Bacteroidota	Bacteroidales	F082	F082	F082	1043	0.039485141	0.01331003	0.027531258
623	F-124-S-119	OF	LP	1042	Spirochaetota	Spirochaetales	Spirochaetaceae	Treponema	Treponema	1042	0.030782866	0.021985568	0.03469085
624	F-122-S-117	OF	HP	1041	Bacteroidota	Bacteroidales	Rikenellaceae	Rikenellaceae_RC9_gut_group	Rikenellaceae_RC9_gut_group	1041	0.03479627	0.013803104	0.040054503
625	F-39-S-39	OF	LP	1039	Bacteroidota	Bacteroidales	F082	F082	F082	1039	0.041271102	0.012693079	0.02735537
1405	F-114-S-112	OF	HP	541	Firmicutes	Clostridia	Hungateiclostridiaceae	Other	Saccharofermentans	541	0.028068901	0.003676425	0.000981038
627	F-86-S-109	OF	LP	1033	Firmicutes	Christensenellales	Christensenellaceae	Christensenellaceae_R-7_group	Christensenellaceae_R-7_group	1033	0.03248632	0.019220234	0.036742711
628	F-32-S-32	SF	LP	1031	Bacteroidota	Bacteroidales	Rikenellaceae	Rikenellaceae_RC9_gut_group	Rikenellaceae_RC9_gut_group	1031	0.034373541	0.01716007	0.039770652
1257	F-34-S-34	OF	LP	597	Firmicutes	Oscillospirales	Ruminococcaceae	Other	Family_Ruminococcaceae	597	0.027859443	0.003676425	0.000981038
1028	F-113-S-102	SF	LP	713	Bacteroidota	Bacteroidales	Prevotellaceae	Other	Prevotellaceae_NK3B31_group	713	0.027768041	0.003476014	0.000967602
631	F-45-S-45	OF	LP	1024	Bacteroidota	Bacteroidales	Rikenellaceae	Rikenellaceae_RC9_gut_group	Rikenellaceae_RC9_gut_group	1024	0.047024247	0.013803104	0.040054503
632	F-91-S-92	OF	HP	1024	Bacteroidota	Bacteroidales	Muribaculaceae	Muribaculaceae	Muribaculaceae	1024	0.038278943	0.017043574	0.030953838
633	F-105-S-83	SF	LP	1023	Firmicutes	Christensenellales	Christensenellaceae	Christensenellaceae_R-7_group	Christensenellaceae_R-7_group	1023	0.026380938	0.022547063	0.036188842
634	F-11-S-11	SF	HP	1021	Bacteroidota	Bacteroidales	F082	F082	F082	1021	0.03208573	0.01331003	0.027531258
846	F-122-S-117	OF	HP	828	Firmicutes	Lachnospirales	Lachnospiraceae	Other	Butyrivibrio	828	0.027676572	0.003676425	0.000981038
636	F-43-S-43	SF	HP	1020	Spirochaetota	Spirochaetales	Spirochaetaceae	Treponema	Treponema	1020	0.039467575	0.02513842	0.038642545
1549	F-72-S-72	SF	LP	494	Firmicutes	Clostridia	Hungateiclostridiaceae	Other	Saccharofermentans	494	0.02757158	0.003476014	0.000967602
638	F-61-S-61	OF	LP	1018	Bacteroidota	Bacteroidales	Prevotellaceae	Prevotellaceae_UCG-001	Prevotellaceae_UCG-001	1018	0.042001898	0.007027385	0.026226304
1112	F-4-S-4	SF	LP	666	Bacteroidota	Bacteroidales	Prevotellaceae	Other	Prevotellaceae_NK3B31_group	666	0.027520661	0.003476014	0.000967602
640	F-2-S-2	OF	LP	1017	Bacteroidota	Bacteroidales	Prevotellaceae	Prevotellaceae_UCG-001	Prevotellaceae_UCG-001	1017	0.031313505	0.007027385	0.026226304
641	F-19-S-19	SF	LP	1017	Bacteroidota	Bacteroidales	Prevotellaceae	Prevotellaceae_UCG-001	Prevotellaceae_UCG-001	1017	0.033168091	0.008154854	0.028061572
642	F-74-S-74	OF	HP	1015	Firmicutes	Lachnospirales	Lachnospiraceae	Lachnospiraceae_NK3A20_group	Lachnospiraceae_NK3A20_group	1015	0.044717596	0.014336542	0.022234748
643	F-105-S-83	SF	LP	1015	Bacteroidota	Bacteroidales	Rikenellaceae	Rikenellaceae_RC9_gut_group	Rikenellaceae_RC9_gut_group	1015	0.026174635	0.01716007	0.039770652
644	F-71-S-71	SF	HP	1015	Bacteroidota	Bacteroidales	Rikenellaceae	Rikenellaceae_RC9_gut_group	Rikenellaceae_RC9_gut_group	1015	0.031819179	0.01716007	0.039770652
645	F-105-S-83	SF	LP	1011	Bacteroidota	Bacteroidales	Prevotellaceae	Prevotellaceae_UCG-003	Prevotellaceae_UCG-003	1011	0.026071484	0.017997713	0.030740983
569	F-33-S-33	OF	HP	1126	Firmicutes	RF39	RF39	Other	RF39	1126	0.027517107	0.003676425	0.000981038
647	F-54-S-54	SF	LP	1010	Spirochaetota	Spirochaetales	Spirochaetaceae	Treponema	Treponema	1010	0.047377803	0.02513842	0.038642545
648	F-28-S-28	OF	HP	1010	Bacteroidota	Bacteroidales	Prevotellaceae	Prevotellaceae_UCG-001	Prevotellaceae_UCG-001	1010	0.036631365	0.007027385	0.026226304
649	F-16-S-16	OF	HP	1009	Spirochaetota	Spirochaetales	Spirochaetaceae	Treponema	Treponema	1009	0.059043829	0.021985568	0.03469085
650	F-31-S-31	SF	LP	1009	Bacteroidota	Bacteroidales	Prevotellaceae	Prevotellaceae_UCG-001	Prevotellaceae_UCG-001	1009	0.029818547	0.008154854	0.028061572
954	F-28-S-28	OF	HP	756	Bacteroidota	Bacteroidales	Prevotellaceae	Other	Prevotellaceae_NK3B31_group	756	0.027419121	0.003676425	0.000981038
900	F-119-S-114	OF	HP	791	Fibrobacterota	Fibrobacterales	Fibrobacteraceae	Other	Fibrobacter	791	0.027397735	0.003676425	0.000981038
181	F-13-S-13	OF	HP	2396	Proteobacteria	Aeromonadales	Succinivibrionaceae	Other	Succinivibrionaceae_UCG-001	2396	0.027365656	0.003676425	0.000981038
654	F-31-S-31	SF	LP	1004	Bacteroidota	Bacteroidales	Muribaculaceae	Muribaculaceae	Muribaculaceae	1004	0.029670784	0.031117127	0.039862558
1240	F-53-S-53	SF	HP	603	Firmicutes	Clostridia	Hungateiclostridiaceae	Other	Saccharofermentans	603	0.027283833	0.003476014	0.000967602
911	F-119-S-114	OF	HP	783	Firmicutes	Clostridia	Hungateiclostridiaceae	Other	Saccharofermentans	783	0.02712064	0.003676425	0.000981038
657	F-14-S-14	OF	LP	999	Spirochaetota	Spirochaetales	Spirochaetaceae	Treponema	Treponema	999	0.031662018	0.021985568	0.03469085
1916	F-83-S-107	SF	LP	384	Bacteroidota	Bacteroidales	p-251-o5	Other	p-251-o5	384	0.027078485	0.003476014	0.000967602
659	F-69-S-69	SF	LP	994	Bacteroidota	Bacteroidales	F082	F082	F082	994	0.040069335	0.01331003	0.027531258
660	F-50-S-50	SF	HP	993	Bacteroidota	Bacteroidales	Prevotellaceae	Prevotellaceae_UCG-001	Prevotellaceae_UCG-001	993	0.020621768	0.008154854	0.028061572
661	F-48-S-48	OF	HP	992	Bacteroidota	Bacteroidales	Muribaculaceae	Muribaculaceae	Muribaculaceae	992	0.0266681	0.017043574	0.030953838
2198	F-67-S-67	SF	HP	326	Bacteroidota	Bacteroidales	Prevotellaceae	Other	Prevotellaceae_NK3B31_group	326	0.027076412	0.003476014	0.000967602
450	F-15-S-15	SF	LP	1374	Proteobacteria	Aeromonadales	Succinivibrionaceae	Other	Succinivibrionaceae_UCG-001	1374	0.027024369	0.003476014	0.000967602
664	F-111-S-88	OF	HP	988	Firmicutes	Acidaminococcales	Acidaminococcaceae	Succiniclasticum	Succiniclasticum	988	0.049962073	0.025135251	0.046460378
665	F-11-S-11	SF	HP	986	Bacteroidota	Bacteroidales	Prevotellaceae	Prevotellaceae_UCG-003	Prevotellaceae_UCG-003	986	0.030985827	0.017997713	0.030740983
666	F-107-S-85	OF	LP	983	Bacteroidota	Bacteroidales	Prevotellaceae	Prevotellaceae_UCG-001	Prevotellaceae_UCG-001	983	0.020698659	0.007027385	0.026226304
635	F-120-S-115	SF	HP	1020	Proteobacteria	Aeromonadales	Succinivibrionaceae	Other	Succinivibrionaceae_UCG-002	1020	0.026957027	0.003476014	0.000967602
668	F-35-S-35	SF	HP	981	Spirochaetota	Spirochaetales	Spirochaetaceae	Treponema	Treponema	981	0.035045727	0.02513842	0.038642545
669	F-33-S-33	OF	HP	981	Bacteroidota	Bacteroidales	Prevotellaceae	Prevotellaceae_UCG-001	Prevotellaceae_UCG-001	981	0.023973607	0.007027385	0.026226304
457	F-103-S-81	SF	LP	1357	Firmicutes	Lachnospirales	Lachnospiraceae	Other	Acetitomaculum	1357	0.026911254	0.003476014	0.000967602
880	F-26-S-26	SF	HP	805	Bacteroidota	Bacteroidales	Prevotellaceae	Other	Family_Prevotellaceae	805	0.026883516	0.003476014	0.000967602
672	F-68-S-68	SF	LP	978	Bacteroidota	Bacteroidales	Prevotellaceae	Prevotellaceae_UCG-001	Prevotellaceae_UCG-001	978	0.037024418	0.008154854	0.028061572
1021	F-20-S-20	OF	HP	716	Bacteroidota	Bacteroidales	Prevotellaceae	Other	Family_Prevotellaceae	716	0.026817484	0.003676425	0.000981038
1883	F-5-S-5	OF	HP	392	Firmicutes	Oscillospirales	Ruminococcaceae	Other	Ruminococcus	392	0.026596106	0.003676425	0.000981038
675	F-78-S-90	SF	HP	976	Bacteroidota	Bacteroidales	Muribaculaceae	Muribaculaceae	Muribaculaceae	976	0.041729018	0.031117127	0.039862558
676	F-122-S-117	OF	HP	974	Bacteroidota	Bacteroidales	Prevotellaceae	Prevotellaceae_UCG-001	Prevotellaceae_UCG-001	974	0.03255674	0.007027385	0.026226304
1155	F-61-S-61	OF	LP	644	Bacteroidota	Bacteroidales	p-251-o5	Other	p-251-o5	644	0.026570945	0.003676425	0.000981038
766	F-84-S-108	OF	HP	888	Bacteroidota	Bacteroidales	p-251-o5	Other	p-251-o5	888	0.026558201	0.003676425	0.000981038
1114	F-76-S-76	SF	HP	666	Firmicutes	Oscillospirales	Ruminococcaceae	Other	Ruminococcus	666	0.026496917	0.003476014	0.000967602
768	F-37-S-37	SF	LP	888	Firmicutes	Lachnospirales	Lachnospiraceae	Other	Oribacterium	888	0.026483746	0.003476014	0.000967602
681	F-7-S-7	SF	LP	970	Firmicutes	Acidaminococcales	Acidaminococcaceae	Succiniclasticum	Succiniclasticum	970	0.040812892	0.0296726	0.047468309
810	F-2-S-2	OF	LP	859	Bacteroidota	Bacteroidales	Prevotellaceae	Other	Prevotellaceae_NK3B31_group	859	0.026448673	0.003676425	0.000981038
2124	F-49-S-49	OF	LP	342	Firmicutes	Oscillospirales	Ruminococcaceae	Other	Family_Ruminococcaceae	342	0.026392962	0.003676425	0.000981038
1956	F-83-S-107	SF	LP	374	Firmicutes	Oscillospirales	Ruminococcaceae	Other	Ruminococcus	374	0.026373316	0.003476014	0.000967602
639	F-115-S-103	OF	LP	1017	Firmicutes	Clostridia	Hungateiclostridiaceae	Other	Saccharofermentans	1017	0.026226211	0.003676425	0.000981038
686	F-56-S-56	OF	LP	965	Spirochaetota	Spirochaetales	Spirochaetaceae	Treponema	Treponema	965	0.043631596	0.021985568	0.03469085
687	F-77-S-89	OF	LP	964	Firmicutes	Christensenellales	Christensenellaceae	Christensenellaceae_R-7_group	Christensenellaceae_R-7_group	964	0.029130027	0.019220234	0.036742711
688	F-77-S-89	OF	LP	964	Bacteroidota	Bacteroidales	Prevotellaceae	Prevotellaceae_UCG-003	Prevotellaceae_UCG-003	964	0.029130027	0.015869426	0.030544456
1473	F-27-S-27	SF	LP	518	Firmicutes	Erysipelotrichales	Erysipelatoclostridiaceae	Other	Sharpea	518	0.026185421	0.003476014	0.000967602
690	F-37-S-37	SF	LP	963	Bacteroidota	Bacteroidales	F082	F082	F082	963	0.028720549	0.01331003	0.027531258
771	F-124-S-119	OF	LP	885	Firmicutes	Oscillospirales	Oscillospiraceae	Other	NK4A214_group	885	0.026144756	0.003676425	0.000981038
1304	F-56-S-56	OF	LP	577	Firmicutes	Oscillospirales	Oscillospiraceae	Other	NK4A214_group	577	0.026088529	0.003676425	0.000981038
693	F-76-S-76	SF	HP	961	Firmicutes	Christensenellales	Christensenellaceae	Christensenellaceae_R-7_group	Christensenellaceae_R-7_group	961	0.038233539	0.022547063	0.036188842
694	F-88-S-111	SF	LP	961	Spirochaetota	Spirochaetales	Spirochaetaceae	Treponema	Treponema	961	0.029875338	0.02513842	0.038642545
695	F-22-S-22	SF	HP	961	Spirochaetota	Spirochaetales	Spirochaetaceae	Treponema	Treponema	961	0.038274653	0.02513842	0.038642545
696	F-64-S-64	OF	HP	961	Bacteroidota	Bacteroidales	Rikenellaceae	Rikenellaceae_RC9_gut_group	Rikenellaceae_RC9_gut_group	961	0.047487276	0.013803104	0.040054503
697	F-84-S-108	OF	HP	960	Firmicutes	Christensenellales	Christensenellaceae	Christensenellaceae_R-7_group	Christensenellaceae_R-7_group	960	0.028711568	0.019220234	0.036742711
474	F-103-S-81	SF	LP	1313	Firmicutes	Oscillospirales	Ruminococcaceae	Other	Ruminococcus	1313	0.026038671	0.003476014	0.000967602
699	F-3-S-3	SF	HP	958	Bacteroidota	Bacteroidales	F082	F082	F082	958	0.021859669	0.01331003	0.027531258
700	F-122-S-117	OF	HP	958	Spirochaetota	Spirochaetales	Spirochaetaceae	Treponema	Treponema	958	0.032021927	0.021985568	0.03469085
712	F-30-S-30	SF	HP	943	Firmicutes	Oscillospirales	Oscillospiraceae	Other	NK4A214_group	943	0.025974384	0.003476014	0.000967602
702	F-81-S-122	OF	HP	953	Spirochaetota	Spirochaetales	Spirochaetaceae	Treponema	Treponema	953	0.028142811	0.021985568	0.03469085
703	F-27-S-27	SF	LP	953	Bacteroidota	Bacteroidales	Rikenellaceae	Rikenellaceae_RC9_gut_group	Rikenellaceae_RC9_gut_group	953	0.048175109	0.01716007	0.039770652
704	F-51-S-51	SF	LP	952	Bacteroidota	Bacteroidales	Rikenellaceae	Rikenellaceae_RC9_gut_group	Rikenellaceae_RC9_gut_group	952	0.031001693	0.01716007	0.039770652
705	F-28-S-28	OF	HP	952	Bacteroidota	Bacteroidales	Rikenellaceae	Rikenellaceae_RC9_gut_group	Rikenellaceae_RC9_gut_group	952	0.034527782	0.013803104	0.040054503
706	F-37-S-37	SF	LP	951	Firmicutes	Lachnospirales	Lachnospiraceae	Lachnospiraceae_NK3A20_group	Lachnospiraceae_NK3A20_group	951	0.02836266	0.014729587	0.021964722
707	F-113-S-102	SF	LP	948	Bacteroidota	Bacteroidales	Prevotellaceae	Prevotellaceae_UCG-001	Prevotellaceae_UCG-001	948	0.036920201	0.008154854	0.028061572
562	F-101-S-99	OF	LP	1144	Patescibacteria	Absconditabacteriales_(SR1)	Absconditabacteriales_(SR1)	Other	Absconditabacteriales_(SR1)	1144	0.025916361	0.003676425	0.000981038
709	F-107-S-85	OF	LP	946	Bacteroidota	Bacteroidales	F082	F082	F082	946	0.019919564	0.012693079	0.02735537
710	F-57-S-57	SF	HP	945	Bacteroidota	Bacteroidales	Muribaculaceae	Muribaculaceae	Muribaculaceae	945	0.038158692	0.031117127	0.039862558
711	F-66-S-66	OF	LP	944	Firmicutes	Christensenellales	Christensenellaceae	Christensenellaceae_R-7_group	Christensenellaceae_R-7_group	944	0.030145298	0.019220234	0.036742711
192	F-102-S-80	SF	HP	2283	Firmicutes	Lachnospirales	Lachnospiraceae	Other	Family_Lachnospiraceae	2283	0.025863534	0.003476014	0.000967602
713	F-115-S-103	OF	LP	943	Bacteroidota	Bacteroidales	Rikenellaceae	Rikenellaceae_RC9_gut_group	Rikenellaceae_RC9_gut_group	943	0.024317912	0.013803104	0.040054503
714	F-30-S-30	SF	HP	939	Bacteroidota	Bacteroidales	F082	F082	F082	939	0.025864206	0.01331003	0.027531258
715	F-92-S-93	OF	HP	939	Firmicutes	Lachnospirales	Lachnospiraceae	Lachnospiraceae_NK3A20_group	Lachnospiraceae_NK3A20_group	939	0.019342479	0.014336542	0.022234748
716	F-64-S-64	OF	HP	939	Bacteroidota	Bacteroidales	Prevotellaceae	Prevotellaceae_UCG-003	Prevotellaceae_UCG-003	939	0.046400158	0.015869426	0.030544456
717	F-122-S-117	OF	HP	938	Firmicutes	Christensenellales	Christensenellaceae	Christensenellaceae_R-7_group	Christensenellaceae_R-7_group	938	0.031353411	0.019220234	0.036742711
683	F-100-S-98	OF	HP	968	Firmicutes	Clostridia	Hungateiclostridiaceae	Other	Saccharofermentans	968	0.025827797	0.003676425	0.000981038
719	F-51-S-51	SF	LP	937	Firmicutes	Acidaminococcales	Acidaminococcaceae	Succiniclasticum	Succiniclasticum	937	0.030513221	0.0296726	0.047468309
720	F-90-S-91	SF	LP	936	Bacteroidota	Bacteroidales	Muribaculaceae	Muribaculaceae	Muribaculaceae	936	0.040980736	0.031117127	0.039862558
721	F-57-S-57	SF	HP	935	Firmicutes	Christensenellales	Christensenellaceae	Christensenellaceae_R-7_group	Christensenellaceae_R-7_group	935	0.037754896	0.022547063	0.036188842
1048	F-123-S-118	OF	LP	699	Firmicutes	Oscillospirales	Oscillospiraceae	Other	NK4A214_group	699	0.025823851	0.003676425	0.000981038
723	F-28-S-28	OF	HP	935	Firmicutes	Acidaminococcales	Acidaminococcaceae	Succiniclasticum	Succiniclasticum	935	0.033911214	0.025135251	0.046460378
815	F-77-S-89	OF	LP	854	Proteobacteria	Aeromonadales	Succinivibrionaceae	Other	Succinivibrionaceae_UCG-001	854	0.025806062	0.003676425	0.000981038
725	F-34-S-34	OF	LP	934	Firmicutes	Lachnospirales	Lachnospiraceae	Lachnospiraceae_NK3A20_group	Lachnospiraceae_NK3A20_group	934	0.043585795	0.014336542	0.022234748
726	F-73-S-73	OF	HP	933	Firmicutes	Lachnospirales	Lachnospiraceae	Lachnospiraceae_NK3A20_group	Lachnospiraceae_NK3A20_group	933	0.030879725	0.014336542	0.022234748
1272	F-29-S-29	OF	LP	591	Firmicutes	Erysipelotrichales	Erysipelatoclostridiaceae	Other	Sharpea	591	0.025803353	0.003676425	0.000981038
1165	F-69-S-69	SF	LP	640	Firmicutes	Clostridia	Hungateiclostridiaceae	Other	Saccharofermentans	640	0.02579917	0.003476014	0.000967602
1107	F-44-S-44	SF	LP	669	Proteobacteria	Aeromonadales	Succinivibrionaceae	Other	Succinivibrionaceae_UCG-001	669	0.025745622	0.003476014	0.000967602
730	F-16-S-16	OF	HP	924	Bacteroidota	Bacteroidales	F082	F082	F082	924	0.05406987	0.012693079	0.02735537
731	F-88-S-111	SF	LP	924	Bacteroidota	Bacteroidales	Rikenellaceae	Rikenellaceae_RC9_gut_group	Rikenellaceae_RC9_gut_group	924	0.028725091	0.01716007	0.039770652
1058	F-52-S-52	OF	LP	692	Firmicutes	Oscillospirales	Oscillospiraceae	Other	NK4A214_group	692	0.025643876	0.003676425	0.000981038
733	F-96-S-77	OF	LP	923	Firmicutes	Acidaminococcales	Acidaminococcaceae	Succiniclasticum	Succiniclasticum	923	0.035513659	0.025135251	0.046460378
734	F-44-S-44	SF	LP	920	Bacteroidota	Bacteroidales	Prevotellaceae	Prevotellaceae_UCG-003	Prevotellaceae_UCG-003	920	0.035405041	0.017997713	0.030740983
1508	F-111-S-88	OF	HP	505	Firmicutes	Oscillospirales	Oscillospiraceae	Other	NK4A214_group	505	0.025537295	0.003676425	0.000981038
736	F-29-S-29	OF	LP	917	Bacteroidota	Bacteroidales	Prevotellaceae	Prevotellaceae_UCG-003	Prevotellaceae_UCG-003	917	0.040036675	0.015869426	0.030544456
1387	F-8-S-8	SF	HP	547	Fibrobacterota	Fibrobacterales	Fibrobacteraceae	Other	Fibrobacter	547	0.025507111	0.003476014	0.000967602
1092	F-112-S-101	SF	HP	675	Firmicutes	Clostridia	Hungateiclostridiaceae	Other	Saccharofermentans	675	0.025430434	0.003476014	0.000967602
739	F-72-S-72	SF	LP	916	Bacteroidota	Bacteroidales	Rikenellaceae	Rikenellaceae_RC9_gut_group	Rikenellaceae_RC9_gut_group	916	0.05112463	0.01716007	0.039770652
692	F-120-S-115	SF	HP	962	Firmicutes	Lachnospirales	Lachnospiraceae	Other	Butyrivibrio	962	0.025424177	0.003476014	0.000967602
741	F-34-S-34	OF	LP	913	Bacteroidota	Bacteroidales	Rikenellaceae	Rikenellaceae_RC9_gut_group	Rikenellaceae_RC9_gut_group	913	0.042605815	0.013803104	0.040054503
1644	F-46-S-46	SF	HP	464	Firmicutes	Clostridia	Hungateiclostridiaceae	Other	Saccharofermentans	464	0.025392656	0.003476014	0.000967602
743	F-123-S-118	OF	LP	911	Bacteroidota	Bacteroidales	Muribaculaceae	Muribaculaceae	Muribaculaceae	911	0.033655978	0.017043574	0.030953838
744	F-90-S-91	SF	LP	909	Firmicutes	Christensenellales	Christensenellaceae	Christensenellaceae_R-7_group	Christensenellaceae_R-7_group	909	0.039798599	0.022547063	0.036188842
745	F-96-S-77	OF	LP	907	Firmicutes	Lachnospirales	Lachnospiraceae	Lachnospiraceae_NK3A20_group	Lachnospiraceae_NK3A20_group	907	0.034898038	0.014336542	0.022234748
746	F-18-S-18	SF	HP	907	Spirochaetota	Spirochaetales	Spirochaetaceae	Treponema	Treponema	907	0.043094028	0.02513842	0.038642545
747	F-85-S-123	OF	LP	907	Firmicutes	Oscillospirales	Ruminococcaceae	Other	Ruminococcus	907	0.025372759	0.003676425	0.000981038
1302	F-90-S-91	SF	LP	578	Firmicutes	Clostridia	Hungateiclostridiaceae	Other	Saccharofermentans	578	0.02530648	0.003476014	0.000967602
191	F-93-S-94	OF	LP	2284	Proteobacteria	Aeromonadales	Succinivibrionaceae	Other	Succinivibrionaceae_UCG-002	2284	0.025286745	0.003676425	0.000981038
750	F-96-S-77	OF	LP	905	Bacteroidota	Bacteroidales	Rikenellaceae	Rikenellaceae_RC9_gut_group	Rikenellaceae_RC9_gut_group	905	0.034821085	0.013803104	0.040054503
883	F-11-S-11	SF	HP	804	Bacteroidota	Bacteroidales	Prevotellaceae	Other	Family_Prevotellaceae	804	0.025266334	0.003476014	0.000967602
752	F-66-S-66	OF	LP	903	Bacteroidota	Bacteroidales	Prevotellaceae	Prevotellaceae_UCG-003	Prevotellaceae_UCG-003	903	0.028836021	0.015869426	0.030544456
580	F-3-S-3	SF	HP	1107	Firmicutes	RF39	RF39	Other	RF39	1107	0.025259555	0.003476014	0.000967602
951	F-32-S-32	SF	LP	757	Actinobacteriota	Bifidobacteriales	Bifidobacteriaceae	Other	Bifidobacterium	757	0.025238381	0.003476014	0.000967602
755	F-59-S-59	SF	LP	897	Bacteroidota	Bacteroidales	F082	F082	F082	897	0.040191773	0.01331003	0.027531258
756	F-76-S-76	SF	HP	897	Bacteroidota	Bacteroidales	Prevotellaceae	Prevotellaceae_UCG-001	Prevotellaceae_UCG-001	897	0.035687289	0.008154854	0.028061572
757	F-64-S-64	OF	HP	895	Firmicutes	Christensenellales	Christensenellaceae	Christensenellaceae_R-7_group	Christensenellaceae_R-7_group	895	0.044225923	0.019220234	0.036742711
718	F-48-S-48	OF	HP	938	Bacteroidota	Bacteroidales	Prevotellaceae	Other	Family_Prevotellaceae	938	0.025216409	0.003676425	0.000981038
759	F-44-S-44	SF	LP	895	Firmicutes	Acidaminococcales	Acidaminococcaceae	Succiniclasticum	Succiniclasticum	895	0.034442948	0.0296726	0.047468309
760	F-97-S-78	SF	HP	892	Bacteroidota	Bacteroidales	Prevotellaceae	Prevotellaceae_UCG-003	Prevotellaceae_UCG-003	892	0.027269948	0.017997713	0.030740983
761	F-41-S-41	OF	HP	891	Firmicutes	Lachnospirales	Lachnospiraceae	Lachnospiraceae_NK3A20_group	Lachnospiraceae_NK3A20_group	891	0.025001403	0.014336542	0.022234748
762	F-15-S-15	SF	LP	891	Spirochaetota	Spirochaetales	Spirochaetaceae	Treponema	Treponema	891	0.017524536	0.02513842	0.038642545
737	F-55-S-55	OF	HP	917	Firmicutes	Oscillospirales	Ruminococcaceae	Other	Ruminococcus	917	0.025187464	0.003676425	0.000981038
764	F-123-S-118	OF	LP	890	Firmicutes	Christensenellales	Christensenellaceae	Christensenellaceae_R-7_group	Christensenellaceae_R-7_group	890	0.032880154	0.019220234	0.036742711
765	F-120-S-115	SF	HP	890	Bacteroidota	Bacteroidales	Prevotellaceae	Prevotellaceae_UCG-001	Prevotellaceae_UCG-001	890	0.023521328	0.008154854	0.028061572
819	F-81-S-122	OF	HP	848	Euryarchaeota	Methanobacteriales	Methanobacteriaceae	Other	Methanobrevibacter	848	0.025042081	0.003676425	0.000981038
1146	F-96-S-77	OF	LP	650	Firmicutes	Clostridia	Hungateiclostridiaceae	Other	Saccharofermentans	650	0.025009619	0.003676425	0.000981038
682	F-105-S-83	SF	LP	968	Bacteroidota	Bacteroidales	Prevotellaceae	Other	Prevotellaceae_NK3B31_group	968	0.024962608	0.003476014	0.000967602
769	F-56-S-56	OF	LP	887	Bacteroidota	Bacteroidales	Rikenellaceae	Rikenellaceae_RC9_gut_group	Rikenellaceae_RC9_gut_group	887	0.040104897	0.013803104	0.040054503
770	F-86-S-109	OF	LP	886	Bacteroidota	Bacteroidales	Prevotellaceae	Prevotellaceae_UCG-001	Prevotellaceae_UCG-001	886	0.027863388	0.007027385	0.026226304
637	F-33-S-33	OF	HP	1019	Firmicutes	Clostridia_UCG-014	Clostridia_UCG-014	Other	Clostridia_UCG-014	1019	0.024902248	0.003676425	0.000981038
772	F-100-S-98	OF	HP	885	Bacteroidota	Bacteroidales	F082	F082	F082	885	0.023613223	0.012693079	0.02735537
773	F-104-S-82	SF	HP	885	Bacteroidota	Bacteroidales	F082	F082	F082	885	0.025456637	0.01331003	0.027531258
774	F-82-S-106	SF	HP	885	Firmicutes	Acidaminococcales	Acidaminococcaceae	Succiniclasticum	Succiniclasticum	885	0.043005005	0.0296726	0.047468309
775	F-80-S-121	SF	LP	883	Bacteroidota	Bacteroidales	Prevotellaceae	Prevotellaceae_UCG-001	Prevotellaceae_UCG-001	883	0.024768583	0.008154854	0.028061572
626	F-95-S-96	SF	LP	1039	Firmicutes	Clostridia_UCG-014	Clostridia_UCG-014	Other	Clostridia_UCG-014	1039	0.024851109	0.003476014	0.000967602
777	F-18-S-18	SF	HP	880	Bacteroidota	Bacteroidales	F082	F082	F082	880	0.041811184	0.01331003	0.027531258
778	F-112-S-101	SF	HP	880	Bacteroidota	Bacteroidales	Prevotellaceae	Prevotellaceae_UCG-001	Prevotellaceae_UCG-001	880	0.033153751	0.008154854	0.028061572
779	F-22-S-22	SF	HP	878	Bacteroidota	Bacteroidales	F082	F082	F082	878	0.034968934	0.01331003	0.027531258
689	F-115-S-103	OF	LP	963	Firmicutes	RF39	RF39	Other	RF39	963	0.024833669	0.003676425	0.000981038
781	F-119-S-114	OF	HP	878	Bacteroidota	Bacteroidales	Muribaculaceae	Muribaculaceae	Muribaculaceae	878	0.030411139	0.017043574	0.030953838
782	F-33-S-33	OF	HP	877	Firmicutes	Lachnospirales	Lachnospiraceae	Lachnospiraceae_NK3A20_group	Lachnospiraceae_NK3A20_group	877	0.021432063	0.014336542	0.022234748
783	F-30-S-30	SF	HP	877	Firmicutes	Lachnospirales	Lachnospiraceae	Lachnospiraceae_NK3A20_group	Lachnospiraceae_NK3A20_group	877	0.024156452	0.014729587	0.021964722
937	F-108-S-86	OF	LP	768	Firmicutes	Clostridia	Hungateiclostridiaceae	Other	Saccharofermentans	768	0.024769399	0.003676425	0.000981038
785	F-7-S-7	SF	LP	873	Bacteroidota	Bacteroidales	Rikenellaceae	Rikenellaceae_RC9_gut_group	Rikenellaceae_RC9_gut_group	873	0.036731603	0.01716007	0.039770652
786	F-98-S-79	SF	LP	873	Bacteroidota	Bacteroidales	Prevotellaceae	Prevotellaceae_UCG-001	Prevotellaceae_UCG-001	873	0.030694044	0.008154854	0.028061572
499	F-103-S-81	SF	LP	1245	Firmicutes	Clostridia	Hungateiclostridiaceae	Other	Saccharofermentans	1245	0.024690134	0.003476014	0.000967602
1143	F-112-S-101	SF	HP	654	Firmicutes	Oscillospirales	Ruminococcaceae	Other	Ruminococcus	654	0.024639265	0.003476014	0.000967602
789	F-96-S-77	OF	LP	872	Bacteroidota	Bacteroidales	Muribaculaceae	Muribaculaceae	Muribaculaceae	872	0.033551366	0.017043574	0.030953838
1229	F-57-S-57	SF	HP	610	Firmicutes	Oscillospirales	Oscillospiraceae	Other	NK4A214_group	610	0.024631536	0.003476014	0.000967602
791	F-54-S-54	SF	LP	870	Firmicutes	Christensenellales	Christensenellaceae	Christensenellaceae_R-7_group	Christensenellaceae_R-7_group	870	0.040810583	0.022547063	0.036188842
792	F-32-S-32	SF	LP	870	Bacteroidota	Bacteroidales	Prevotellaceae	Prevotellaceae_UCG-001	Prevotellaceae_UCG-001	870	0.029005801	0.008154854	0.028061572
1607	F-9-S-9	OF	HP	475	Patescibacteria	Absconditabacteriales_(SR1)	Absconditabacteriales_(SR1)	Other	Absconditabacteriales_(SR1)	475	0.024629265	0.003676425	0.000981038
794	F-106-S-84	OF	HP	868	Bacteroidota	Bacteroidales	F082	F082	F082	868	0.021938582	0.012693079	0.02735537
795	F-98-S-79	SF	LP	868	Spirochaetota	Spirochaetales	Spirochaetaceae	Treponema	Treponema	868	0.030518248	0.02513842	0.038642545
1358	F-74-S-74	OF	HP	558	Firmicutes	Oscillospirales	Ruminococcaceae	Other	Family_Ruminococcaceae	558	0.024583664	0.003676425	0.000981038
918	F-86-S-109	OF	LP	780	Firmicutes	Oscillospirales	Ruminococcaceae	Other	Family_Ruminococcaceae	780	0.024529845	0.003676425	0.000981038
1290	F-7-S-7	SF	LP	583	Firmicutes	Oscillospirales	Oscillospiraceae	Other	NK4A214_group	583	0.02452981	0.003476014	0.000967602
799	F-18-S-18	SF	HP	866	Bacteroidota	Bacteroidales	Prevotellaceae	Prevotellaceae_UCG-003	Prevotellaceae_UCG-003	866	0.041146007	0.017997713	0.030740983
1617	F-9-S-9	OF	HP	473	Bacteroidota	Bacteroidales	Prevotellaceae	Other	Prevotellaceae_NK3B31_group	473	0.024525563	0.003676425	0.000981038
801	F-107-S-85	OF	LP	864	Bacteroidota	Bacteroidales	Prevotellaceae	Prevotellaceae_UCG-003	Prevotellaceae_UCG-003	864	0.018192921	0.015869426	0.030544456
2227	F-49-S-49	OF	LP	317	Firmicutes	Oscillospirales	Oscillospiraceae	Other	NK4A214_group	317	0.024463652	0.003676425	0.000981038
803	F-60-S-60	OF	LP	863	Bacteroidota	Bacteroidales	F082	F082	F082	863	0.044555733	0.012693079	0.02735537
804	F-24-S-24	OF	HP	863	Spirochaetota	Spirochaetales	Spirochaetaceae	Treponema	Treponema	863	0.053532659	0.021985568	0.03469085
805	F-60-S-60	OF	LP	862	Bacteroidota	Bacteroidales	Prevotellaceae	Prevotellaceae_UCG-003	Prevotellaceae_UCG-003	862	0.044504104	0.015869426	0.030544456
818	F-104-S-82	SF	HP	849	Euryarchaeota	Methanobacteriales	Methanobacteriaceae	Other	Methanobrevibacter	849	0.024421113	0.003476014	0.000967602
807	F-114-S-112	OF	HP	862	Firmicutes	Acidaminococcales	Acidaminococcaceae	Succiniclasticum	Succiniclasticum	862	0.044723462	0.025135251	0.046460378
808	F-118-S-105	SF	LP	861	Bacteroidota	Bacteroidales	Prevotellaceae	Prevotellaceae_UCG-001	Prevotellaceae_UCG-001	861	0.024787678	0.008154854	0.028061572
1392	F-59-S-59	SF	LP	545	Fibrobacterota	Fibrobacterales	Fibrobacteraceae	Other	Fibrobacter	545	0.024419751	0.003476014	0.000967602
1698	F-46-S-46	SF	HP	446	Fibrobacterota	Fibrobacterales	Fibrobacteraceae	Other	Fibrobacter	446	0.024407596	0.003476014	0.000967602
811	F-90-S-91	SF	LP	859	Bacteroidota	Bacteroidales	Prevotellaceae	Prevotellaceae_UCG-001	Prevotellaceae_UCG-001	859	0.037609457	0.008154854	0.028061572
400	F-65-S-65	OF	HP	1453	Euryarchaeota	Methanobacteriales	Methanobacteriaceae	Other	Methanobrevibacter	1453	0.024401303	0.003676425	0.000981038
813	F-89-S-124	OF	HP	856	Firmicutes	Lachnospirales	Lachnospiraceae	Lachnospiraceae_NK3A20_group	Lachnospiraceae_NK3A20_group	856	0.013488387	0.014336542	0.022234748
814	F-101-S-99	OF	LP	856	Firmicutes	Lachnospirales	Lachnospiraceae	Lachnospiraceae_NK3A20_group	Lachnospiraceae_NK3A20_group	856	0.019391962	0.014336542	0.022234748
958	F-108-S-86	OF	LP	754	Firmicutes	Oscillospirales	Ruminococcaceae	Other	Ruminococcus	754	0.024317874	0.003676425	0.000981038
816	F-8-S-8	SF	HP	853	Bacteroidota	Bacteroidales	Prevotellaceae	Prevotellaceae_UCG-001	Prevotellaceae_UCG-001	853	0.039776172	0.008154854	0.028061572
793	F-85-S-123	OF	LP	869	Firmicutes	Clostridia_UCG-014	Clostridia_UCG-014	Other	Clostridia_UCG-014	869	0.024309732	0.003676425	0.000981038
932	F-11-S-11	SF	HP	772	Fibrobacterota	Fibrobacterales	Fibrobacteraceae	Other	Fibrobacter	772	0.024260708	0.003476014	0.000967602
1858	F-58-S-58	SF	HP	398	Fibrobacterota	Fibrobacterales	Fibrobacteraceae	Other	Fibrobacter	398	0.024257939	0.003476014	0.000967602
1282	F-61-S-61	OF	LP	587	Firmicutes	Oscillospirales	Ruminococcaceae	Other	Family_Ruminococcaceae	587	0.024219169	0.003676425	0.000981038
821	F-107-S-85	OF	LP	848	Spirochaetota	Spirochaetales	Spirochaetaceae	Treponema	Treponema	848	0.017856015	0.021985568	0.03469085
822	F-56-S-56	OF	LP	847	Firmicutes	Christensenellales	Christensenellaceae	Christensenellaceae_R-7_group	Christensenellaceae_R-7_group	847	0.038296333	0.019220234	0.036742711
823	F-90-S-91	SF	LP	847	Bacteroidota	Bacteroidales	Rikenellaceae	Rikenellaceae_RC9_gut_group	Rikenellaceae_RC9_gut_group	847	0.037084063	0.01716007	0.039770652
853	F-110-S-100	SF	LP	824	Firmicutes	Lachnospirales	Lachnospiraceae	Other	Family_Lachnospiraceae	824	0.02418692	0.003476014	0.000967602
1207	F-113-S-102	SF	LP	621	Firmicutes	Lachnospirales	Lachnospiraceae	Other	Family_Lachnospiraceae	621	0.024185068	0.003476014	0.000967602
826	F-17-S-17	OF	LP	846	Bacteroidota	Bacteroidales	F082	F082	F082	846	0.024517475	0.012693079	0.02735537
1484	F-54-S-54	SF	LP	515	Firmicutes	Clostridia	Hungateiclostridiaceae	Other	Saccharofermentans	515	0.024157989	0.003476014	0.000967602
749	F-100-S-98	OF	HP	905	Firmicutes	Erysipelotrichales	Erysipelatoclostridiaceae	Other	Sharpea	905	0.024146856	0.003676425	0.000981038
829	F-77-S-89	OF	LP	842	Bacteroidota	Bacteroidales	F082	F082	F082	842	0.025443447	0.012693079	0.02735537
1291	F-4-S-4	SF	LP	583	Proteobacteria	Aeromonadales	Succinivibrionaceae	Other	Succinivibrionaceae_UCG-002	583	0.024090909	0.003476014	0.000967602
831	F-43-S-43	SF	HP	839	Firmicutes	Christensenellales	Christensenellaceae	Christensenellaceae_R-7_group	Christensenellaceae_R-7_group	839	0.032464015	0.022547063	0.036188842
832	F-105-S-83	SF	LP	838	Spirochaetota	Spirochaetales	Spirochaetaceae	Treponema	Treponema	838	0.021610191	0.02513842	0.038642545
833	F-47-S-47	SF	LP	838	Spirochaetota	Spirochaetales	Spirochaetaceae	Treponema	Treponema	838	0.059088986	0.02513842	0.038642545
834	F-103-S-81	SF	LP	838	Bacteroidota	Bacteroidales	Prevotellaceae	Prevotellaceae_UCG-001	Prevotellaceae_UCG-001	838	0.016618741	0.008154854	0.028061572
835	F-36-S-36	SF	HP	837	Bacteroidota	Bacteroidales	Prevotellaceae	Prevotellaceae_UCG-001	Prevotellaceae_UCG-001	837	0.029274947	0.008154854	0.028061572
941	F-86-S-109	OF	LP	766	Euryarchaeota	Methanobacteriales	Methanobacteriaceae	Other	Methanobrevibacter	766	0.024089565	0.003676425	0.000981038
837	F-28-S-28	OF	HP	836	Bacteroidota	Bacteroidales	F082	F082	F082	836	0.030320615	0.012693079	0.02735537
1604	F-111-S-88	OF	HP	476	Firmicutes	Clostridia_UCG-014	Clostridia_UCG-014	Other	Clostridia_UCG-014	476	0.024070796	0.003676425	0.000981038
839	F-119-S-114	OF	HP	833	Firmicutes	Christensenellales	Christensenellaceae	Christensenellaceae_R-7_group	Christensenellaceae_R-7_group	833	0.028852482	0.019220234	0.036742711
838	F-118-S-105	SF	LP	834	Firmicutes	Lachnospirales	Lachnospiraceae	Other	Family_Lachnospiraceae	834	0.024010364	0.003476014	0.000967602
1901	F-24-S-24	OF	HP	387	Bacteroidota	Bacteroidales	Prevotellaceae	Other	Family_Prevotellaceae	387	0.024005955	0.003676425	0.000981038
1020	F-122-S-117	OF	HP	717	Firmicutes	Clostridia	Hungateiclostridiaceae	Other	Saccharofermentans	717	0.023966307	0.003676425	0.000981038
843	F-119-S-114	OF	HP	831	Bacteroidota	Bacteroidales	Rikenellaceae	Rikenellaceae_RC9_gut_group	Rikenellaceae_RC9_gut_group	831	0.028783208	0.013803104	0.040054503
217	F-102-S-80	SF	HP	2114	Bacteroidota	Bacteroidales	Prevotellaceae	Other	Family_Prevotellaceae	2114	0.023948975	0.003476014	0.000967602
1467	F-45-S-45	OF	LP	521	Fibrobacterota	Fibrobacterales	Fibrobacteraceae	Other	Fibrobacter	521	0.023925422	0.003676425	0.000981038
1591	F-40-S-40	SF	LP	479	Fibrobacterota	Fibrobacterales	Fibrobacteraceae	Other	Fibrobacter	479	0.023912935	0.003476014	0.000967602
847	F-58-S-58	SF	HP	828	Bacteroidota	Bacteroidales	Rikenellaceae	Rikenellaceae_RC9_gut_group	Rikenellaceae_RC9_gut_group	828	0.050466264	0.01716007	0.039770652
848	F-3-S-3	SF	HP	827	Spirochaetota	Spirochaetales	Spirochaetaceae	Treponema	Treponema	827	0.018870508	0.02513842	0.038642545
939	F-25-S-25	OF	LP	767	Bacteroidota	Bacteroidales	Prevotellaceae	Other	Family_Prevotellaceae	767	0.023894825	0.003676425	0.000981038
850	F-70-S-70	OF	LP	825	Spirochaetota	Spirochaetales	Spirochaetaceae	Treponema	Treponema	825	0.048287972	0.021985568	0.03469085
851	F-108-S-86	OF	LP	825	Spirochaetota	Spirochaetales	Spirochaetaceae	Treponema	Treponema	825	0.026607753	0.021985568	0.03469085
852	F-30-S-30	SF	HP	825	Bacteroidota	Bacteroidales	Muribaculaceae	Muribaculaceae	Muribaculaceae	825	0.022724143	0.031117127	0.039862558
836	F-6-S-6	OF	LP	836	Firmicutes	Oscillospirales	Oscillospiraceae	Other	NK4A214_group	836	0.023891175	0.003676425	0.000981038
854	F-49-S-49	OF	LP	823	Spirochaetota	Spirochaetales	Spirochaetaceae	Treponema	Treponema	823	0.063512888	0.021985568	0.03469085
855	F-10-S-10	OF	LP	823	Firmicutes	Acidaminococcales	Acidaminococcaceae	Succiniclasticum	Succiniclasticum	823	0.049755154	0.025135251	0.046460378
767	F-48-S-48	OF	HP	888	Patescibacteria	Absconditabacteriales_(SR1)	Absconditabacteriales_(SR1)	Other	Absconditabacteriales_(SR1)	888	0.023872251	0.003676425	0.000981038
857	F-5-S-5	OF	HP	820	Firmicutes	Christensenellales	Christensenellaceae	Christensenellaceae_R-7_group	Christensenellaceae_R-7_group	820	0.055634711	0.019220234	0.036742711
858	F-41-S-41	OF	HP	819	Bacteroidota	Bacteroidales	Prevotellaceae	Prevotellaceae_UCG-001	Prevotellaceae_UCG-001	819	0.022981088	0.007027385	0.026226304
859	F-74-S-74	OF	HP	818	Bacteroidota	Bacteroidales	F082	F082	F082	818	0.036038417	0.012693079	0.02735537
860	F-94-S-95	SF	HP	818	Bacteroidota	Bacteroidales	Rikenellaceae	Rikenellaceae_RC9_gut_group	Rikenellaceae_RC9_gut_group	818	0.025129796	0.01716007	0.039770652
861	F-1-S-1	OF	HP	818	Firmicutes	Acidaminococcales	Acidaminococcaceae	Succiniclasticum	Succiniclasticum	818	0.021075956	0.025135251	0.046460378
844	F-104-S-82	SF	HP	829	Firmicutes	Oscillospirales	Oscillospiraceae	Other	NK4A214_group	829	0.023845822	0.003476014	0.000967602
2137	F-47-S-47	SF	LP	338	Fibrobacterota	Fibrobacterales	Fibrobacteraceae	Other	Fibrobacter	338	0.023833028	0.003476014	0.000967602
2089	F-5-S-5	OF	HP	351	Actinobacteriota	Bifidobacteriales	Bifidobacteriaceae	Other	Bifidobacterium	351	0.02381437	0.003676425	0.000981038
865	F-6-S-6	OF	LP	816	Spirochaetota	Spirochaetales	Spirochaetaceae	Treponema	Treponema	816	0.023319616	0.021985568	0.03469085
1597	F-40-S-40	SF	LP	477	Bacteroidota	Bacteroidales	Prevotellaceae	Other	Family_Prevotellaceae	477	0.02381309	0.003476014	0.000967602
867	F-110-S-100	SF	LP	814	Firmicutes	Lachnospirales	Lachnospiraceae	Lachnospiraceae_NK3A20_group	Lachnospiraceae_NK3A20_group	814	0.02389339	0.014729587	0.021964722
868	F-70-S-70	OF	LP	813	Firmicutes	Christensenellales	Christensenellaceae	Christensenellaceae_R-7_group	Christensenellaceae_R-7_group	813	0.047585601	0.019220234	0.036742711
869	F-108-S-86	OF	LP	812	Firmicutes	Acidaminococcales	Acidaminococcaceae	Succiniclasticum	Succiniclasticum	812	0.02618848	0.025135251	0.046460378
870	F-91-S-92	OF	HP	811	Bacteroidota	Bacteroidales	Rikenellaceae	Rikenellaceae_RC9_gut_group	Rikenellaceae_RC9_gut_group	811	0.030316624	0.013803104	0.040054503
871	F-107-S-85	OF	LP	811	Bacteroidota	Bacteroidales	Muribaculaceae	Muribaculaceae	Muribaculaceae	811	0.01707692	0.017043574	0.030953838
872	F-32-S-32	SF	LP	808	Bacteroidota	Bacteroidales	Prevotellaceae	Prevotellaceae_UCG-003	Prevotellaceae_UCG-003	808	0.026938721	0.017997713	0.030740983
873	F-56-S-56	OF	LP	808	Bacteroidota	Bacteroidales	Prevotellaceae	Prevotellaceae_UCG-003	Prevotellaceae_UCG-003	808	0.036532984	0.015869426	0.030544456
1179	F-112-S-101	SF	HP	632	Bacteroidota	Bacteroidales	Prevotellaceae	Other	Prevotellaceae_NK3B31_group	632	0.023810421	0.003476014	0.000967602
875	F-98-S-79	SF	LP	807	Firmicutes	Lachnospirales	Lachnospiraceae	Lachnospiraceae_NK3A20_group	Lachnospiraceae_NK3A20_group	807	0.028373532	0.014729587	0.021964722
876	F-29-S-29	OF	LP	807	Bacteroidota	Bacteroidales	Rikenellaceae	Rikenellaceae_RC9_gut_group	Rikenellaceae_RC9_gut_group	807	0.03523402	0.013803104	0.040054503
891	F-37-S-37	SF	LP	798	Firmicutes	Lachnospirales	Lachnospiraceae	Other	Family_Lachnospiraceae	798	0.023799582	0.003476014	0.000967602
684	F-99-S-97	OF	HP	966	Firmicutes	Oscillospirales	Ruminococcaceae	Other	Ruminococcus	966	0.023757409	0.003676425	0.000981038
879	F-28-S-28	OF	HP	805	Firmicutes	Christensenellales	Christensenellaceae	Christensenellaceae_R-7_group	Christensenellaceae_R-7_group	805	0.029196286	0.019220234	0.036742711
806	F-30-S-30	SF	HP	862	Firmicutes	Oscillospirales	Ruminococcaceae	Other	Ruminococcus	862	0.023743286	0.003476014	0.000967602
1233	F-113-S-102	SF	LP	609	Firmicutes	Clostridia	Hungateiclostridiaceae	Other	Saccharofermentans	609	0.023717724	0.003476014	0.000967602
1004	F-19-S-19	SF	LP	727	Bacteroidota	Bacteroidales	p-251-o5	Other	p-251-o5	727	0.02371013	0.003476014	0.000967602
691	F-99-S-97	OF	HP	962	Firmicutes	Oscillospirales	Oscillospiraceae	Other	NK4A214_group	962	0.023659034	0.003676425	0.000981038
884	F-121-S-116	SF	LP	804	Firmicutes	Lachnospirales	Lachnospiraceae	Lachnospiraceae_NK3A20_group	Lachnospiraceae_NK3A20_group	804	0.018942607	0.014729587	0.021964722
885	F-37-S-37	SF	LP	802	Firmicutes	Christensenellales	Christensenellaceae	Christensenellaceae_R-7_group	Christensenellaceae_R-7_group	802	0.023918879	0.022547063	0.036188842
938	F-2-S-2	OF	LP	768	Firmicutes	Lachnospirales	Lachnospiraceae	Other	[Ruminococcus]_gauvreauii_group	768	0.023646776	0.003676425	0.000981038
887	F-112-S-101	SF	HP	801	Bacteroidota	Bacteroidales	Rikenellaceae	Rikenellaceae_RC9_gut_group	Rikenellaceae_RC9_gut_group	801	0.030177448	0.01716007	0.039770652
888	F-100-S-98	OF	HP	801	Bacteroidota	Bacteroidales	Muribaculaceae	Muribaculaceae	Muribaculaceae	801	0.021371968	0.017043574	0.030953838
964	F-71-S-71	SF	HP	749	Bacteroidota	Bacteroidales	Prevotellaceae	Other	Family_Prevotellaceae	749	0.02348036	0.003476014	0.000967602
890	F-124-S-119	OF	LP	800	Bacteroidota	Bacteroidales	Prevotellaceae	Prevotellaceae_UCG-001	Prevotellaceae_UCG-001	800	0.023633678	0.007027385	0.026226304
386	F-89-S-124	OF	HP	1485	Firmicutes	Clostridia_UCG-014	Clostridia_UCG-014	Other	Clostridia_UCG-014	1485	0.02339983	0.003676425	0.000981038
227	F-102-S-80	SF	HP	2062	Firmicutes	Lachnospirales	Lachnospiraceae	Other	Oribacterium	2062	0.02335988	0.003476014	0.000967602
893	F-75-S-75	OF	LP	797	Firmicutes	Lachnospirales	Lachnospiraceae	Lachnospiraceae_NK3A20_group	Lachnospiraceae_NK3A20_group	797	0.036623472	0.014336542	0.022234748
894	F-97-S-78	SF	HP	796	Bacteroidota	Bacteroidales	Prevotellaceae	Prevotellaceae_UCG-001	Prevotellaceae_UCG-001	796	0.024335066	0.008154854	0.028061572
895	F-35-S-35	SF	HP	795	Firmicutes	Lachnospirales	Lachnospiraceae	Lachnospiraceae_NK3A20_group	Lachnospiraceae_NK3A20_group	795	0.028400972	0.014729587	0.021964722
1501	F-75-S-75	OF	LP	508	Firmicutes	Clostridia	Hungateiclostridiaceae	Other	Saccharofermentans	508	0.023343443	0.003676425	0.000981038
897	F-76-S-76	SF	HP	795	Bacteroidota	Bacteroidales	Rikenellaceae	Rikenellaceae_RC9_gut_group	Rikenellaceae_RC9_gut_group	795	0.031629202	0.01716007	0.039770652
898	F-35-S-35	SF	HP	794	Bacteroidota	Bacteroidales	Prevotellaceae	Prevotellaceae_UCG-001	Prevotellaceae_UCG-001	794	0.028365247	0.008154854	0.028061572
899	F-95-S-96	SF	LP	793	Spirochaetota	Spirochaetales	Spirochaetaceae	Treponema	Treponema	793	0.018967208	0.02513842	0.038642545
824	F-30-S-30	SF	HP	847	Firmicutes	Clostridia	Hungateiclostridiaceae	Other	Saccharofermentans	847	0.02333012	0.003476014	0.000967602
866	F-6-S-6	OF	LP	815	Bacteroidota	Bacteroidales	Prevotellaceae	Other	Family_Prevotellaceae	815	0.023291038	0.003676425	0.000981038
1506	F-75-S-75	OF	LP	506	Firmicutes	Clostridia_UCG-014	Clostridia_UCG-014	Other	Clostridia_UCG-014	506	0.023251539	0.003676425	0.000981038
903	F-70-S-70	OF	LP	788	Bacteroidota	Bacteroidales	Rikenellaceae	Rikenellaceae_RC9_gut_group	Rikenellaceae_RC9_gut_group	788	0.04612233	0.013803104	0.040054503
904	F-17-S-17	OF	LP	786	Bacteroidota	Bacteroidales	Rikenellaceae	Rikenellaceae_RC9_gut_group	Rikenellaceae_RC9_gut_group	786	0.022778647	0.013803104	0.040054503
905	F-23-S-23	SF	LP	786	Firmicutes	Acidaminococcales	Acidaminococcaceae	Succiniclasticum	Succiniclasticum	786	0.043637575	0.0296726	0.047468309
906	F-121-S-116	SF	LP	785	Bacteroidota	Bacteroidales	Prevotellaceae	Prevotellaceae_UCG-003	Prevotellaceae_UCG-003	785	0.018494958	0.017997713	0.030740983
968	F-25-S-25	OF	LP	746	Bacteroidota	Bacteroidales	p-251-o5	Other	p-251-o5	746	0.023240599	0.003676425	0.000981038
1475	F-59-S-59	SF	LP	518	Actinobacteriota	Bifidobacteriales	Bifidobacteriaceae	Other	Bifidobacterium	518	0.023209965	0.003476014	0.000967602
909	F-108-S-86	OF	LP	784	Firmicutes	Lachnospirales	Lachnospiraceae	Lachnospiraceae_NK3A20_group	Lachnospiraceae_NK3A20_group	784	0.025285429	0.014336542	0.022234748
910	F-75-S-75	OF	LP	784	Bacteroidota	Bacteroidales	Rikenellaceae	Rikenellaceae_RC9_gut_group	Rikenellaceae_RC9_gut_group	784	0.036026101	0.013803104	0.040054503
1791	F-23-S-23	SF	LP	418	Euryarchaeota	Methanobacteriales	Methanobacteriaceae	Other	Methanobrevibacter	418	0.023206751	0.003476014	0.000967602
912	F-7-S-7	SF	LP	783	Bacteroidota	Bacteroidales	Prevotellaceae	Prevotellaceae_UCG-001	Prevotellaceae_UCG-001	783	0.032944839	0.008154854	0.028061572
913	F-52-S-52	OF	LP	783	Firmicutes	Acidaminococcales	Acidaminococcaceae	Succiniclasticum	Succiniclasticum	783	0.02901612	0.025135251	0.046460378
1109	F-119-S-114	OF	HP	669	Firmicutes	Oscillospirales	Ruminococcaceae	Other	Ruminococcus	669	0.023172041	0.003676425	0.000981038
915	F-98-S-79	SF	LP	781	Bacteroidota	Bacteroidales	F082	F082	F082	781	0.027459391	0.01331003	0.027531258
916	F-61-S-61	OF	LP	781	Bacteroidota	Bacteroidales	Prevotellaceae	Prevotellaceae_UCG-003	Prevotellaceae_UCG-003	781	0.03222346	0.015869426	0.030544456
1246	F-96-S-77	OF	LP	602	Euryarchaeota	Methanobacteriales	Methanobacteriaceae	Other	Methanobrevibacter	602	0.023162755	0.003676425	0.000981038
1696	F-114-S-112	OF	HP	446	Firmicutes	Lachnospirales	Lachnospiraceae	Other	Butyrivibrio	446	0.023139981	0.003676425	0.000981038
919	F-106-S-84	OF	HP	780	Bacteroidota	Bacteroidales	Muribaculaceae	Muribaculaceae	Muribaculaceae	780	0.019714394	0.017043574	0.030953838
920	F-45-S-45	OF	LP	778	Bacteroidota	Bacteroidales	Prevotellaceae	Prevotellaceae_UCG-001	Prevotellaceae_UCG-001	778	0.035727406	0.007027385	0.026226304
914	F-81-S-122	OF	HP	782	Firmicutes	Lachnospirales	Lachnospiraceae	Other	Family_Lachnospiraceae	782	0.023093051	0.003676425	0.000981038
922	F-43-S-43	SF	HP	777	Bacteroidota	Bacteroidales	Prevotellaceae	Prevotellaceae_UCG-001	Prevotellaceae_UCG-001	777	0.030065005	0.008154854	0.028061572
685	F-95-S-96	SF	LP	965	Firmicutes	Lachnospirales	Lachnospiraceae	Other	Acetitomaculum	965	0.023081155	0.003476014	0.000967602
924	F-23-S-23	SF	LP	777	Bacteroidota	Bacteroidales	Muribaculaceae	Muribaculaceae	Muribaculaceae	777	0.043137908	0.031117127	0.039862558
1061	F-26-S-26	SF	HP	690	Bacteroidota	Bacteroidales	Prevotellaceae	Other	Prevotellaceae_NK3B31_group	690	0.023043014	0.003476014	0.000967602
926	F-25-S-25	OF	LP	774	Bacteroidota	Bacteroidales	F082	F082	F082	774	0.024112901	0.012693079	0.02735537
927	F-84-S-108	OF	HP	774	Spirochaetota	Spirochaetales	Spirochaetaceae	Treponema	Treponema	774	0.023148702	0.021985568	0.03469085
1678	F-111-S-88	OF	HP	454	Firmicutes	Clostridia	Hungateiclostridiaceae	Other	Saccharofermentans	454	0.022958281	0.003676425	0.000981038
929	F-12-S-12	SF	LP	773	Firmicutes	Lachnospirales	Lachnospiraceae	Lachnospiraceae_NK3A20_group	Lachnospiraceae_NK3A20_group	773	0.016562038	0.014729587	0.021964722
930	F-102-S-80	SF	HP	773	Bacteroidota	Bacteroidales	Prevotellaceae	Prevotellaceae_UCG-003	Prevotellaceae_UCG-003	773	0.008757123	0.017997713	0.030740983
931	F-30-S-30	SF	HP	772	Bacteroidota	Bacteroidales	Prevotellaceae	Prevotellaceae_UCG-003	Prevotellaceae_UCG-003	772	0.021264289	0.017997713	0.030740983
921	F-124-S-119	OF	LP	777	Bacteroidota	Bacteroidales	p-251-o5	Other	p-251-o5	777	0.02295421	0.003676425	0.000981038
1009	F-14-S-14	OF	LP	724	Verrucomicrobiota	WCHB1-41	WCHB1-41	Other	WCHB1-41	724	0.022946247	0.003676425	0.000981038
2333	F-49-S-49	OF	LP	297	Fibrobacterota	Fibrobacterales	Fibrobacteraceae	Other	Fibrobacter	297	0.022920204	0.003676425	0.000981038
935	F-88-S-111	SF	LP	768	Bacteroidota	Bacteroidales	F082	F082	F082	768	0.0238754	0.01331003	0.027531258
1226	F-91-S-92	OF	HP	613	Firmicutes	Clostridia	Hungateiclostridiaceae	Other	Saccharofermentans	613	0.022915031	0.003676425	0.000981038
1209	F-123-S-118	OF	LP	620	Firmicutes	Clostridia	Hungateiclostridiaceae	Other	Saccharofermentans	620	0.022905276	0.003676425	0.000981038
1213	F-123-S-118	OF	LP	619	Bacteroidota	Bacteroidales	p-251-o5	Other	p-251-o5	619	0.022868332	0.003676425	0.000981038
1247	F-68-S-68	SF	LP	602	Proteobacteria	Aeromonadales	Succinivibrionaceae	Other	Succinivibrionaceae_UCG-001	602	0.022790081	0.003476014	0.000967602
940	F-116-S-113	OF	LP	766	Bacteroidota	Bacteroidales	F082	F082	F082	766	0.025002448	0.012693079	0.02735537
1434	F-78-S-90	SF	HP	532	Firmicutes	Oscillospirales	Ruminococcaceae	Other	Ruminococcus	532	0.022745735	0.003476014	0.000967602
942	F-28-S-28	OF	HP	765	Spirochaetota	Spirochaetales	Spirochaetaceae	Treponema	Treponema	765	0.027745539	0.021985568	0.03469085
943	F-7-S-7	SF	LP	764	Firmicutes	Christensenellales	Christensenellaceae	Christensenellaceae_R-7_group	Christensenellaceae_R-7_group	764	0.032145412	0.022547063	0.036188842
944	F-7-S-7	SF	LP	764	Spirochaetota	Spirochaetales	Spirochaetaceae	Treponema	Treponema	764	0.032145412	0.02513842	0.038642545
945	F-69-S-69	SF	LP	763	Bacteroidota	Bacteroidales	Prevotellaceae	Prevotellaceae_UCG-003	Prevotellaceae_UCG-003	763	0.030757447	0.017997713	0.030740983
1320	F-22-S-22	SF	HP	571	Bacteroidota	Bacteroidales	Prevotellaceae	Other	Family_Prevotellaceae	571	0.022741756	0.003476014	0.000967602
947	F-4-S-4	SF	LP	761	Bacteroidota	Bacteroidales	Muribaculaceae	Muribaculaceae	Muribaculaceae	761	0.031446281	0.031117127	0.039862558
948	F-36-S-36	SF	HP	761	Bacteroidota	Bacteroidales	Muribaculaceae	Muribaculaceae	Muribaculaceae	761	0.026616768	0.031117127	0.039862558
949	F-106-S-84	OF	HP	760	Bacteroidota	Bacteroidales	Prevotellaceae	Prevotellaceae_UCG-001	Prevotellaceae_UCG-001	760	0.019208897	0.007027385	0.026226304
598	F-107-S-85	OF	LP	1078	Firmicutes	Oscillospirales	Oscillospiraceae	Other	NK4A214_group	1078	0.022699038	0.003676425	0.000981038
780	F-115-S-103	OF	LP	878	Firmicutes	Clostridia_UCG-014	Clostridia_UCG-014	Other	Clostridia_UCG-014	878	0.022641704	0.003676425	0.000981038
1444	F-78-S-90	SF	HP	529	Firmicutes	Lachnospirales	Lachnospiraceae	Other	Oribacterium	529	0.02261747	0.003476014	0.000967602
1667	F-64-S-64	OF	HP	457	Euryarchaeota	Methanobacteriales	Methanobacteriaceae	Other	Methanobrevibacter	457	0.022582399	0.003676425	0.000981038
874	F-85-S-123	OF	LP	807	Firmicutes	RF39	RF39	Other	RF39	807	0.022575321	0.003676425	0.000981038
955	F-60-S-60	OF	LP	754	Firmicutes	Christensenellales	Christensenellaceae	Christensenellaceae_R-7_group	Christensenellaceae_R-7_group	754	0.038928184	0.019220234	0.036742711
956	F-84-S-108	OF	HP	754	Euryarchaeota	Methanobacteriales	Methanobacteriaceae	Other	Methanobrevibacter	754	0.022550544	0.003676425	0.000981038
886	F-41-S-41	OF	HP	802	Bacteroidota	Bacteroidales	Prevotellaceae	Other	Family_Prevotellaceae	802	0.022504069	0.003676425	0.000981038
1032	F-14-S-14	OF	LP	710	Fibrobacterota	Fibrobacterales	Fibrobacteraceae	Other	Fibrobacter	710	0.022502535	0.003676425	0.000981038
1619	F-18-S-18	SF	HP	472	Bacteroidota	Bacteroidales	p-251-o5	Other	p-251-o5	472	0.022425999	0.003476014	0.000967602
960	F-78-S-90	SF	HP	753	Bacteroidota	Bacteroidales	Prevotellaceae	Prevotellaceae_UCG-001	Prevotellaceae_UCG-001	753	0.032194621	0.008154854	0.028061572
1271	F-68-S-68	SF	LP	592	Verrucomicrobiota	WCHB1-41	WCHB1-41	Other	WCHB1-41	592	0.022411509	0.003476014	0.000967602
2372	F-49-S-49	OF	LP	290	Firmicutes	Oscillospirales	Ruminococcaceae	Other	Ruminococcus	290	0.022379997	0.003676425	0.000981038
963	F-16-S-16	OF	HP	750	Bacteroidota	Bacteroidales	Muribaculaceae	Muribaculaceae	Muribaculaceae	750	0.043887881	0.017043574	0.030953838
1465	F-78-S-90	SF	HP	521	Bacteroidota	Bacteroidales	Prevotellaceae	Other	Prevotellaceae_NK3B31_group	521	0.022275429	0.003476014	0.000967602
965	F-9-S-9	OF	HP	749	Firmicutes	Acidaminococcales	Acidaminococcaceae	Succiniclasticum	Succiniclasticum	749	0.038836462	0.025135251	0.046460378
589	F-21-S-21	OF	LP	1098	Fibrobacterota	Fibrobacterales	Fibrobacteraceae	Other	Fibrobacter	1098	0.022109905	0.003676425	0.000981038
1581	F-75-S-75	OF	LP	481	Firmicutes	Oscillospirales	Oscillospiraceae	Other	NK4A214_group	481	0.022102748	0.003676425	0.000981038
1361	F-39-S-39	OF	LP	556	Firmicutes	Oscillospirales	Oscillospiraceae	Other	NK4A214_group	556	0.022085402	0.003676425	0.000981038
969	F-17-S-17	OF	LP	746	Spirochaetota	Spirochaetales	Spirochaetaceae	Treponema	Treponema	746	0.021619429	0.021985568	0.03469085
970	F-2-S-2	OF	LP	746	Bacteroidota	Bacteroidales	Rikenellaceae	Rikenellaceae_RC9_gut_group	Rikenellaceae_RC9_gut_group	746	0.022969395	0.013803104	0.040054503
252	F-13-S-13	OF	HP	1933	Bacteroidota	Bacteroidales	Prevotellaceae	Other	Prevotellaceae_NK3B31_group	1933	0.022077551	0.003676425	0.000981038
722	F-121-S-116	SF	LP	935	Firmicutes	RF39	RF39	Other	RF39	935	0.022029026	0.003476014	0.000967602
973	F-103-S-81	SF	LP	744	Bacteroidota	Bacteroidales	F082	F082	F082	744	0.014754586	0.01331003	0.027531258
974	F-40-S-40	SF	LP	744	Bacteroidota	Bacteroidales	Prevotellaceae	Prevotellaceae_UCG-003	Prevotellaceae_UCG-003	744	0.037142429	0.017997713	0.030740983
975	F-23-S-23	SF	LP	744	Bacteroidota	Bacteroidales	Rikenellaceae	Rikenellaceae_RC9_gut_group	Rikenellaceae_RC9_gut_group	744	0.041305796	0.01716007	0.039770652
976	F-7-S-7	SF	LP	743	Bacteroidota	Bacteroidales	Muribaculaceae	Muribaculaceae	Muribaculaceae	743	0.031261834	0.031117127	0.039862558
977	F-71-S-71	SF	HP	742	Spirochaetota	Spirochaetales	Spirochaetaceae	Treponema	Treponema	742	0.023260917	0.02513842	0.038642545
978	F-44-S-44	SF	LP	742	Bacteroidota	Bacteroidales	Prevotellaceae	Prevotellaceae_UCG-001	Prevotellaceae_UCG-001	742	0.028554936	0.008154854	0.028061572
979	F-108-S-86	OF	LP	740	Bacteroidota	Bacteroidales	F082	F082	F082	740	0.023866348	0.012693079	0.02735537
980	F-17-S-17	OF	LP	740	Bacteroidota	Bacteroidales	Prevotellaceae	Prevotellaceae_UCG-003	Prevotellaceae_UCG-003	740	0.021445546	0.015869426	0.030544456
981	F-85-S-123	OF	LP	740	Bacteroidota	Bacteroidales	Prevotellaceae	Prevotellaceae_UCG-001	Prevotellaceae_UCG-001	740	0.020701038	0.007027385	0.026226304
1127	F-32-S-32	SF	LP	659	Firmicutes	Lachnospirales	Lachnospiraceae	Other	[Eubacterium]_ruminantium_group	659	0.021971061	0.003476014	0.000967602
1335	F-113-S-102	SF	LP	564	Firmicutes	RF39	RF39	Other	RF39	564	0.021965183	0.003476014	0.000967602
984	F-74-S-74	OF	HP	738	Bacteroidota	Bacteroidales	Prevotellaceae	Prevotellaceae_UCG-003	Prevotellaceae_UCG-003	738	0.032513878	0.015869426	0.030544456
985	F-75-S-75	OF	LP	738	Spirochaetota	Spirochaetales	Spirochaetaceae	Treponema	Treponema	738	0.033912324	0.021985568	0.03469085
986	F-66-S-66	OF	LP	737	Spirochaetota	Spirochaetales	Spirochaetaceae	Treponema	Treponema	737	0.023535047	0.021985568	0.03469085
987	F-85-S-123	OF	LP	736	Bacteroidota	Bacteroidales	Rikenellaceae	Rikenellaceae_RC9_gut_group	Rikenellaceae_RC9_gut_group	736	0.02058914	0.013803104	0.040054503
2073	F-24-S-24	OF	HP	354	Bacteroidota	Bacteroidales	Prevotellaceae	Other	Prevotellaceae_NK3B31_group	354	0.021958936	0.003676425	0.000981038
2017	F-10-S-10	OF	LP	363	Bacteroidota	Bacteroidales	Prevotellaceae	Other	Family_Prevotellaceae	363	0.021945469	0.003676425	0.000981038
990	F-11-S-11	SF	HP	735	Firmicutes	Acidaminococcales	Acidaminococcaceae	Succiniclasticum	Succiniclasticum	735	0.023097954	0.0296726	0.047468309
991	F-61-S-61	OF	LP	734	Firmicutes	Christensenellales	Christensenellaceae	Christensenellaceae_R-7_group	Christensenellaceae_R-7_group	734	0.030284276	0.019220234	0.036742711
992	F-23-S-23	SF	LP	734	Firmicutes	Christensenellales	Christensenellaceae	Christensenellaceae_R-7_group	Christensenellaceae_R-7_group	734	0.040750611	0.022547063	0.036188842
993	F-36-S-36	SF	HP	733	Firmicutes	Christensenellales	Christensenellaceae	Christensenellaceae_R-7_group	Christensenellaceae_R-7_group	733	0.025637438	0.022547063	0.036188842
994	F-16-S-16	OF	HP	733	Bacteroidota	Bacteroidales	Prevotellaceae	Prevotellaceae_UCG-003	Prevotellaceae_UCG-003	733	0.042893089	0.015869426	0.030544456
995	F-73-S-73	OF	HP	733	Bacteroidota	Bacteroidales	Muribaculaceae	Muribaculaceae	Muribaculaceae	733	0.024260277	0.017043574	0.030953838
996	F-99-S-97	OF	HP	732	Bacteroidota	Bacteroidales	Prevotellaceae	Prevotellaceae_UCG-001	Prevotellaceae_UCG-001	732	0.018002509	0.007027385	0.026226304
997	F-80-S-121	SF	LP	731	Firmicutes	Christensenellales	Christensenellaceae	Christensenellaceae_R-7_group	Christensenellaceae_R-7_group	731	0.020504909	0.022547063	0.036188842
1341	F-113-S-102	SF	LP	563	Bacteroidota	Bacteroidales	Prevotellaceae	Other	Family_Prevotellaceae	563	0.021926237	0.003476014	0.000967602
999	F-119-S-114	OF	HP	731	Bacteroidota	Bacteroidales	Prevotellaceae	Prevotellaceae_UCG-001	Prevotellaceae_UCG-001	731	0.025319525	0.007027385	0.026226304
1136	F-26-S-26	SF	HP	655	Euryarchaeota	Methanobacteriales	Methanobacteriaceae	Other	Methanobrevibacter	655	0.021874165	0.003476014	0.000967602
1001	F-83-S-107	SF	LP	729	Firmicutes	Christensenellales	Christensenellaceae	Christensenellaceae_R-7_group	Christensenellaceae_R-7_group	729	0.051406812	0.022547063	0.036188842
1002	F-118-S-105	SF	LP	728	Firmicutes	Christensenellales	Christensenellaceae	Christensenellaceae_R-7_group	Christensenellaceae_R-7_group	728	0.020958687	0.022547063	0.036188842
1003	F-37-S-37	SF	LP	728	Bacteroidota	Bacteroidales	Prevotellaceae	Prevotellaceae_UCG-003	Prevotellaceae_UCG-003	728	0.0217119	0.017997713	0.030740983
800	F-106-S-84	OF	HP	865	Firmicutes	Oscillospirales	Oscillospiraceae	Other	NK4A214_group	865	0.021862757	0.003676425	0.000981038
2895	F-63-S-63	SF	LP	217	Euryarchaeota	Methanobacteriales	Methanobacteriaceae	Other	Methanobrevibacter	217	0.021852971	0.003476014	0.000967602
1006	F-84-S-108	OF	HP	726	Bacteroidota	Bacteroidales	F082	F082	F082	726	0.021713124	0.012693079	0.02735537
1007	F-95-S-96	SF	LP	724	Bacteroidota	Bacteroidales	F082	F082	F082	724	0.017316846	0.01331003	0.027531258
1008	F-6-S-6	OF	LP	724	Bacteroidota	Bacteroidales	F082	F082	F082	724	0.020690444	0.012693079	0.02735537
1054	F-11-S-11	SF	HP	695	Proteobacteria	Aeromonadales	Succinivibrionaceae	Other	Succinivibrionaceae_UCG-002	695	0.021840923	0.003476014	0.000967602
1010	F-41-S-41	OF	HP	724	Firmicutes	Acidaminococcales	Acidaminococcaceae	Succiniclasticum	Succiniclasticum	724	0.020315394	0.025135251	0.046460378
1011	F-37-S-37	SF	LP	723	Bacteroidota	Bacteroidales	Prevotellaceae	Prevotellaceae_UCG-001	Prevotellaceae_UCG-001	723	0.02156278	0.008154854	0.028061572
1443	F-61-S-61	OF	LP	529	Euryarchaeota	Methanobacteriales	Methanobacteriaceae	Other	Methanobrevibacter	529	0.021826134	0.003676425	0.000981038
742	F-95-S-96	SF	LP	912	Firmicutes	Lachnospirales	Lachnospiraceae	Other	Family_Lachnospiraceae	912	0.021813485	0.003476014	0.000967602
1743	F-111-S-88	OF	HP	431	Firmicutes	RF39	RF39	Other	RF39	431	0.021795196	0.003676425	0.000981038
1354	F-113-S-102	SF	LP	559	Firmicutes	Oscillospirales	Oscillospiraceae	Other	NK4A214_group	559	0.021770456	0.003476014	0.000967602
1016	F-103-S-81	SF	LP	720	Bacteroidota	Bacteroidales	Prevotellaceae	Prevotellaceae_UCG-003	Prevotellaceae_UCG-003	720	0.014278632	0.017997713	0.030740983
1017	F-80-S-121	SF	LP	719	Bacteroidota	Bacteroidales	F082	F082	F082	719	0.020168303	0.01331003	0.027531258
732	F-121-S-116	SF	LP	924	Firmicutes	Clostridia_UCG-014	Clostridia_UCG-014	Other	Clostridia_UCG-014	924	0.021769861	0.003476014	0.000967602
1019	F-96-S-77	OF	LP	718	Bacteroidota	Bacteroidales	Prevotellaceae	Prevotellaceae_UCG-001	Prevotellaceae_UCG-001	718	0.02762601	0.007027385	0.026226304
1663	F-18-S-18	SF	HP	458	Bacteroidota	Bacteroidales	Prevotellaceae	Other	Family_Prevotellaceae	458	0.021760821	0.003476014	0.000967602
902	F-30-S-30	SF	HP	789	Firmicutes	Clostridia_UCG-014	Clostridia_UCG-014	Other	Clostridia_UCG-014	789	0.021732544	0.003476014	0.000967602
1022	F-16-S-16	OF	HP	716	Bacteroidota	Bacteroidales	Rikenellaceae	Rikenellaceae_RC9_gut_group	Rikenellaceae_RC9_gut_group	716	0.041898297	0.013803104	0.040054503
482	F-65-S-65	OF	HP	1294	Firmicutes	Oscillospirales	Oscillospiraceae	Other	NK4A214_group	1294	0.021731099	0.003676425	0.000981038
1898	F-72-S-72	SF	LP	388	Firmicutes	Lachnospirales	Lachnospiraceae	Other	Acetitomaculum	388	0.021655411	0.003476014	0.000967602
615	F-92-S-93	OF	HP	1051	Euryarchaeota	Methanobacteriales	Methanobacteriaceae	Other	Methanobrevibacter	1051	0.021649569	0.003676425	0.000981038
1026	F-40-S-40	SF	LP	713	Bacteroidota	Bacteroidales	F082	F082	F082	713	0.035594828	0.01331003	0.027531258
1027	F-104-S-82	SF	HP	713	Spirochaetota	Spirochaetales	Spirochaetaceae	Treponema	Treponema	713	0.020509133	0.02513842	0.038642545
587	F-15-S-15	SF	LP	1100	Bacteroidota	Bacteroidales	p-251-o5	Other	p-251-o5	1100	0.02163523	0.003476014	0.000967602
452	F-89-S-124	OF	HP	1372	Bacteroidota	Bacteroidales	p-251-o5	Other	p-251-o5	1372	0.021619237	0.003676425	0.000981038
1030	F-22-S-22	SF	HP	711	Bacteroidota	Bacteroidales	Prevotellaceae	Prevotellaceae_UCG-001	Prevotellaceae_UCG-001	711	0.028317668	0.008154854	0.028061572
1894	F-23-S-23	SF	LP	389	Firmicutes	Oscillospirales	Oscillospiraceae	Other	NK4A214_group	389	0.021596713	0.003476014	0.000967602
1349	F-44-S-44	SF	LP	561	Bacteroidota	Bacteroidales	Prevotellaceae	Other	Family_Prevotellaceae	561	0.021589378	0.003476014	0.000967602
1403	F-22-S-22	SF	HP	542	Firmicutes	Oscillospirales	Ruminococcaceae	Other	Ruminococcus	542	0.021586745	0.003476014	0.000967602
1034	F-21-S-21	OF	LP	709	Bacteroidota	Bacteroidales	Muribaculaceae	Muribaculaceae	Muribaculaceae	709	0.014276797	0.017043574	0.030953838
1035	F-82-S-106	SF	HP	709	Bacteroidota	Bacteroidales	Muribaculaceae	Muribaculaceae	Muribaculaceae	709	0.034452597	0.031117127	0.039862558
1000	F-124-S-119	OF	LP	730	Firmicutes	Clostridia	Hungateiclostridiaceae	Other	Saccharofermentans	730	0.021565731	0.003676425	0.000981038
1037	F-53-S-53	SF	HP	708	Bacteroidota	Bacteroidales	Prevotellaceae	Prevotellaceae_UCG-003	Prevotellaceae_UCG-003	708	0.03203475	0.017997713	0.030740983
1038	F-110-S-100	SF	LP	707	Bacteroidota	Bacteroidales	Prevotellaceae	Prevotellaceae_UCG-001	Prevotellaceae_UCG-001	707	0.020752612	0.008154854	0.028061572
971	F-17-S-17	OF	LP	744	Bacteroidota	Bacteroidales	Prevotellaceae	Other	Family_Prevotellaceae	744	0.021561468	0.003676425	0.000981038
596	F-103-S-81	SF	LP	1086	Euryarchaeota	Methanobacteriales	Methanobacteriaceae	Other	Methanobrevibacter	1086	0.021536936	0.003476014	0.000967602
1983	F-16-S-16	OF	HP	368	Bacteroidota	Bacteroidales	Prevotellaceae	Other	Family_Prevotellaceae	368	0.02153432	0.003676425	0.000981038
1411	F-22-S-22	SF	HP	540	Patescibacteria	Absconditabacteriales_(SR1)	Absconditabacteriales_(SR1)	Other	Absconditabacteriales_(SR1)	540	0.021507089	0.003476014	0.000967602
1357	F-96-S-77	OF	LP	558	Firmicutes	Oscillospirales	Ruminococcaceae	Other	Family_Ruminococcaceae	558	0.021469796	0.003676425	0.000981038
250	F-93-S-94	OF	LP	1937	Firmicutes	Clostridia	Hungateiclostridiaceae	Other	Saccharofermentans	1937	0.02144502	0.003676425	0.000981038
1045	F-81-S-122	OF	HP	702	Bacteroidota	Bacteroidales	Rikenellaceae	Rikenellaceae_RC9_gut_group	Rikenellaceae_RC9_gut_group	702	0.020730591	0.013803104	0.040054503
1132	F-19-S-19	SF	LP	657	Fibrobacterota	Fibrobacterales	Fibrobacteraceae	Other	Fibrobacter	657	0.021427174	0.003476014	0.000967602
1047	F-51-S-51	SF	LP	700	Bacteroidota	Bacteroidales	F082	F082	F082	700	0.022795363	0.01331003	0.027531258
1673	F-54-S-54	SF	LP	455	Firmicutes	Oscillospirales	Ruminococcaceae	Other	Ruminococcus	455	0.021343466	0.003476014	0.000967602
1049	F-20-S-20	OF	HP	698	Bacteroidota	Bacteroidales	Prevotellaceae	Prevotellaceae_UCG-001	Prevotellaceae_UCG-001	698	0.026143301	0.007027385	0.026226304
784	F-33-S-33	OF	HP	873	Firmicutes	Oscillospirales	Oscillospiraceae	Other	NK4A214_group	873	0.021334311	0.003676425	0.000981038
763	F-95-S-96	SF	LP	891	Firmicutes	Oscillospirales	Ruminococcaceae	Other	Family_Ruminococcaceae	891	0.021311201	0.003476014	0.000967602
1052	F-73-S-73	OF	HP	696	Bacteroidota	Bacteroidales	F082	F082	F082	696	0.023035679	0.012693079	0.02735537
1053	F-99-S-97	OF	HP	696	Bacteroidota	Bacteroidales	Muribaculaceae	Muribaculaceae	Muribaculaceae	696	0.017117139	0.017043574	0.030953838
1050	F-97-S-78	SF	HP	697	Firmicutes	Oscillospirales	Ruminococcaceae	Other	Ruminococcus	697	0.021308468	0.003476014	0.000967602
1055	F-123-S-118	OF	LP	694	Bacteroidota	Bacteroidales	Prevotellaceae	Prevotellaceae_UCG-003	Prevotellaceae_UCG-003	694	0.025639131	0.015869426	0.030544456
1056	F-63-S-63	SF	LP	693	Firmicutes	Christensenellales	Christensenellaceae	Christensenellaceae_R-7_group	Christensenellaceae_R-7_group	693	0.06978852	0.022547063	0.036188842
2015	F-70-S-70	OF	LP	364	Firmicutes	Oscillospirales	Ruminococcaceae	Other	Family_Ruminococcaceae	364	0.021305239	0.003676425	0.000981038
989	F-17-S-17	OF	LP	735	Bacteroidota	Bacteroidales	p-251-o5	Other	p-251-o5	735	0.021300643	0.003676425	0.000981038
1059	F-76-S-76	SF	HP	692	Spirochaetota	Spirochaetales	Spirochaetaceae	Treponema	Treponema	692	0.027531331	0.02513842	0.038642545
1060	F-91-S-92	OF	HP	691	Spirochaetota	Spirochaetales	Spirochaetaceae	Treponema	Treponema	691	0.02583081	0.021985568	0.03469085
1895	F-46-S-46	SF	HP	389	Firmicutes	Oscillospirales	Oscillospiraceae	Other	NK4A214_group	389	0.021288239	0.003476014	0.000967602
255	F-93-S-94	OF	LP	1921	Firmicutes	Oscillospirales	Ruminococcaceae	Other	Ruminococcus	1921	0.02126788	0.003676425	0.000981038
1063	F-29-S-29	OF	LP	689	Bacteroidota	Bacteroidales	Prevotellaceae	Prevotellaceae_UCG-001	Prevotellaceae_UCG-001	689	0.030082082	0.007027385	0.026226304
849	F-1-S-1	OF	HP	825	Firmicutes	Oscillospirales	Oscillospiraceae	Other	NK4A214_group	825	0.021256312	0.003676425	0.000981038
1065	F-100-S-98	OF	HP	687	Bacteroidota	Bacteroidales	Prevotellaceae	Prevotellaceae_UCG-001	Prevotellaceae_UCG-001	687	0.018330265	0.007027385	0.026226304
1066	F-32-S-32	SF	LP	686	Bacteroidota	Bacteroidales	F082	F082	F082	686	0.022871241	0.01331003	0.027531258
1067	F-39-S-39	OF	LP	684	Firmicutes	Christensenellales	Christensenellaceae	Christensenellaceae_R-7_group	Christensenellaceae_R-7_group	684	0.027169811	0.019220234	0.036742711
1046	F-77-S-89	OF	LP	702	Bacteroidota	Bacteroidales	Prevotellaceae	Other	Prevotellaceae_NK3B31_group	702	0.021212945	0.003676425	0.000981038
1069	F-52-S-52	OF	LP	683	Bacteroidota	Bacteroidales	F082	F082	F082	683	0.025310358	0.012693079	0.02735537
1070	F-76-S-76	SF	HP	683	Firmicutes	Lachnospirales	Lachnospiraceae	Lachnospiraceae_NK3A20_group	Lachnospiraceae_NK3A20_group	683	0.027173264	0.014729587	0.021964722
662	F-12-S-12	SF	LP	989	Firmicutes	Clostridia_UCG-014	Clostridia_UCG-014	Other	Clostridia_UCG-014	989	0.021189981	0.003476014	0.000967602
988	F-118-S-105	SF	LP	736	Firmicutes	Clostridia_UCG-014	Clostridia_UCG-014	Other	Clostridia_UCG-014	736	0.021189002	0.003476014	0.000967602
1033	F-37-S-37	SF	LP	710	Proteobacteria	Aeromonadales	Succinivibrionaceae	Other	Succinivibrionaceae_UCG-001	710	0.021175067	0.003476014	0.000967602
1023	F-31-S-31	SF	LP	716	Firmicutes	Oscillospirales	Ruminococcaceae	Other	Ruminococcus	716	0.021159643	0.003476014	0.000967602
1381	F-96-S-77	OF	LP	549	Firmicutes	Lachnospirales	Lachnospiraceae	Other	Butyrivibrio	549	0.021123509	0.003676425	0.000981038
1079	F-88-S-111	SF	LP	679	Bacteroidota	Bacteroidales	p-251-o5	Other	p-251-o5	679	0.02110859	0.003476014	0.000967602
4067	F-42-S-42	OF	LP	128	Firmicutes	Oscillospirales	Ruminococcaceae	Other	Ruminococcus	128	0.021087315	0.003676425	0.000981038
1078	F-29-S-29	OF	LP	680	Spirochaetota	Spirochaetales	Spirochaetaceae	Treponema	Treponema	680	0.029689137	0.021985568	0.03469085
841	F-106-S-84	OF	HP	833	Firmicutes	Lachnospirales	Lachnospiraceae	Other	Butyrivibrio	833	0.021053962	0.003676425	0.000981038
1080	F-82-S-106	SF	HP	679	Bacteroidota	Bacteroidales	Prevotellaceae	Prevotellaceae_UCG-001	Prevotellaceae_UCG-001	679	0.032994801	0.008154854	0.028061572
842	F-106-S-84	OF	HP	832	Firmicutes	Clostridia_UCG-014	Clostridia_UCG-014	Other	Clostridia_UCG-014	832	0.021028687	0.003676425	0.000981038
1082	F-98-S-79	SF	LP	679	Firmicutes	Acidaminococcales	Acidaminococcaceae	Succiniclasticum	Succiniclasticum	679	0.023873145	0.0296726	0.047468309
1128	F-66-S-66	OF	LP	658	Bacteroidota	Bacteroidales	p-251-o5	Other	p-251-o5	658	0.021012294	0.003676425	0.000981038
1084	F-68-S-68	SF	LP	677	Spirochaetota	Spirochaetales	Spirochaetaceae	Treponema	Treponema	677	0.025629377	0.02513842	0.038642545
2621	F-67-S-67	SF	HP	252	Fibrobacterota	Fibrobacterales	Fibrobacteraceae	Other	Fibrobacter	252	0.020930233	0.003476014	0.000967602
1086	F-8-S-8	SF	HP	676	Bacteroidota	Bacteroidales	Muribaculaceae	Muribaculaceae	Muribaculaceae	676	0.031522499	0.031117127	0.039862558
1633	F-59-S-59	SF	LP	467	Verrucomicrobiota	WCHB1-41	WCHB1-41	Other	WCHB1-41	467	0.020924814	0.003476014	0.000967602
1088	F-6-S-6	OF	LP	675	Firmicutes	Lachnospirales	Lachnospiraceae	Lachnospiraceae_NK3A20_group	Lachnospiraceae_NK3A20_group	675	0.019290123	0.014336542	0.022234748
1089	F-98-S-79	SF	LP	675	Bacteroidota	Bacteroidales	Prevotellaceae	Prevotellaceae_UCG-003	Prevotellaceae_UCG-003	675	0.023732508	0.017997713	0.030740983
1329	F-123-S-118	OF	LP	566	Firmicutes	Clostridia_UCG-014	Clostridia_UCG-014	Other	Clostridia_UCG-014	566	0.0209103	0.003676425	0.000981038
1091	F-90-S-91	SF	LP	675	Spirochaetota	Spirochaetales	Spirochaetaceae	Treponema	Treponema	675	0.029553415	0.02513842	0.038642545
740	F-3-S-3	SF	HP	915	Firmicutes	Clostridia_UCG-014	Clostridia_UCG-014	Other	Clostridia_UCG-014	915	0.020878494	0.003476014	0.000967602
1093	F-5-S-5	OF	HP	675	Bacteroidota	Bacteroidales	Muribaculaceae	Muribaculaceae	Muribaculaceae	675	0.045796865	0.017043574	0.030953838
1947	F-23-S-23	SF	LP	376	Firmicutes	Clostridia_UCG-014	Clostridia_UCG-014	Other	Clostridia_UCG-014	376	0.020874972	0.003476014	0.000967602
1169	F-19-S-19	SF	LP	639	Firmicutes	Clostridia_UCG-014	Clostridia_UCG-014	Other	Clostridia_UCG-014	639	0.020840128	0.003476014	0.000967602
1090	F-2-S-2	OF	LP	675	Firmicutes	Lachnospirales	Lachnospiraceae	Other	Acetitomaculum	675	0.020783299	0.003676425	0.000981038
1097	F-82-S-106	SF	HP	672	Bacteroidota	Bacteroidales	Rikenellaceae	Rikenellaceae_RC9_gut_group	Rikenellaceae_RC9_gut_group	672	0.032654648	0.01716007	0.039770652
261	F-93-S-94	OF	LP	1876	Bacteroidota	Bacteroidales	Prevotellaceae	Other	Prevotellaceae_NK3B31_group	1876	0.020769674	0.003676425	0.000981038
1099	F-66-S-66	OF	LP	672	Bacteroidota	Bacteroidales	Prevotellaceae	Prevotellaceae_UCG-001	Prevotellaceae_UCG-001	672	0.021459365	0.007027385	0.026226304
1100	F-81-S-122	OF	HP	672	Bacteroidota	Bacteroidales	Muribaculaceae	Muribaculaceae	Muribaculaceae	672	0.019844668	0.017043574	0.030953838
1429	F-113-S-102	SF	LP	533	Euryarchaeota	Methanobacteriales	Methanobacteriaceae	Other	Methanobrevibacter	533	0.020757877	0.003476014	0.000967602
934	F-48-S-48	OF	HP	771	Bacteroidota	Bacteroidales	p-251-o5	Other	p-251-o5	771	0.020726921	0.003676425	0.000981038
797	F-95-S-96	SF	LP	866	Firmicutes	RF39	RF39	Other	RF39	866	0.020713244	0.003476014	0.000967602
630	F-21-S-21	OF	LP	1028	Bacteroidota	Bacteroidales	Prevotellaceae	Other	Family_Prevotellaceae	1028	0.020700348	0.003676425	0.000981038
475	F-89-S-124	OF	HP	1311	Firmicutes	Oscillospirales	Oscillospiraceae	Other	NK4A214_group	1311	0.020658032	0.003676425	0.000981038
1975	F-72-S-72	SF	LP	369	Firmicutes	Lachnospirales	Lachnospiraceae	Other	Butyrivibrio	369	0.020594966	0.003476014	0.000967602
2363	F-83-S-107	SF	LP	292	Euryarchaeota	Methanobacteriales	Methanobacteriaceae	Other	Methanobrevibacter	292	0.020590932	0.003476014	0.000967602
998	F-41-S-41	OF	HP	731	Firmicutes	RF39	RF39	Other	RF39	731	0.020511813	0.003676425	0.000981038
1104	F-97-S-78	SF	HP	670	Firmicutes	Lachnospirales	Lachnospiraceae	Other	[Ruminococcus]_gauvreauii_group	670	0.020483033	0.003476014	0.000967602
1029	F-104-S-82	SF	HP	712	Firmicutes	Lachnospirales	Lachnospiraceae	Other	Family_Lachnospiraceae	712	0.020480368	0.003476014	0.000967602
1811	F-40-S-40	SF	LP	410	Firmicutes	Clostridia	Hungateiclostridiaceae	Other	Saccharofermentans	410	0.020468274	0.003476014	0.000967602
1195	F-19-S-19	SF	LP	627	Verrucomicrobiota	WCHB1-41	WCHB1-41	Other	WCHB1-41	627	0.020448764	0.003476014	0.000967602
1113	F-108-S-86	OF	LP	666	Bacteroidota	Bacteroidales	Muribaculaceae	Muribaculaceae	Muribaculaceae	666	0.021479714	0.017043574	0.030953838
1273	F-119-S-114	OF	HP	590	Firmicutes	Clostridia_UCG-014	Clostridia_UCG-014	Other	Clostridia_UCG-014	590	0.020435731	0.003676425	0.000981038
1115	F-43-S-43	SF	HP	666	Firmicutes	Acidaminococcales	Acidaminococcaceae	Succiniclasticum	Succiniclasticum	666	0.025770005	0.0296726	0.047468309
796	F-121-S-116	SF	LP	867	Patescibacteria	Absconditabacteriales_(SR1)	Absconditabacteriales_(SR1)	Other	Absconditabacteriales_(SR1)	867	0.020426915	0.003476014	0.000967602
680	F-107-S-85	OF	LP	970	Firmicutes	Clostridia_UCG-014	Clostridia_UCG-014	Other	Clostridia_UCG-014	970	0.020424923	0.003676425	0.000981038
1118	F-32-S-32	SF	LP	664	Firmicutes	Lachnospirales	Lachnospiraceae	Lachnospiraceae_NK3A20_group	Lachnospiraceae_NK3A20_group	664	0.022137761	0.014729587	0.021964722
1119	F-30-S-30	SF	HP	663	Spirochaetota	Spirochaetales	Spirochaetaceae	Treponema	Treponema	663	0.018261947	0.02513842	0.038642545
1120	F-90-S-91	SF	LP	662	Firmicutes	Lachnospirales	Lachnospiraceae	Lachnospiraceae_NK3A20_group	Lachnospiraceae_NK3A20_group	662	0.028984238	0.014729587	0.021964722
1121	F-31-S-31	SF	LP	662	Firmicutes	Lachnospirales	Lachnospiraceae	Lachnospiraceae_NK3A20_group	Lachnospiraceae_NK3A20_group	662	0.019563804	0.014729587	0.021964722
1122	F-82-S-106	SF	HP	661	Bacteroidota	Bacteroidales	Prevotellaceae	Prevotellaceae_UCG-003	Prevotellaceae_UCG-003	661	0.032120122	0.017997713	0.030740983
1005	F-80-S-121	SF	LP	726	Firmicutes	Lachnospirales	Lachnospiraceae	Other	Family_Lachnospiraceae	726	0.020364656	0.003476014	0.000967602
1824	F-40-S-40	SF	LP	407	Proteobacteria	Acetobacterales	Acetobacteraceae	Other	Acetobacter	407	0.020318506	0.003476014	0.000967602
1125	F-3-S-3	SF	HP	660	Bacteroidota	Bacteroidales	Prevotellaceae	Prevotellaceae_UCG-001	Prevotellaceae_UCG-001	660	0.015059897	0.008154854	0.028061572
283	F-102-S-80	SF	HP	1791	Firmicutes	Erysipelotrichales	Erysipelotrichaceae	Other	Erysipelotrichaceae_UCG-009	1791	0.020289789	0.003476014	0.000967602
1839	F-111-S-88	OF	HP	401	Firmicutes	Lachnospirales	Lachnospiraceae	Other	Family_Lachnospiraceae	401	0.020278129	0.003676425	0.000981038
809	F-121-S-116	SF	LP	860	Firmicutes	Oscillospirales	Ruminococcaceae	Other	Ruminococcus	860	0.020261992	0.003476014	0.000967602
1129	F-108-S-86	OF	LP	658	Bacteroidota	Bacteroidales	Prevotellaceae	Prevotellaceae_UCG-001	Prevotellaceae_UCG-001	658	0.021221699	0.007027385	0.026226304
2108	F-70-S-70	OF	LP	346	Firmicutes	Clostridia_UCG-014	Clostridia_UCG-014	Other	Clostridia_UCG-014	346	0.020251683	0.003676425	0.000981038
1131	F-120-S-115	SF	HP	657	Spirochaetota	Spirochaetales	Spirochaetaceae	Treponema	Treponema	657	0.017363497	0.02513842	0.038642545
1064	F-110-S-100	SF	LP	687	Firmicutes	Lachnospirales	Lachnospiraceae	Other	Shuttleworthia	687	0.020165551	0.003476014	0.000967602
1135	F-94-S-95	SF	HP	656	Firmicutes	Lachnospirales	Lachnospiraceae	Other	Oribacterium	656	0.020152991	0.003476014	0.000967602
1651	F-90-S-91	SF	LP	460	Firmicutes	Lachnospirales	Lachnospiraceae	Other	Butyrivibrio	460	0.020140105	0.003476014	0.000967602
490	F-89-S-124	OF	HP	1277	Fibrobacterota	Fibrobacterales	Fibrobacteraceae	Other	Fibrobacter	1277	0.020122278	0.003676425	0.000981038
1907	F-114-S-112	OF	HP	387	Bacteroidota	Bacteroidales	Prevotellaceae	Other	Prevotellaceae_NK3B31_group	387	0.020078863	0.003676425	0.000981038
1137	F-105-S-83	SF	LP	655	Firmicutes	Lachnospirales	Lachnospiraceae	Lachnospiraceae_NK3A20_group	Lachnospiraceae_NK3A20_group	655	0.016891021	0.014729587	0.021964722
1138	F-49-S-49	OF	LP	654	Firmicutes	Christensenellales	Christensenellaceae	Christensenellaceae_R-7_group	Christensenellaceae_R-7_group	654	0.050470752	0.019220234	0.036742711
1139	F-97-S-78	SF	HP	654	Firmicutes	Christensenellales	Christensenellaceae	Christensenellaceae_R-7_group	Christensenellaceae_R-7_group	654	0.019993886	0.022547063	0.036188842
1140	F-75-S-75	OF	LP	654	Bacteroidota	Bacteroidales	F082	F082	F082	654	0.030052385	0.012693079	0.02735537
1243	F-32-S-32	SF	LP	602	Bacteroidota	Bacteroidales	Prevotellaceae	Other	Family_Prevotellaceae	602	0.020070681	0.003476014	0.000967602
1142	F-104-S-82	SF	HP	654	Bacteroidota	Bacteroidales	Prevotellaceae	Prevotellaceae_UCG-001	Prevotellaceae_UCG-001	654	0.018812024	0.008154854	0.028061572
1485	F-113-S-102	SF	LP	515	Firmicutes	Clostridia_UCG-014	Clostridia_UCG-014	Other	Clostridia_UCG-014	515	0.02005686	0.003476014	0.000967602
1144	F-120-S-115	SF	HP	650	Firmicutes	Lachnospirales	Lachnospiraceae	Lachnospiraceae_NK3A20_group	Lachnospiraceae_NK3A20_group	650	0.017178498	0.014729587	0.021964722
1145	F-58-S-58	SF	HP	650	Bacteroidota	Bacteroidales	Prevotellaceae	Prevotellaceae_UCG-003	Prevotellaceae_UCG-003	650	0.039617237	0.017997713	0.030740983
1311	F-36-S-36	SF	HP	573	Firmicutes	Oscillospirales	Oscillospiraceae	Other	NK4A214_group	573	0.020041272	0.003476014	0.000967602
1147	F-91-S-92	OF	HP	648	Firmicutes	Christensenellales	Christensenellaceae	Christensenellaceae_R-7_group	Christensenellaceae_R-7_group	648	0.024223394	0.019220234	0.036742711
2411	F-47-S-47	SF	LP	283	Firmicutes	Oscillospirales	Oscillospiraceae	Other	NK4A214_group	283	0.019954872	0.003476014	0.000967602
1547	F-57-S-57	SF	HP	494	Verrucomicrobiota	WCHB1-41	WCHB1-41	Other	WCHB1-41	494	0.019947507	0.003476014	0.000967602
1471	F-96-S-77	OF	LP	518	Firmicutes	RF39	RF39	Other	RF39	518	0.019930743	0.003676425	0.000981038
653	F-103-S-81	SF	LP	1005	Firmicutes	Lachnospirales	Lachnospiraceae	Other	Oribacterium	1005	0.01993059	0.003476014	0.000967602
1152	F-46-S-46	SF	HP	646	Bacteroidota	Bacteroidales	Prevotellaceae	Prevotellaceae_UCG-003	Prevotellaceae_UCG-003	646	0.035352706	0.017997713	0.030740983
729	F-12-S-12	SF	LP	928	Firmicutes	Oscillospirales	Oscillospiraceae	Other	NK4A214_group	928	0.019883016	0.003476014	0.000967602
1154	F-34-S-34	OF	LP	644	Bacteroidota	Bacteroidales	Prevotellaceae	Prevotellaceae_UCG-003	Prevotellaceae_UCG-003	644	0.030052732	0.015869426	0.030544456
1150	F-94-S-95	SF	HP	647	Firmicutes	Oscillospirales	Ruminococcaceae	Other	Ruminococcus	647	0.019876501	0.003476014	0.000967602
1156	F-116-S-113	OF	LP	644	Bacteroidota	Bacteroidales	Prevotellaceae	Prevotellaceae_UCG-001	Prevotellaceae_UCG-001	644	0.021020335	0.007027385	0.026226304
1096	F-31-S-31	SF	LP	672	Euryarchaeota	Methanobacteriales	Methanobacteriaceae	Other	Methanobrevibacter	672	0.01985933	0.003476014	0.000967602
1158	F-20-S-20	OF	HP	643	Bacteroidota	Bacteroidales	Prevotellaceae	Prevotellaceae_UCG-003	Prevotellaceae_UCG-003	643	0.024083299	0.015869426	0.030544456
1529	F-76-S-76	SF	HP	499	Proteobacteria	Aeromonadales	Succinivibrionaceae	Other	Succinivibrionaceae_UCG-001	499	0.019852795	0.003476014	0.000967602
1160	F-56-S-56	OF	LP	643	Firmicutes	Acidaminococcales	Acidaminococcaceae	Succiniclasticum	Succiniclasticum	643	0.029072659	0.025135251	0.046460378
1161	F-20-S-20	OF	HP	642	Bacteroidota	Bacteroidales	Muribaculaceae	Muribaculaceae	Muribaculaceae	642	0.024045844	0.017043574	0.030953838
1263	F-32-S-32	SF	LP	595	Bacteroidota	Bacteroidales	Prevotellaceae	Other	Prevotellaceae_YAB2003_group	595	0.019837301	0.003476014	0.000967602
1676	F-29-S-29	OF	LP	454	Bacteroidota	Bacteroidales	Prevotellaceae	Other	Family_Prevotellaceae	454	0.019821865	0.003676425	0.000981038
651	F-15-S-15	SF	LP	1006	Bacteroidota	Bacteroidales	Prevotellaceae	Other	Family_Prevotellaceae	1006	0.019786401	0.003476014	0.000967602
1018	F-55-S-55	OF	HP	719	Patescibacteria	Absconditabacteriales_(SR1)	Absconditabacteriales_(SR1)	Other	Absconditabacteriales_(SR1)	719	0.019748949	0.003676425	0.000981038
1166	F-1-S-1	OF	HP	639	Spirochaetota	Spirochaetales	Spirochaetaceae	Treponema	Treponema	639	0.01646398	0.021985568	0.03469085
299	F-102-S-80	SF	HP	1743	Proteobacteria	Aeromonadales	Succinivibrionaceae	Other	Succinivibrionaceae_UCG-001	1743	0.019746009	0.003476014	0.000967602
1168	F-123-S-118	OF	LP	639	Bacteroidota	Bacteroidales	Prevotellaceae	Prevotellaceae_UCG-001	Prevotellaceae_UCG-001	639	0.023607211	0.007027385	0.026226304
2421	F-83-S-107	SF	LP	280	Firmicutes	Lachnospirales	Lachnospiraceae	Other	Butyrivibrio	280	0.019744729	0.003476014	0.000967602
1075	F-17-S-17	OF	LP	681	Bacteroidota	Bacteroidales	Prevotellaceae	Other	Prevotellaceae_NK3B31_group	681	0.019735698	0.003676425	0.000981038
1110	F-124-S-119	OF	LP	668	Firmicutes	Clostridia_UCG-014	Clostridia_UCG-014	Other	Clostridia_UCG-014	668	0.019734121	0.003676425	0.000981038
1172	F-20-S-20	OF	HP	638	Bacteroidota	Bacteroidales	F082	F082	F082	638	0.023896026	0.012693079	0.02735537
1173	F-106-S-84	OF	HP	638	Spirochaetota	Spirochaetales	Spirochaetaceae	Treponema	Treponema	638	0.016125363	0.021985568	0.03469085
1174	F-58-S-58	SF	HP	637	Spirochaetota	Spirochaetales	Spirochaetaceae	Treponema	Treponema	637	0.038824892	0.02513842	0.038642545
1773	F-34-S-34	OF	LP	422	Euryarchaeota	Methanobacteriales	Methanobacteriaceae	Other	Methanobrevibacter	422	0.019692939	0.003676425	0.000981038
1176	F-75-S-75	OF	LP	635	Bacteroidota	Bacteroidales	Prevotellaceae	Prevotellaceae_UCG-003	Prevotellaceae_UCG-003	635	0.029179303	0.015869426	0.030544456
1177	F-99-S-97	OF	HP	635	Spirochaetota	Spirochaetales	Spirochaetaceae	Treponema	Treponema	635	0.01561693	0.021985568	0.03469085
1181	F-25-S-25	OF	LP	632	Cyanobacteria	Gastranaerophilales	Gastranaerophilales	Other	Gastranaerophilales	632	0.019689087	0.003676425	0.000981038
2429	F-83-S-107	SF	LP	279	Firmicutes	RF39	RF39	Other	RF39	279	0.019674212	0.003476014	0.000967602
1180	F-39-S-39	OF	LP	632	Bacteroidota	Bacteroidales	Prevotellaceae	Prevotellaceae_UCG-001	Prevotellaceae_UCG-001	632	0.02510427	0.007027385	0.026226304
303	F-102-S-80	SF	HP	1735	Firmicutes	Clostridia_UCG-014	Clostridia_UCG-014	Other	Clostridia_UCG-014	1735	0.019655379	0.003476014	0.000967602
701	F-92-S-93	OF	HP	954	Fibrobacterota	Fibrobacterales	Fibrobacteraceae	Other	Fibrobacter	954	0.019651465	0.003676425	0.000981038
1074	F-118-S-105	SF	LP	682	Firmicutes	Lachnospirales	Lachnospiraceae	Other	[Eubacterium]_ruminantium_group	682	0.019634375	0.003476014	0.000967602
892	F-99-S-97	OF	HP	798	Firmicutes	Clostridia	Hungateiclostridiaceae	Other	Saccharofermentans	798	0.019625686	0.003676425	0.000981038
1185	F-41-S-41	OF	HP	630	Bacteroidota	Bacteroidales	Muribaculaceae	Muribaculaceae	Muribaculaceae	630	0.01767776	0.017043574	0.030953838
1186	F-47-S-47	SF	LP	629	Firmicutes	Lachnospirales	Lachnospiraceae	Lachnospiraceae_NK3A20_group	Lachnospiraceae_NK3A20_group	629	0.044351995	0.014729587	0.021964722
1187	F-106-S-84	OF	HP	629	Bacteroidota	Bacteroidales	Prevotellaceae	Prevotellaceae_UCG-003	Prevotellaceae_UCG-003	629	0.01589789	0.015869426	0.030544456
304	F-102-S-80	SF	HP	1732	Firmicutes	Oscillospirales	Ruminococcaceae	Other	Ruminococcus	1732	0.019621393	0.003476014	0.000967602
1189	F-9-S-9	OF	HP	629	Bacteroidota	Bacteroidales	Prevotellaceae	Prevotellaceae_UCG-001	Prevotellaceae_UCG-001	629	0.032614332	0.007027385	0.026226304
798	F-101-S-99	OF	LP	866	Actinobacteriota	Bifidobacteriales	Bifidobacteriaceae	Other	Bifidobacterium	866	0.019618504	0.003676425	0.000981038
1214	F-14-S-14	OF	LP	618	Bacteroidota	Bacteroidales	Prevotellaceae	Other	Family_Prevotellaceae	618	0.019586714	0.003676425	0.000981038
1192	F-9-S-9	OF	HP	628	Bacteroidota	Bacteroidales	Rikenellaceae	Rikenellaceae_RC9_gut_group	Rikenellaceae_RC9_gut_group	628	0.032562481	0.013803104	0.040054503
950	F-115-S-103	OF	LP	759	Firmicutes	Lachnospirales	Lachnospiraceae	Other	Family_Lachnospiraceae	759	0.019572954	0.003676425	0.000981038
1194	F-111-S-88	OF	HP	627	Firmicutes	Christensenellales	Christensenellaceae	Christensenellaceae_R-7_group	Christensenellaceae_R-7_group	627	0.0317067	0.019220234	0.036742711
679	F-21-S-21	OF	LP	971	Firmicutes	RF39	RF39	Other	RF39	971	0.019552566	0.003676425	0.000981038
1557	F-39-S-39	OF	LP	492	Firmicutes	Oscillospirales	Ruminococcaceae	Other	Ruminococcus	492	0.019543198	0.003676425	0.000981038
845	F-121-S-116	SF	LP	829	Firmicutes	Clostridia	Hungateiclostridiaceae	Other	Saccharofermentans	829	0.019531618	0.003476014	0.000967602
1198	F-124-S-119	OF	LP	625	Firmicutes	Lachnospirales	Lachnospiraceae	Lachnospiraceae_NK3A20_group	Lachnospiraceae_NK3A20_group	625	0.018463811	0.014336542	0.022234748
1124	F-31-S-31	SF	LP	660	Bacteroidota	Bacteroidales	p-251-o5	Other	p-251-o5	660	0.019504699	0.003476014	0.000967602
953	F-1-S-1	OF	HP	756	Euryarchaeota	Methanobacteriales	Methanobacteriaceae	Other	Methanobrevibacter	756	0.019478512	0.003676425	0.000981038
1201	F-119-S-114	OF	HP	623	Bacteroidota	Bacteroidales	F082	F082	F082	623	0.021578747	0.012693079	0.02735537
1202	F-40-S-40	SF	LP	623	Bacteroidota	Bacteroidales	Rikenellaceae	Rikenellaceae_RC9_gut_group	Rikenellaceae_RC9_gut_group	623	0.031101792	0.01716007	0.039770652
957	F-1-S-1	OF	HP	754	Bacteroidota	Bacteroidales	Prevotellaceae	Other	Prevotellaceae_NK3B31_group	754	0.019426981	0.003676425	0.000981038
1204	F-70-S-70	OF	LP	622	Bacteroidota	Bacteroidales	Prevotellaceae	Prevotellaceae_UCG-001	Prevotellaceae_UCG-001	622	0.036406204	0.007027385	0.026226304
1205	F-18-S-18	SF	HP	622	Bacteroidota	Bacteroidales	Prevotellaceae	Prevotellaceae_UCG-001	Prevotellaceae_UCG-001	622	0.029552905	0.008154854	0.028061572
1206	F-59-S-59	SF	LP	622	Firmicutes	Acidaminococcales	Acidaminococcaceae	Succiniclasticum	Succiniclasticum	622	0.027869881	0.0296726	0.047468309
1260	F-51-S-51	SF	LP	596	Firmicutes	Clostridia	Hungateiclostridiaceae	Other	Saccharofermentans	596	0.019408623	0.003476014	0.000967602
1133	F-81-S-122	OF	HP	657	Firmicutes	Lachnospirales	Lachnospiraceae	Other	Marvinbryantia	657	0.019401707	0.003676425	0.000981038
724	F-50-S-50	SF	HP	934	Firmicutes	Oscillospirales	Oscillospiraceae	Other	NK4A214_group	934	0.019396507	0.003476014	0.000967602
1183	F-94-S-95	SF	HP	631	Firmicutes	Lachnospirales	Lachnospiraceae	Other	Family_Lachnospiraceae	631	0.019384965	0.003476014	0.000967602
674	F-103-S-81	SF	LP	976	Firmicutes	Lachnospirales	Lachnospiraceae	Other	Family_Lachnospiraceae	976	0.019355478	0.003476014	0.000967602
1212	F-91-S-92	OF	HP	619	Firmicutes	Lachnospirales	Lachnospiraceae	Lachnospiraceae_NK3A20_group	Lachnospiraceae_NK3A20_group	619	0.023139322	0.014336542	0.022234748
1660	F-7-S-7	SF	LP	459	Fibrobacterota	Fibrobacterales	Fibrobacteraceae	Other	Fibrobacter	459	0.019312492	0.003476014	0.000967602
300	F-93-S-94	OF	LP	1741	Firmicutes	Clostridia_UCG-014	Clostridia_UCG-014	Other	Clostridia_UCG-014	1741	0.019275054	0.003676425	0.000981038
1577	F-76-S-76	SF	HP	484	Firmicutes	Clostridia_UCG-014	Clostridia_UCG-014	Other	Clostridia_UCG-014	484	0.019256018	0.003476014	0.000967602
1216	F-47-S-47	SF	LP	618	Bacteroidota	Bacteroidales	Rikenellaceae	Rikenellaceae_RC9_gut_group	Rikenellaceae_RC9_gut_group	618	0.043576364	0.01716007	0.039770652
1217	F-52-S-52	OF	LP	618	Bacteroidota	Bacteroidales	Prevotellaceae	Prevotellaceae_UCG-001	Prevotellaceae_UCG-001	618	0.022901612	0.007027385	0.026226304
1218	F-37-S-37	SF	LP	617	Bacteroidota	Bacteroidales	Rikenellaceae	Rikenellaceae_RC9_gut_group	Rikenellaceae_RC9_gut_group	617	0.018401432	0.01716007	0.039770652
1483	F-91-S-92	OF	HP	515	Euryarchaeota	Methanobacteriales	Methanobacteriaceae	Other	Methanobrevibacter	515	0.019251617	0.003676425	0.000981038
967	F-1-S-1	OF	HP	747	Firmicutes	Lachnospirales	Lachnospiraceae	Other	Acetitomaculum	747	0.019246625	0.003676425	0.000981038
1221	F-52-S-52	OF	LP	616	Firmicutes	Lachnospirales	Lachnospiraceae	Lachnospiraceae_NK3A20_group	Lachnospiraceae_NK3A20_group	616	0.022827497	0.014336542	0.022234748
1222	F-78-S-90	SF	HP	616	Spirochaetota	Spirochaetales	Spirochaetaceae	Treponema	Treponema	616	0.026337167	0.02513842	0.038642545
1223	F-67-S-67	SF	HP	616	Bacteroidota	Bacteroidales	Prevotellaceae	Prevotellaceae_UCG-001	Prevotellaceae_UCG-001	616	0.051162791	0.008154854	0.028061572
1551	F-113-S-102	SF	LP	494	Firmicutes	Oscillospirales	Ruminococcaceae	Other	Ruminococcus	494	0.019239008	0.003476014	0.000967602
1963	F-60-S-60	OF	LP	372	Firmicutes	Clostridia	Hungateiclostridiaceae	Other	Saccharofermentans	372	0.019205948	0.003676425	0.000981038
1605	F-69-S-69	SF	LP	476	Firmicutes	Clostridia_UCG-014	Clostridia_UCG-014	Other	Clostridia_UCG-014	476	0.019188132	0.003476014	0.000967602
825	F-101-S-99	OF	LP	847	Firmicutes	Clostridia_UCG-014	Clostridia_UCG-014	Other	Clostridia_UCG-014	847	0.019188075	0.003676425	0.000981038
1228	F-51-S-51	SF	LP	611	Firmicutes	Lachnospirales	Lachnospiraceae	Lachnospiraceae_NK3A20_group	Lachnospiraceae_NK3A20_group	611	0.019897095	0.014729587	0.021964722
1394	F-98-S-79	SF	LP	545	Firmicutes	Oscillospirales	Ruminococcaceae	Other	Ruminococcus	545	0.019161803	0.003476014	0.000967602
1230	F-85-S-123	OF	LP	610	Bacteroidota	Bacteroidales	Muribaculaceae	Muribaculaceae	Muribaculaceae	610	0.017064369	0.017043574	0.030953838
2249	F-58-S-58	SF	HP	314	Firmicutes	Oscillospirales	Ruminococcaceae	Other	Ruminococcus	314	0.019138173	0.003476014	0.000967602
1232	F-90-S-91	SF	LP	609	Bacteroidota	Bacteroidales	Prevotellaceae	Prevotellaceae_UCG-003	Prevotellaceae_UCG-003	609	0.026663748	0.017997713	0.030740983
2477	F-83-S-107	SF	LP	271	Firmicutes	Clostridia	Hungateiclostridiaceae	Other	Saccharofermentans	271	0.019110077	0.003476014	0.000967602
1234	F-81-S-122	OF	HP	609	Bacteroidota	Bacteroidales	Prevotellaceae	Prevotellaceae_UCG-001	Prevotellaceae_UCG-001	609	0.017984231	0.007027385	0.026226304
1236	F-11-S-11	SF	HP	607	Bacteroidota	Bacteroidales	p-251-o5	Other	p-251-o5	607	0.019075453	0.003476014	0.000967602
1592	F-76-S-76	SF	HP	479	Fibrobacterota	Fibrobacterales	Fibrobacteraceae	Other	Fibrobacter	479	0.019057092	0.003476014	0.000967602
1025	F-100-S-98	OF	HP	714	Firmicutes	Lachnospirales	Lachnospiraceae	Other	Acetitomaculum	714	0.019050668	0.003676425	0.000981038
1238	F-6-S-6	OF	LP	606	Bacteroidota	Bacteroidales	Prevotellaceae	Prevotellaceae_UCG-003	Prevotellaceae_UCG-003	606	0.017318244	0.015869426	0.030544456
1239	F-114-S-112	OF	HP	605	Bacteroidota	Bacteroidales	Muribaculaceae	Muribaculaceae	Muribaculaceae	605	0.031389437	0.017043574	0.030953838
1650	F-4-S-4	SF	LP	461	Firmicutes	Clostridia_UCG-014	Clostridia_UCG-014	Other	Clostridia_UCG-014	461	0.019049587	0.003476014	0.000967602
1123	F-118-S-105	SF	LP	661	Firmicutes	Veillonellales-Selenomonadales	Veillonellaceae	Other	Dialister	661	0.019029797	0.003476014	0.000967602
1242	F-71-S-71	SF	HP	602	Firmicutes	Christensenellales	Christensenellaceae	Christensenellaceae_R-7_group	Christensenellaceae_R-7_group	602	0.018872065	0.022547063	0.036188842
1175	F-84-S-108	OF	HP	636	Bacteroidota	Bacteroidales	Prevotellaceae	Other	Prevotellaceae_NK3B31_group	636	0.019021414	0.003676425	0.000981038
1244	F-58-S-58	SF	HP	602	Bacteroidota	Bacteroidales	F082	F082	F082	602	0.036691656	0.01331003	0.027531258
1985	F-60-S-60	OF	LP	368	Firmicutes	Clostridia_UCG-014	Clostridia_UCG-014	Other	Clostridia_UCG-014	368	0.018999432	0.003676425	0.000981038
933	F-99-S-97	OF	HP	772	Firmicutes	Clostridia_UCG-014	Clostridia_UCG-014	Other	Clostridia_UCG-014	772	0.018986252	0.003676425	0.000981038
1126	F-118-S-105	SF	LP	659	Firmicutes	Lachnospirales	Lachnospiraceae	Other	Shuttleworthia	659	0.018972218	0.003476014	0.000967602
1990	F-60-S-60	OF	LP	367	Verrucomicrobiota	WCHB1-41	WCHB1-41	Other	WCHB1-41	367	0.018947803	0.003676425	0.000981038
1249	F-63-S-63	SF	LP	600	Bacteroidota	Bacteroidales	Rikenellaceae	Rikenellaceae_RC9_gut_group	Rikenellaceae_RC9_gut_group	600	0.060422961	0.01716007	0.039770652
1250	F-4-S-4	SF	LP	600	Bacteroidota	Bacteroidales	Rikenellaceae	Rikenellaceae_RC9_gut_group	Rikenellaceae_RC9_gut_group	600	0.024793388	0.01716007	0.039770652
1162	F-124-S-119	OF	LP	641	Firmicutes	RF39	RF39	Other	RF39	641	0.018936484	0.003676425	0.000981038
735	F-92-S-93	OF	HP	919	Firmicutes	Clostridia	Hungateiclostridiaceae	Other	Saccharofermentans	919	0.018930499	0.003676425	0.000981038
1253	F-4-S-4	SF	LP	598	Bacteroidota	Bacteroidales	Prevotellaceae	Prevotellaceae_UCG-001	Prevotellaceae_UCG-001	598	0.024710744	0.008154854	0.028061572
1197	F-77-S-89	OF	LP	626	Fibrobacterota	Fibrobacterales	Fibrobacteraceae	Other	Fibrobacter	626	0.018916387	0.003676425	0.000981038
1255	F-61-S-61	OF	LP	597	Bacteroidota	Bacteroidales	F082	F082	F082	597	0.024631761	0.012693079	0.02735537
928	F-33-S-33	OF	HP	774	Patescibacteria	Absconditabacteriales_(SR1)	Absconditabacteriales_(SR1)	Other	Absconditabacteriales_(SR1)	774	0.018914956	0.003676425	0.000981038
1742	F-90-S-91	SF	LP	432	Firmicutes	Oscillospirales	Ruminococcaceae	Other	Family_Ruminococcaceae	432	0.018914186	0.003476014	0.000967602
1258	F-123-S-118	OF	LP	596	Firmicutes	Lachnospirales	Lachnospiraceae	Lachnospiraceae_NK3A20_group	Lachnospiraceae_NK3A20_group	596	0.02201862	0.014336542	0.022234748
1259	F-7-S-7	SF	LP	596	Bacteroidota	Bacteroidales	Prevotellaceae	Prevotellaceae_UCG-003	Prevotellaceae_UCG-003	596	0.025076787	0.017997713	0.030740983
1515	F-112-S-101	SF	HP	502	Firmicutes	Lachnospirales	Lachnospiraceae	Other	Family_Lachnospiraceae	502	0.018912708	0.003476014	0.000967602
1261	F-122-S-117	OF	HP	595	Firmicutes	Lachnospirales	Lachnospiraceae	Lachnospiraceae_NK3A20_group	Lachnospiraceae_NK3A20_group	595	0.019888358	0.014336542	0.022234748
1740	F-29-S-29	OF	LP	433	Firmicutes	Oscillospirales	Ruminococcaceae	Other	Ruminococcus	433	0.018904995	0.003676425	0.000981038
1036	F-100-S-98	OF	HP	708	Firmicutes	Lachnospirales	Lachnospiraceae	Other	Family_Lachnospiraceae	708	0.018890579	0.003676425	0.000981038
1170	F-81-S-122	OF	HP	639	Firmicutes	Oscillospirales	Ruminococcaceae	Other	Ruminococcus	639	0.018870153	0.003676425	0.000981038
1611	F-76-S-76	SF	HP	474	Euryarchaeota	Methanobacteriales	Methanobacteriaceae	Other	Methanobrevibacter	474	0.018858166	0.003476014	0.000967602
1266	F-80-S-121	SF	LP	594	Bacteroidota	Bacteroidales	Prevotellaceae	Prevotellaceae_UCG-003	Prevotellaceae_UCG-003	594	0.016661992	0.017997713	0.030740983
1267	F-115-S-103	OF	LP	594	Bacteroidota	Bacteroidales	Prevotellaceae	Prevotellaceae_UCG-001	Prevotellaceae_UCG-001	594	0.015317964	0.007027385	0.026226304
1268	F-35-S-35	SF	HP	594	Firmicutes	Acidaminococcales	Acidaminococcaceae	Succiniclasticum	Succiniclasticum	594	0.021220349	0.0296726	0.047468309
1251	F-86-S-109	OF	LP	599	Firmicutes	Clostridia_UCG-014	Clostridia_UCG-014	Other	Clostridia_UCG-014	599	0.018837663	0.003676425	0.000981038
1270	F-86-S-109	OF	LP	592	Bacteroidota	Bacteroidales	F082	F082	F082	592	0.018617523	0.012693079	0.02735537
2018	F-9-S-9	OF	HP	363	Proteobacteria	Aeromonadales	Succinivibrionaceae	Other	Succinivibrionaceae_UCG-002	363	0.018821943	0.003676425	0.000981038
748	F-50-S-50	SF	HP	906	Firmicutes	Clostridia	Hungateiclostridiaceae	Other	Saccharofermentans	906	0.018815027	0.003476014	0.000967602
1130	F-6-S-6	OF	LP	658	Firmicutes	Clostridia_UCG-014	Clostridia_UCG-014	Other	Clostridia_UCG-014	658	0.018804298	0.003676425	0.000981038
1101	F-85-S-123	OF	LP	671	Firmicutes	Lachnospirales	Lachnospiraceae	Other	Acetitomaculum	671	0.018770806	0.003676425	0.000981038
1275	F-78-S-90	SF	HP	589	Bacteroidota	Bacteroidales	Prevotellaceae	Prevotellaceae_UCG-003	Prevotellaceae_UCG-003	589	0.025182778	0.017997713	0.030740983
1276	F-94-S-95	SF	HP	588	Bacteroidota	Bacteroidales	F082	F082	F082	588	0.018063961	0.01331003	0.027531258
1277	F-112-S-101	SF	HP	588	Firmicutes	Lachnospirales	Lachnospiraceae	Lachnospiraceae_NK3A20_group	Lachnospiraceae_NK3A20_group	588	0.022152733	0.014729587	0.021964722
2308	F-24-S-24	OF	HP	302	Patescibacteria	Absconditabacteriales_(SR1)	Absconditabacteriales_(SR1)	Other	Absconditabacteriales_(SR1)	302	0.018733329	0.003676425	0.000981038
1279	F-21-S-21	OF	LP	587	Firmicutes	Lachnospirales	Lachnospiraceae	Lachnospiraceae_NK3A20_group	Lachnospiraceae_NK3A20_group	587	0.011820141	0.014336542	0.022234748
1280	F-64-S-64	OF	HP	587	Spirochaetota	Spirochaetales	Spirochaetaceae	Treponema	Treponema	587	0.029006276	0.021985568	0.03469085
1281	F-111-S-88	OF	HP	587	Bacteroidota	Bacteroidales	Rikenellaceae	Rikenellaceae_RC9_gut_group	Rikenellaceae_RC9_gut_group	587	0.029683944	0.013803104	0.040054503
1525	F-20-S-20	OF	HP	500	Bacteroidota	Bacteroidales	Prevotellaceae	Other	Prevotellaceae_NK3B31_group	500	0.018727293	0.003676425	0.000981038
1283	F-62-S-62	SF	HP	587	Firmicutes	Acidaminococcales	Acidaminococcaceae	Succiniclasticum	Succiniclasticum	587	0.042236293	0.0296726	0.047468309
1196	F-84-S-108	OF	HP	626	Firmicutes	Oscillospirales	Oscillospiraceae	Other	NK4A214_group	626	0.018722335	0.003676425	0.000981038
1285	F-1-S-1	OF	HP	586	Bacteroidota	Bacteroidales	F082	F082	F082	586	0.015098423	0.012693079	0.02735537
1286	F-80-S-121	SF	LP	586	Firmicutes	Lachnospirales	Lachnospiraceae	Lachnospiraceae_NK3A20_group	Lachnospiraceae_NK3A20_group	586	0.016437588	0.014729587	0.021964722
1287	F-23-S-23	SF	LP	585	Bacteroidota	Bacteroidales	Prevotellaceae	Prevotellaceae_UCG-003	Prevotellaceae_UCG-003	585	0.032478348	0.017997713	0.030740983
1645	F-69-S-69	SF	LP	464	Fibrobacterota	Fibrobacterales	Fibrobacteraceae	Other	Fibrobacter	464	0.018704398	0.003476014	0.000967602
1352	F-32-S-32	SF	LP	561	Firmicutes	Oscillospirales	Ruminococcaceae	Other	Ruminococcus	561	0.018703741	0.003476014	0.000967602
1081	F-30-S-30	SF	HP	679	Proteobacteria	Aeromonadales	Succinivibrionaceae	Other	Succinivibrionaceae_UCG-001	679	0.018702658	0.003476014	0.000967602
1817	F-75-S-75	OF	LP	407	Firmicutes	Lachnospirales	Lachnospiraceae	Other	Family_Lachnospiraceae	407	0.018702325	0.003676425	0.000981038
1292	F-46-S-46	SF	HP	582	Firmicutes	Christensenellales	Christensenellaceae	Christensenellaceae_R-7_group	Christensenellaceae_R-7_group	582	0.031850271	0.022547063	0.036188842
1826	F-75-S-75	OF	LP	407	Firmicutes	Oscillospirales	Ruminococcaceae	Other	Ruminococcus	407	0.018702325	0.003676425	0.000981038
1294	F-73-S-73	OF	HP	581	Bacteroidota	Bacteroidales	Prevotellaceae	Prevotellaceae_UCG-001	Prevotellaceae_UCG-001	581	0.019229496	0.007027385	0.026226304
1295	F-83-S-107	SF	LP	581	Bacteroidota	Bacteroidales	Prevotellaceae	Prevotellaceae_UCG-001	Prevotellaceae_UCG-001	581	0.040970312	0.008154854	0.028061572
1316	F-51-S-51	SF	LP	573	Fibrobacterota	Fibrobacterales	Fibrobacteraceae	Other	Fibrobacter	573	0.018659633	0.003476014	0.000967602
1590	F-43-S-43	SF	HP	479	Firmicutes	Erysipelotrichales	Erysipelatoclostridiaceae	Other	Sharpea	479	0.018534283	0.003476014	0.000967602
1593	F-43-S-43	SF	HP	479	Proteobacteria	Acetobacterales	Acetobacteraceae	Other	Acetobacter	479	0.018534283	0.003476014	0.000967602
1299	F-62-S-62	SF	HP	579	Spirochaetota	Spirochaetales	Spirochaetaceae	Treponema	Treponema	579	0.041660671	0.02513842	0.038642545
1300	F-76-S-76	SF	HP	578	Bacteroidota	Bacteroidales	F082	F082	F082	578	0.022995823	0.01331003	0.027531258
1301	F-119-S-114	OF	HP	578	Firmicutes	Lachnospirales	Lachnospiraceae	Lachnospiraceae_NK3A20_group	Lachnospiraceae_NK3A20_group	578	0.020020089	0.014336542	0.022234748
320	F-93-S-94	OF	LP	1672	Firmicutes	Lachnospirales	Lachnospiraceae	Other	Family_Lachnospiraceae	1672	0.018511138	0.003676425	0.000981038
952	F-33-S-33	OF	HP	756	Bacteroidota	Bacteroidales	Prevotellaceae	Other	Family_Prevotellaceae	756	0.018475073	0.003676425	0.000981038
908	F-121-S-116	SF	LP	784	Firmicutes	Lachnospirales	Lachnospiraceae	Other	Butyrivibrio	784	0.018471398	0.003476014	0.000967602
1305	F-25-S-25	OF	LP	577	Spirochaetota	Spirochaetales	Spirochaetaceae	Treponema	Treponema	577	0.017975638	0.021985568	0.03469085
961	F-99-S-97	OF	HP	751	Firmicutes	Lachnospirales	Lachnospiraceae	Other	[Ruminococcus]_gauvreauii_group	751	0.018469787	0.003676425	0.000981038
1307	F-43-S-43	SF	HP	576	Bacteroidota	Bacteroidales	Muribaculaceae	Muribaculaceae	Muribaculaceae	576	0.022287572	0.031117127	0.039862558
1427	F-119-S-114	OF	HP	533	Firmicutes	Oscillospirales	Oscillospiraceae	Other	NK4A214_group	533	0.018461432	0.003676425	0.000981038
1309	F-91-S-92	OF	HP	574	Bacteroidota	Bacteroidales	Prevotellaceae	Prevotellaceae_UCG-003	Prevotellaceae_UCG-003	574	0.021457142	0.015869426	0.030544456
2011	F-27-S-27	SF	LP	364	Bacteroidota	Bacteroidales	p-251-o5	Other	p-251-o5	364	0.018400566	0.003476014	0.000967602
1482	F-35-S-35	SF	HP	515	Verrucomicrobiota	WCHB1-41	WCHB1-41	Other	WCHB1-41	515	0.018398114	0.003476014	0.000967602
1367	F-73-S-73	OF	HP	554	Firmicutes	Clostridia	Hungateiclostridiaceae	Other	Saccharofermentans	554	0.018335871	0.003676425	0.000981038
1313	F-69-S-69	SF	LP	573	Firmicutes	Lachnospirales	Lachnospiraceae	Lachnospiraceae_NK3A20_group	Lachnospiraceae_NK3A20_group	573	0.023098319	0.014729587	0.021964722
1314	F-9-S-9	OF	HP	573	Bacteroidota	Bacteroidales	Prevotellaceae	Prevotellaceae_UCG-003	Prevotellaceae_UCG-003	573	0.029710671	0.015869426	0.030544456
1315	F-24-S-24	OF	HP	573	Bacteroidota	Bacteroidales	Rikenellaceae	Rikenellaceae_RC9_gut_group	Rikenellaceae_RC9_gut_group	573	0.035543701	0.013803104	0.040054503
1755	F-78-S-90	SF	HP	428	Firmicutes	Clostridia_UCG-014	Clostridia_UCG-014	Other	Clostridia_UCG-014	428	0.0182992	0.003476014	0.000967602
1265	F-2-S-2	OF	LP	594	Firmicutes	Lachnospirales	Lachnospiraceae	Other	Family_Lachnospiraceae	594	0.018289304	0.003676425	0.000981038
1445	F-119-S-114	OF	HP	528	Firmicutes	RF39	RF39	Other	RF39	528	0.018288248	0.003676425	0.000981038
2487	F-5-S-5	OF	HP	269	Firmicutes	Oscillospirales	Oscillospiraceae	Other	NK4A214_group	269	0.018250899	0.003676425	0.000981038
2492	F-5-S-5	OF	HP	269	Firmicutes	Lachnospirales	Lachnospiraceae	Other	[Ruminococcus]_gauvreauii_group	269	0.018250899	0.003676425	0.000981038
1862	F-45-S-45	OF	LP	397	Bacteroidota	Bacteroidales	Prevotellaceae	Other	Family_Prevotellaceae	397	0.01823108	0.003676425	0.000981038
1208	F-110-S-100	SF	LP	621	Bacteroidota	Bacteroidales	Prevotellaceae	Other	Prevotellaceae_NK3B31_group	621	0.018228249	0.003476014	0.000967602
1241	F-77-S-89	OF	LP	603	Firmicutes	Oscillospirales	Ruminococcaceae	Other	Ruminococcus	603	0.018221376	0.003676425	0.000981038
1324	F-9-S-9	OF	HP	570	Bacteroidota	Bacteroidales	Muribaculaceae	Muribaculaceae	Muribaculaceae	570	0.029555118	0.017043574	0.030953838
946	F-95-S-96	SF	LP	761	Actinobacteriota	Bifidobacteriales	Bifidobacteriaceae	Other	Bifidobacterium	761	0.018201823	0.003476014	0.000967602
1326	F-64-S-64	OF	HP	567	Firmicutes	Lachnospirales	Lachnospiraceae	Lachnospiraceae_NK3A20_group	Lachnospiraceae_NK3A20_group	567	0.028017987	0.014336542	0.022234748
1327	F-97-S-78	SF	HP	566	Firmicutes	Lachnospirales	Lachnospiraceae	Lachnospiraceae_NK3A20_group	Lachnospiraceae_NK3A20_group	566	0.017303577	0.014729587	0.021964722
1716	F-4-S-4	SF	LP	440	Bacteroidota	Bacteroidales	Prevotellaceae	Other	Family_Prevotellaceae	440	0.018181818	0.003476014	0.000967602
1718	F-4-S-4	SF	LP	440	Firmicutes	Clostridia	Hungateiclostridiaceae	Other	Saccharofermentans	440	0.018181818	0.003476014	0.000967602
1215	F-110-S-100	SF	LP	618	Bacteroidota	Bacteroidales	Prevotellaceae	Other	Family_Prevotellaceae	618	0.01814019	0.003476014	0.000967602
1331	F-46-S-46	SF	HP	565	Bacteroidota	Bacteroidales	F082	F082	F082	565	0.030919937	0.01331003	0.027531258
1184	F-118-S-105	SF	LP	630	Euryarchaeota	Methanobacteriales	Methanobacteriaceae	Other	Methanobrevibacter	630	0.018137325	0.003476014	0.000967602
1333	F-57-S-57	SF	HP	565	Bacteroidota	Bacteroidales	Prevotellaceae	Prevotellaceae_UCG-001	Prevotellaceae_UCG-001	565	0.022814456	0.008154854	0.028061572
787	F-50-S-50	SF	HP	873	Fibrobacterota	Fibrobacterales	Fibrobacteraceae	Other	Fibrobacter	873	0.018129712	0.003476014	0.000967602
1044	F-105-S-83	SF	LP	703	Firmicutes	Clostridia_UCG-014	Clostridia_UCG-014	Other	Clostridia_UCG-014	703	0.018128836	0.003476014	0.000967602
1404	F-122-S-117	OF	HP	541	Euryarchaeota	Methanobacteriales	Methanobacteriaceae	Other	Methanobrevibacter	541	0.018083364	0.003676425	0.000981038
1153	F-85-S-123	OF	LP	646	Firmicutes	Oscillospirales	Ruminococcaceae	Other	Family_Ruminococcaceae	646	0.018071447	0.003676425	0.000981038
559	F-89-S-124	OF	HP	1146	Firmicutes	RF39	RF39	Other	RF39	1146	0.01805805	0.003676425	0.000981038
1339	F-113-S-102	SF	LP	564	Bacteroidota	Bacteroidales	Rikenellaceae	Rikenellaceae_RC9_gut_group	Rikenellaceae_RC9_gut_group	564	0.021965183	0.01716007	0.039770652
1340	F-69-S-69	SF	LP	564	Bacteroidota	Bacteroidales	Muribaculaceae	Muribaculaceae	Muribaculaceae	564	0.022735518	0.031117127	0.039862558
2509	F-5-S-5	OF	HP	266	Firmicutes	RF39	RF39	Other	RF39	266	0.018047357	0.003676425	0.000981038
1904	F-8-S-8	SF	HP	387	Bacteroidota	Bacteroidales	p-251-o5	Other	p-251-o5	387	0.018046165	0.003476014	0.000967602
3283	F-63-S-63	SF	LP	179	Firmicutes	Lachnospirales	Lachnospiraceae	Other	Butyrivibrio	179	0.018026183	0.003476014	0.000967602
1344	F-88-S-111	SF	LP	562	Firmicutes	Christensenellales	Christensenellaceae	Christensenellaceae_R-7_group	Christensenellaceae_R-7_group	562	0.017471322	0.022547063	0.036188842
1345	F-53-S-53	SF	HP	562	Bacteroidota	Bacteroidales	F082	F082	F082	562	0.025428714	0.01331003	0.027531258
1346	F-78-S-90	SF	HP	562	Bacteroidota	Bacteroidales	Rikenellaceae	Rikenellaceae_RC9_gut_group	Rikenellaceae_RC9_gut_group	562	0.024028389	0.01716007	0.039770652
1347	F-8-S-8	SF	HP	562	Bacteroidota	Bacteroidales	Rikenellaceae	Rikenellaceae_RC9_gut_group	Rikenellaceae_RC9_gut_group	562	0.026206575	0.01716007	0.039770652
1108	F-48-S-48	OF	HP	669	Firmicutes	Oscillospirales	Ruminococcaceae	Other	Ruminococcus	669	0.017984838	0.003676425	0.000981038
2769	F-49-S-49	OF	LP	232	Firmicutes	Lachnospirales	Lachnospiraceae	Other	Butyrivibrio	232	0.017903998	0.003676425	0.000981038
1085	F-120-S-115	SF	HP	676	Bacteroidota	Bacteroidales	Prevotellaceae	Other	Prevotellaceae_NK3B31_group	676	0.017865638	0.003476014	0.000967602
1171	F-85-S-123	OF	LP	638	Firmicutes	Lachnospirales	Lachnospiraceae	Other	Family_Lachnospiraceae	638	0.017847652	0.003676425	0.000981038
1200	F-6-S-6	OF	LP	624	Firmicutes	Lachnospirales	Lachnospiraceae	Other	Family_Lachnospiraceae	624	0.017832647	0.003676425	0.000981038
1815	F-29-S-29	OF	LP	408	Firmicutes	Clostridia_UCG-014	Clostridia_UCG-014	Other	Clostridia_UCG-014	408	0.017813482	0.003676425	0.000981038
754	F-103-S-81	SF	LP	898	Firmicutes	Lachnospirales	Lachnospiraceae	Other	[Eubacterium]_ruminantium_group	898	0.017808627	0.003476014	0.000967602
1355	F-54-S-54	SF	LP	559	Bacteroidota	Bacteroidales	Muribaculaceae	Muribaculaceae	Muribaculaceae	559	0.026221972	0.031117127	0.039862558
4508	F-42-S-42	OF	LP	108	Firmicutes	Lachnospirales	Lachnospiraceae	Other	Butyrivibrio	108	0.017792422	0.003676425	0.000981038
1778	F-7-S-7	SF	LP	421	Firmicutes	Clostridia_UCG-014	Clostridia_UCG-014	Other	Clostridia_UCG-014	421	0.017713637	0.003476014	0.000967602
1157	F-30-S-30	SF	HP	643	Bacteroidota	Bacteroidales	Prevotellaceae	Other	Family_Prevotellaceae	643	0.017711059	0.003476014	0.000967602
2801	F-49-S-49	OF	LP	229	Firmicutes	Clostridia	Hungateiclostridiaceae	Other	Saccharofermentans	229	0.01767248	0.003676425	0.000981038
2099	F-111-S-88	OF	HP	349	Firmicutes	Oscillospirales	Ruminococcaceae	Other	Ruminococcus	349	0.017648546	0.003676425	0.000981038
1317	F-2-S-2	OF	LP	573	Firmicutes	Clostridia_UCG-014	Clostridia_UCG-014	Other	Clostridia_UCG-014	573	0.017642712	0.003676425	0.000981038
1665	F-44-S-44	SF	LP	458	Firmicutes	Erysipelotrichales	Erysipelatoclostridiaceae	Other	Sharpea	458	0.017625553	0.003476014	0.000967602
1363	F-24-S-24	OF	HP	555	Bacteroidota	Bacteroidales	Prevotellaceae	Prevotellaceae_UCG-001	Prevotellaceae_UCG-001	555	0.034427145	0.007027385	0.026226304
1164	F-55-S-55	OF	HP	641	Bacteroidota	Bacteroidales	Prevotellaceae	Other	Prevotellaceae_NK3B31_group	641	0.017606504	0.003676425	0.000981038
1318	F-94-S-95	SF	HP	573	Firmicutes	Veillonellales-Selenomonadales	Veillonellaceae	Other	Dialister	573	0.017603146	0.003476014	0.000967602
1366	F-83-S-107	SF	LP	554	Bacteroidota	Bacteroidales	Rikenellaceae	Rikenellaceae_RC9_gut_group	Rikenellaceae_RC9_gut_group	554	0.039066356	0.01716007	0.039770652
1852	F-74-S-74	OF	HP	399	Firmicutes	Clostridia_UCG-014	Clostridia_UCG-014	Other	Clostridia_UCG-014	399	0.017578641	0.003676425	0.000981038
1606	F-123-S-118	OF	LP	475	Firmicutes	RF39	RF39	Other	RF39	475	0.017548397	0.003676425	0.000981038
1369	F-51-S-51	SF	LP	553	Bacteroidota	Bacteroidales	Prevotellaceae	Prevotellaceae_UCG-001	Prevotellaceae_UCG-001	553	0.018008337	0.008154854	0.028061572
1532	F-98-S-79	SF	LP	497	Firmicutes	Lachnospirales	Lachnospiraceae	Other	Butyrivibrio	497	0.017474158	0.003476014	0.000967602
1371	F-29-S-29	OF	LP	552	Firmicutes	Christensenellales	Christensenellaceae	Christensenellaceae_R-7_group	Christensenellaceae_R-7_group	552	0.024100594	0.019220234	0.036742711
1372	F-40-S-40	SF	LP	552	Firmicutes	Christensenellales	Christensenellaceae	Christensenellaceae_R-7_group	Christensenellaceae_R-7_group	552	0.027557286	0.022547063	0.036188842
1539	F-98-S-79	SF	LP	496	Firmicutes	Lachnospirales	Lachnospiraceae	Other	Acetitomaculum	496	0.017438999	0.003476014	0.000967602
1360	F-71-S-71	SF	HP	556	Firmicutes	RF39	RF39	Other	RF39	556	0.017430013	0.003476014	0.000967602
1855	F-29-S-29	OF	LP	398	Firmicutes	Oscillospirales	Oscillospiraceae	Other	NK4A214_group	398	0.017376877	0.003676425	0.000981038
1463	F-32-S-32	SF	LP	521	Firmicutes	Erysipelotrichales	Erysipelatoclostridiaceae	Other	Sharpea	521	0.017370141	0.003476014	0.000967602
1550	F-98-S-79	SF	LP	494	Firmicutes	Clostridia_UCG-014	Clostridia_UCG-014	Other	Clostridia_UCG-014	494	0.01736868	0.003476014	0.000967602
1378	F-53-S-53	SF	HP	551	Firmicutes	Lachnospirales	Lachnospiraceae	Lachnospiraceae_NK3A20_group	Lachnospiraceae_NK3A20_group	551	0.024930999	0.014729587	0.021964722
1336	F-2-S-2	OF	LP	564	Firmicutes	Oscillospirales	Oscillospiraceae	Other	NK4A214_group	564	0.017365601	0.003676425	0.000981038
1039	F-99-S-97	OF	HP	705	Firmicutes	Lachnospirales	Lachnospiraceae	Other	Family_Lachnospiraceae	705	0.017338482	0.003676425	0.000981038
374	F-13-S-13	OF	HP	1517	Bacteroidota	Bacteroidales	Prevotellaceae	Other	Family_Prevotellaceae	1517	0.017326252	0.003676425	0.000981038
1379	F-11-S-11	SF	HP	551	Firmicutes	Clostridia_UCG-014	Clostridia_UCG-014	Other	Clostridia_UCG-014	551	0.017315609	0.003476014	0.000967602
1383	F-114-S-112	OF	HP	549	Bacteroidota	Bacteroidales	Rikenellaceae	Rikenellaceae_RC9_gut_group	Rikenellaceae_RC9_gut_group	549	0.028483968	0.013803104	0.040054503
1788	F-4-S-4	SF	LP	419	Fibrobacterota	Fibrobacterales	Fibrobacteraceae	Other	Fibrobacter	419	0.01731405	0.003476014	0.000967602
1385	F-123-S-118	OF	LP	548	Bacteroidota	Bacteroidales	F082	F082	F082	548	0.020245308	0.012693079	0.02735537
1386	F-105-S-83	SF	LP	547	Bacteroidota	Bacteroidales	F082	F082	F082	547	0.014105936	0.01331003	0.027531258
1348	F-2-S-2	OF	LP	562	Firmicutes	Oscillospirales	Ruminococcaceae	Other	Ruminococcus	562	0.017304021	0.003676425	0.000981038
2716	F-62-S-62	SF	HP	240	Firmicutes	Clostridia_UCG-014	Clostridia_UCG-014	Other	Clostridia_UCG-014	240	0.017268672	0.003476014	0.000967602
1561	F-98-S-79	SF	LP	491	Fibrobacterota	Fibrobacterales	Fibrobacteraceae	Other	Fibrobacter	491	0.017263202	0.003476014	0.000967602
1390	F-15-S-15	SF	LP	545	Firmicutes	Christensenellales	Christensenellaceae	Christensenellaceae_R-7_group	Christensenellaceae_R-7_group	545	0.010719273	0.022547063	0.036188842
1664	F-112-S-101	SF	HP	458	Firmicutes	Lachnospirales	Lachnospiraceae	Other	Butyrivibrio	458	0.01725502	0.003476014	0.000967602
1737	F-76-S-76	SF	HP	433	Firmicutes	Lachnospirales	Lachnospiraceae	Other	Family_Lachnospiraceae	433	0.017226974	0.003476014	0.000967602
1442	F-51-S-51	SF	LP	529	Bacteroidota	Bacteroidales	Prevotellaceae	Other	Family_Prevotellaceae	529	0.017226781	0.003476014	0.000967602
1014	F-95-S-96	SF	LP	720	Euryarchaeota	Methanobacteriales	Methanobacteriaceae	Other	Methanobrevibacter	720	0.017221172	0.003476014	0.000967602
1395	F-91-S-92	OF	HP	544	Bacteroidota	Bacteroidales	Prevotellaceae	Prevotellaceae_UCG-001	Prevotellaceae_UCG-001	544	0.020335688	0.007027385	0.026226304
1396	F-40-S-40	SF	LP	543	Bacteroidota	Bacteroidales	Prevotellaceae	Prevotellaceae_UCG-001	Prevotellaceae_UCG-001	543	0.027107983	0.008154854	0.028061572
1414	F-66-S-66	OF	LP	539	Bacteroidota	Bacteroidales	Prevotellaceae	Other	Prevotellaceae_NK3B31_group	539	0.017212199	0.003676425	0.000981038
2682	F-83-S-107	SF	LP	244	Firmicutes	Clostridia_UCG-014	Clostridia_UCG-014	Other	Clostridia_UCG-014	244	0.017206121	0.003476014	0.000967602
1399	F-47-S-47	SF	LP	542	Bacteroidota	Bacteroidales	F082	F082	F082	542	0.038217459	0.01331003	0.027531258
1400	F-99-S-97	OF	HP	542	Bacteroidota	Bacteroidales	F082	F082	F082	542	0.013329726	0.012693079	0.02735537
1042	F-33-S-33	OF	HP	704	Fibrobacterota	Fibrobacterales	Fibrobacteraceae	Other	Fibrobacter	704	0.017204301	0.003676425	0.000981038
1402	F-75-S-75	OF	LP	542	Bacteroidota	Bacteroidales	Muribaculaceae	Muribaculaceae	Muribaculaceae	542	0.024905799	0.017043574	0.030953838
2030	F-18-S-18	SF	HP	362	Bacteroidota	Bacteroidales	Prevotellaceae	Other	Prevotellaceae_NK3B31_group	362	0.017199601	0.003476014	0.000967602
1256	F-118-S-105	SF	LP	597	Firmicutes	Clostridia	Hungateiclostridiaceae	Other	Saccharofermentans	597	0.017187275	0.003476014	0.000967602
1675	F-68-S-68	SF	LP	454	Firmicutes	Oscillospirales	Oscillospiraceae	Other	NK4A214_group	454	0.017187204	0.003476014	0.000967602
788	F-15-S-15	SF	LP	873	Firmicutes	Oscillospirales	Ruminococcaceae	Other	Ruminococcus	873	0.017170505	0.003476014	0.000967602
1227	F-80-S-121	SF	LP	612	Bacteroidota	Bacteroidales	Prevotellaceae	Other	Family_Prevotellaceae	612	0.0171669	0.003476014	0.000967602
1408	F-9-S-9	OF	HP	540	Bacteroidota	Bacteroidales	F082	F082	F082	540	0.027999585	0.012693079	0.02735537
1083	F-106-S-84	OF	HP	678	Firmicutes	Lachnospirales	Lachnospiraceae	Other	Family_Lachnospiraceae	678	0.017136358	0.003676425	0.000981038
1264	F-118-S-105	SF	LP	595	Firmicutes	Oscillospirales	Ruminococcaceae	Other	Ruminococcus	595	0.017129696	0.003476014	0.000967602
1490	F-26-S-26	SF	HP	512	Bacteroidota	Bacteroidales	p-251-o5	Other	p-251-o5	512	0.017098584	0.003476014	0.000967602
1412	F-70-S-70	OF	LP	539	Bacteroidota	Bacteroidales	F082	F082	F082	539	0.031548142	0.012693079	0.02735537
1413	F-122-S-117	OF	HP	539	Bacteroidota	Bacteroidales	Prevotellaceae	Prevotellaceae_UCG-003	Prevotellaceae_UCG-003	539	0.018016512	0.015869426	0.030544456
1087	F-106-S-84	OF	HP	675	Firmicutes	RF39	RF39	Other	RF39	675	0.017060533	0.003676425	0.000981038
1337	F-77-S-89	OF	LP	564	Bacteroidota	Bacteroidales	Prevotellaceae	Other	Family_Prevotellaceae	564	0.017042879	0.003676425	0.000981038
376	F-102-S-80	SF	HP	1504	Firmicutes	Lachnospirales	Lachnospiraceae	Other	Shuttleworthia	1504	0.017038438	0.003476014	0.000967602
2296	F-72-S-72	SF	LP	305	Firmicutes	Class_Clostridia	Class_Clostridia	Other	Class_Clostridia	305	0.017022939	0.003476014	0.000967602
646	F-65-S-65	OF	HP	1011	Fibrobacterota	Fibrobacterales	Fibrobacteraceae	Other	Fibrobacter	1011	0.01697847	0.003676425	0.000981038
972	F-3-S-3	SF	HP	744	Firmicutes	Lachnospirales	Lachnospiraceae	Other	Family_Lachnospiraceae	744	0.016976612	0.003476014	0.000967602
1420	F-78-S-90	SF	HP	536	Bacteroidota	Bacteroidales	F082	F082	F082	536	0.022916756	0.01331003	0.027531258
1409	F-11-S-11	SF	HP	540	Bacteroidota	Bacteroidales	Prevotellaceae	Other	Prevotellaceae_NK3B31_group	540	0.016969926	0.003476014	0.000967602
1325	F-84-S-108	OF	HP	567	Bacteroidota	Bacteroidales	Prevotellaceae	Other	Family_Prevotellaceae	567	0.01695777	0.003676425	0.000981038
1688	F-112-S-101	SF	HP	450	Firmicutes	Oscillospirales	Ruminococcaceae	Other	Family_Ruminococcaceae	450	0.016953622	0.003476014	0.000967602
882	F-107-S-85	OF	LP	805	Firmicutes	Oscillospirales	Ruminococcaceae	Other	Ruminococcus	805	0.01695058	0.003676425	0.000981038
1425	F-54-S-54	SF	LP	534	Firmicutes	Acidaminococcales	Acidaminococcaceae	Succiniclasticum	Succiniclasticum	534	0.025049254	0.0296726	0.047468309
1370	F-97-S-78	SF	HP	553	Firmicutes	Clostridia_UCG-014	Clostridia_UCG-014	Other	Clostridia_UCG-014	553	0.016906145	0.003476014	0.000967602
1191	F-48-S-48	OF	HP	628	Firmicutes	RF39	RF39	Other	RF39	628	0.016882628	0.003676425	0.000981038
1428	F-111-S-88	OF	HP	533	Bacteroidota	Bacteroidales	F082	F082	F082	533	0.026953224	0.012693079	0.02735537
385	F-102-S-80	SF	HP	1490	Firmicutes	RF39	RF39	Other	RF39	1490	0.016879836	0.003476014	0.000967602
652	F-65-S-65	OF	HP	1005	Bacteroidota	Bacteroidales	p-251-o5	Other	p-251-o5	1005	0.016877708	0.003676425	0.000981038
1322	F-124-S-119	OF	LP	571	Fibrobacterota	Fibrobacterales	Fibrobacteraceae	Other	Fibrobacter	571	0.016868538	0.003676425	0.000981038
1432	F-22-S-22	SF	HP	532	Bacteroidota	Bacteroidales	Muribaculaceae	Muribaculaceae	Muribaculaceae	532	0.021188466	0.031117127	0.039862558
1433	F-95-S-96	SF	LP	532	Bacteroidota	Bacteroidales	Muribaculaceae	Muribaculaceae	Muribaculaceae	532	0.012724533	0.031117127	0.039862558
2066	F-18-S-18	SF	HP	355	Proteobacteria	Aeromonadales	Succinivibrionaceae	Other	Succinivibrionaceae_UCG-002	355	0.016867012	0.003476014	0.000967602
1912	F-90-S-91	SF	LP	385	Firmicutes	Oscillospirales	Ruminococcaceae	Other	Ruminococcus	385	0.016856392	0.003476014	0.000967602
1375	F-97-S-78	SF	HP	551	Bacteroidota	Bacteroidales	Prevotellaceae	Other	Family_Prevotellaceae	551	0.016845002	0.003476014	0.000967602
1437	F-94-S-95	SF	HP	531	Firmicutes	Lachnospirales	Lachnospiraceae	Lachnospiraceae_NK3A20_group	Lachnospiraceae_NK3A20_group	531	0.016312863	0.014729587	0.021964722
1438	F-116-S-113	OF	LP	531	Spirochaetota	Spirochaetales	Spirochaetaceae	Treponema	Treponema	531	0.017331984	0.021985568	0.03469085
2047	F-54-S-54	SF	LP	359	Firmicutes	Lachnospirales	Lachnospiraceae	Other	Butyrivibrio	359	0.016840229	0.003476014	0.000967602
1440	F-123-S-118	OF	LP	530	Spirochaetota	Spirochaetales	Spirochaetaceae	Treponema	Treponema	530	0.019580316	0.021985568	0.03469085
1312	F-110-S-100	SF	LP	573	Euryarchaeota	Methanobacteriales	Methanobacteriaceae	Other	Methanobrevibacter	573	0.016819303	0.003476014	0.000967602
1116	F-106-S-84	OF	HP	665	Euryarchaeota	Methanobacteriales	Methanobacteriaceae	Other	Methanobrevibacter	665	0.016807785	0.003676425	0.000981038
387	F-102-S-80	SF	HP	1482	Firmicutes	Lachnospirales	Lachnospiraceae	Other	[Eubacterium]_ruminantium_group	1482	0.016789206	0.003476014	0.000967602
1584	F-36-S-36	SF	HP	480	Bacteroidota	Bacteroidales	Prevotellaceae	Other	Family_Prevotellaceae	480	0.0167885	0.003476014	0.000967602
1248	F-85-S-123	OF	LP	600	Euryarchaeota	Methanobacteriales	Methanobacteriaceae	Other	Methanobrevibacter	600	0.016784625	0.003676425	0.000981038
1576	F-119-S-114	OF	HP	484	Firmicutes	Lachnospirales	Lachnospiraceae	Other	Family_Lachnospiraceae	484	0.016764227	0.003676425	0.000981038
2661	F-5-S-5	OF	HP	247	Firmicutes	Clostridia_UCG-014	Clostridia_UCG-014	Other	Clostridia_UCG-014	247	0.01675826	0.003676425	0.000981038
1860	F-7-S-7	SF	LP	398	Firmicutes	Oscillospirales	Ruminococcaceae	Other	Ruminococcus	398	0.016745908	0.003476014	0.000967602
2168	F-111-S-88	OF	HP	331	Euryarchaeota	Methanobacteriales	Methanobacteriaceae	Other	Methanobrevibacter	331	0.016738306	0.003676425	0.000981038
1450	F-49-S-49	OF	LP	526	Firmicutes	Lachnospirales	Lachnospiraceae	Lachnospiraceae_NK3A20_group	Lachnospiraceae_NK3A20_group	526	0.040592684	0.014336542	0.022234748
2113	F-82-S-106	SF	HP	344	Firmicutes	Oscillospirales	Ruminococcaceae	Other	CAG-352	344	0.01671607	0.003476014	0.000967602
1452	F-44-S-44	SF	LP	525	Firmicutes	Christensenellales	Christensenellaceae	Christensenellaceae_R-7_group	Christensenellaceae_R-7_group	525	0.020203964	0.022547063	0.036188842
1453	F-7-S-7	SF	LP	525	Bacteroidota	Bacteroidales	F082	F082	F082	525	0.022089452	0.01331003	0.027531258
1334	F-31-S-31	SF	LP	565	Firmicutes	Clostridia_UCG-014	Clostridia_UCG-014	Other	Clostridia_UCG-014	565	0.016697204	0.003476014	0.000967602
2768	F-62-S-62	SF	HP	232	Firmicutes	Oscillospirales	Oscillospiraceae	Other	NK4A214_group	232	0.016693049	0.003476014	0.000967602
2175	F-27-S-27	SF	LP	330	Firmicutes	Oscillospirales	Oscillospiraceae	Other	NK4A214_group	330	0.016681832	0.003476014	0.000967602
1457	F-54-S-54	SF	LP	524	Bacteroidota	Bacteroidales	Rikenellaceae	Rikenellaceae_RC9_gut_group	Rikenellaceae_RC9_gut_group	524	0.024580167	0.01716007	0.039770652
1431	F-71-S-71	SF	HP	532	Patescibacteria	Absconditabacteriales_(SR1)	Absconditabacteriales_(SR1)	Other	Absconditabacteriales_(SR1)	532	0.016677639	0.003476014	0.000967602
1359	F-37-S-37	SF	LP	558	Firmicutes	Lachnospirales	Lachnospiraceae	Other	[Ruminococcus]_gauvreauii_group	558	0.016641813	0.003476014	0.000967602
1460	F-59-S-59	SF	LP	523	Bacteroidota	Bacteroidales	Muribaculaceae	Muribaculaceae	Muribaculaceae	523	0.023433999	0.031117127	0.039862558
396	F-13-S-13	OF	HP	1457	Fibrobacterota	Fibrobacterales	Fibrobacteraceae	Other	Fibrobacter	1457	0.016640969	0.003676425	0.000981038
2029	F-45-S-45	OF	LP	362	Bacteroidota	Bacteroidales	p-251-o5	Other	p-251-o5	362	0.016623806	0.003676425	0.000981038
1789	F-39-S-39	OF	LP	418	Firmicutes	RF39	RF39	Other	RF39	418	0.016603774	0.003676425	0.000981038
1464	F-44-S-44	SF	LP	521	Bacteroidota	Bacteroidales	Rikenellaceae	Rikenellaceae_RC9_gut_group	Rikenellaceae_RC9_gut_group	521	0.020050029	0.01716007	0.039770652
1969	F-59-S-59	SF	LP	370	Firmicutes	Oscillospirales	Oscillospiraceae	Other	NK4A214_group	370	0.016578546	0.003476014	0.000967602
1620	F-98-S-79	SF	LP	471	Firmicutes	Lachnospirales	Lachnospiraceae	Other	Family_Lachnospiraceae	471	0.016560017	0.003476014	0.000967602
1931	F-29-S-29	OF	LP	379	Bacteroidota	Bacteroidales	p-251-o5	Other	p-251-o5	379	0.016547328	0.003676425	0.000981038
1199	F-120-S-115	SF	HP	625	Firmicutes	Oscillospirales	Ruminococcaceae	Other	Ruminococcus	625	0.016517786	0.003476014	0.000967602
1278	F-80-S-121	SF	LP	588	Firmicutes	Clostridia_UCG-014	Clostridia_UCG-014	Other	Clostridia_UCG-014	588	0.016493689	0.003476014	0.000967602
1167	F-1-S-1	OF	HP	639	Firmicutes	Clostridia	Hungateiclostridiaceae	Other	Saccharofermentans	639	0.01646398	0.003676425	0.000981038
1454	F-71-S-71	SF	HP	525	Bacteroidota	Bacteroidales	p-251-o5	Other	p-251-o5	525	0.016458196	0.003476014	0.000967602
1203	F-120-S-115	SF	HP	622	Bacteroidota	Bacteroidales	Prevotellaceae	Other	Family_Prevotellaceae	622	0.016438501	0.003476014	0.000967602
1353	F-110-S-100	SF	LP	560	Firmicutes	Lachnospirales	Lachnospiraceae	Other	[Eubacterium]_ruminantium_group	560	0.016437713	0.003476014	0.000967602
2084	F-34-S-34	OF	LP	352	Firmicutes	Lachnospirales	Lachnospiraceae	Other	Butyrivibrio	352	0.016426338	0.003676425	0.000981038
2088	F-34-S-34	OF	LP	352	Firmicutes	Clostridia	Hungateiclostridiaceae	Other	Saccharofermentans	352	0.016426338	0.003676425	0.000981038
1766	F-43-S-43	SF	HP	424	Verrucomicrobiota	WCHB1-41	WCHB1-41	Other	WCHB1-41	424	0.016406129	0.003476014	0.000967602
1401	F-77-S-89	OF	LP	542	Firmicutes	Clostridia	Hungateiclostridiaceae	Other	Saccharofermentans	542	0.016378086	0.003676425	0.000981038
2339	F-23-S-23	SF	LP	295	Bacteroidota	Bacteroidales	p-251-o5	Other	p-251-o5	295	0.01637797	0.003476014	0.000967602
2524	F-24-S-24	OF	HP	264	Firmicutes	Clostridia	Hungateiclostridiaceae	Other	Saccharofermentans	264	0.016376155	0.003676425	0.000981038
923	F-107-S-85	OF	LP	777	Proteobacteria	Aeromonadales	Succinivibrionaceae	Other	Succinivibrionaceae_UCG-001	777	0.016360995	0.003676425	0.000981038
1481	F-34-S-34	OF	LP	515	Bacteroidota	Bacteroidales	F082	F082	F082	515	0.024032853	0.012693079	0.02735537
1448	F-88-S-111	SF	LP	526	Bacteroidota	Bacteroidales	Prevotellaceae	Other	Family_Prevotellaceae	526	0.016352162	0.003476014	0.000967602
2241	F-114-S-112	OF	HP	315	Firmicutes	Lachnospirales	Lachnospiraceae	Other	Family_Lachnospiraceae	315	0.01634326	0.003676425	0.000981038
1715	F-52-S-52	OF	LP	440	Firmicutes	RF39	RF39	Other	RF39	440	0.016305355	0.003676425	0.000981038
1456	F-88-S-111	SF	LP	524	Euryarchaeota	Methanobacteriales	Methanobacteriaceae	Other	Methanobrevibacter	524	0.016289987	0.003476014	0.000967602
1486	F-90-S-91	SF	LP	514	Bacteroidota	Bacteroidales	F082	F082	F082	514	0.022504378	0.01331003	0.027531258
1487	F-119-S-114	OF	HP	513	Bacteroidota	Bacteroidales	Prevotellaceae	Prevotellaceae_UCG-003	Prevotellaceae_UCG-003	513	0.017768695	0.015869426	0.030544456
1377	F-31-S-31	SF	LP	551	Verrucomicrobiota	WCHB1-41	WCHB1-41	Other	WCHB1-41	551	0.016283468	0.003476014	0.000967602
1391	F-37-S-37	SF	LP	545	Firmicutes	Lachnospirales	Lachnospiraceae	Other	[Eubacterium]_ruminantium_group	545	0.016254101	0.003476014	0.000967602
1466	F-25-S-25	OF	LP	521	Bacteroidota	Bacteroidales	Prevotellaceae	Other	Prevotellaceae_NK3B31_group	521	0.016231035	0.003676425	0.000981038
1491	F-64-S-64	OF	HP	512	Bacteroidota	Bacteroidales	Muribaculaceae	Muribaculaceae	Muribaculaceae	512	0.025300193	0.017043574	0.030953838
419	F-13-S-13	OF	HP	1420	Firmicutes	Oscillospirales	Ruminococcaceae	Other	Ruminococcus	1420	0.016218377	0.003676425	0.000981038
1163	F-106-S-84	OF	HP	641	Firmicutes	Lachnospirales	Lachnospiraceae	Other	probable_genus_10	641	0.016201188	0.003676425	0.000981038
1494	F-116-S-113	OF	LP	510	Firmicutes	Christensenellales	Christensenellaceae	Christensenellaceae_R-7_group	Christensenellaceae_R-7_group	510	0.016646538	0.019220234	0.036742711
1193	F-1-S-1	OF	HP	628	Firmicutes	Oscillospirales	Ruminococcaceae	Other	Ruminococcus	628	0.016180563	0.003676425	0.000981038
1496	F-10-S-10	OF	LP	510	Bacteroidota	Bacteroidales	Muribaculaceae	Muribaculaceae	Muribaculaceae	510	0.030832477	0.017043574	0.030953838
1497	F-96-S-77	OF	LP	509	Bacteroidota	Bacteroidales	F082	F082	F082	509	0.019584456	0.012693079	0.02735537
2085	F-75-S-75	OF	LP	352	Actinobacteriota	Bifidobacteriales	Bifidobacteriaceae	Other	Bifidobacterium	352	0.016174984	0.003676425	0.000981038
1499	F-16-S-16	OF	HP	509	Bacteroidota	Bacteroidales	Prevotellaceae	Prevotellaceae_UCG-001	Prevotellaceae_UCG-001	509	0.029785242	0.007027385	0.026226304
1652	F-98-S-79	SF	LP	460	Euryarchaeota	Methanobacteriales	Methanobacteriaceae	Other	Methanobrevibacter	460	0.016173265	0.003476014	0.000967602
1828	F-22-S-22	SF	HP	406	Fibrobacterota	Fibrobacterales	Fibrobacteraceae	Other	Fibrobacter	406	0.016170145	0.003476014	0.000967602
1829	F-22-S-22	SF	HP	406	Cyanobacteria	Gastranaerophilales	Gastranaerophilales	Other	Gastranaerophilales	406	0.016170145	0.003476014	0.000967602
1410	F-84-S-108	OF	HP	540	Firmicutes	Oscillospirales	Ruminococcaceae	Other	Family_Ruminococcaceae	540	0.016150257	0.003676425	0.000981038
1700	F-28-S-28	OF	HP	445	Bacteroidota	Bacteroidales	p-251-o5	Other	p-251-o5	445	0.016139562	0.003676425	0.000981038
2525	F-58-S-58	SF	HP	264	Firmicutes	Clostridia	Hungateiclostridiaceae	Other	Saccharofermentans	264	0.016090693	0.003476014	0.000967602
1288	F-55-S-55	OF	HP	585	Fibrobacterota	Fibrobacterales	Fibrobacteraceae	Other	Fibrobacter	585	0.016068339	0.003676425	0.000981038
1462	F-2-S-2	OF	LP	521	Firmicutes	RF39	RF39	Other	RF39	521	0.016041628	0.003676425	0.000981038
2009	F-74-S-74	OF	HP	364	Euryarchaeota	Methanobacteriales	Methanobacteriaceae	Other	Methanobrevibacter	364	0.016036655	0.003676425	0.000981038
1509	F-111-S-88	OF	HP	505	Firmicutes	Lachnospirales	Lachnospiraceae	Lachnospiraceae_NK3A20_group	Lachnospiraceae_NK3A20_group	505	0.025537295	0.014336542	0.022234748
1510	F-8-S-8	SF	HP	505	Bacteroidota	Bacteroidales	Prevotellaceae	Prevotellaceae_UCG-003	Prevotellaceae_UCG-003	505	0.023548613	0.017997713	0.030740983
1511	F-24-S-24	OF	HP	505	Bacteroidota	Bacteroidales	Muribaculaceae	Muribaculaceae	Muribaculaceae	505	0.0313256	0.017043574	0.030953838
1350	F-6-S-6	OF	LP	561	Firmicutes	Clostridia	Hungateiclostridiaceae	Other	Saccharofermentans	561	0.016032236	0.003676425	0.000981038
1513	F-100-S-98	OF	HP	504	Spirochaetota	Spirochaetales	Spirochaetaceae	Treponema	Treponema	504	0.013447531	0.021985568	0.03469085
1767	F-68-S-68	SF	LP	423	Bacteroidota	Bacteroidales	Prevotellaceae	Other	Family_Prevotellaceae	423	0.016013629	0.003476014	0.000967602
3560	F-63-S-63	SF	LP	159	Bacteroidota	Bacteroidales	p-251-o5	Other	p-251-o5	159	0.016012085	0.003476014	0.000967602
1472	F-2-S-2	OF	LP	518	Bacteroidota	Bacteroidales	Prevotellaceae	Other	Family_Prevotellaceae	518	0.015949258	0.003676425	0.000981038
1517	F-121-S-116	SF	LP	501	Bacteroidota	Bacteroidales	F082	F082	F082	501	0.011803789	0.01331003	0.027531258
1470	F-94-S-95	SF	HP	519	Bacteroidota	Bacteroidales	Prevotellaceae	Other	Prevotellaceae_NK3B31_group	519	0.015944211	0.003476014	0.000967602
1519	F-70-S-70	OF	LP	501	Bacteroidota	Bacteroidales	Prevotellaceae	Prevotellaceae_UCG-003	Prevotellaceae_UCG-003	501	0.029323968	0.015869426	0.030544456
1520	F-54-S-54	SF	LP	501	Bacteroidota	Bacteroidales	Prevotellaceae	Prevotellaceae_UCG-001	Prevotellaceae_UCG-001	501	0.023501267	0.008154854	0.028061572
1521	F-70-S-70	OF	LP	501	Bacteroidota	Bacteroidales	Muribaculaceae	Muribaculaceae	Muribaculaceae	501	0.029323968	0.017043574	0.030953838
1522	F-81-S-122	OF	HP	501	Firmicutes	Acidaminococcales	Acidaminococcaceae	Succiniclasticum	Succiniclasticum	501	0.014794909	0.025135251	0.046460378
2819	F-83-S-107	SF	LP	226	Bacteroidota	Bacteroidales	Prevotellaceae	Other	Family_Prevotellaceae	226	0.015936817	0.003476014	0.000967602
2105	F-45-S-45	OF	LP	347	Patescibacteria	Absconditabacteriales_(SR1)	Absconditabacteriales_(SR1)	Other	Absconditabacteriales_(SR1)	347	0.015934974	0.003676425	0.000981038
1094	F-121-S-116	SF	LP	674	Firmicutes	Oscillospirales	Oscillospiraceae	Other	NK4A214_group	674	0.015879747	0.003476014	0.000967602
2041	F-74-S-74	OF	HP	360	Firmicutes	Clostridia	Hungateiclostridiaceae	Other	Saccharofermentans	360	0.015860428	0.003676425	0.000981038
1527	F-14-S-14	OF	LP	499	Firmicutes	Christensenellales	Christensenellaceae	Christensenellaceae_R-7_group	Christensenellaceae_R-7_group	499	0.015815162	0.019220234	0.036742711
959	F-107-S-85	OF	LP	753	Firmicutes	RF39	RF39	Other	RF39	753	0.015855636	0.003676425	0.000981038
2133	F-8-S-8	SF	HP	340	Patescibacteria	Absconditabacteriales_(SR1)	Absconditabacteriales_(SR1)	Other	Absconditabacteriales_(SR1)	340	0.015854512	0.003476014	0.000967602
1530	F-94-S-95	SF	HP	498	Firmicutes	Christensenellales	Christensenellaceae	Christensenellaceae_R-7_group	Christensenellaceae_R-7_group	498	0.015299069	0.022547063	0.036188842
1882	F-57-S-57	SF	HP	392	Fibrobacterota	Fibrobacterales	Fibrobacteraceae	Other	Fibrobacter	392	0.015828791	0.003476014	0.000967602
1057	F-3-S-3	SF	HP	693	Firmicutes	Lachnospirales	Lachnospiraceae	Other	Acetitomaculum	693	0.015812892	0.003476014	0.000967602
1533	F-77-S-89	OF	LP	497	Firmicutes	Lachnospirales	Lachnospiraceae	Lachnospiraceae_NK3A20_group	Lachnospiraceae_NK3A20_group	497	0.015018282	0.014336542	0.022234748
2777	F-5-S-5	OF	HP	232	Firmicutes	Clostridia	Hungateiclostridiaceae	Other	Saccharofermentans	232	0.015740552	0.003676425	0.000981038
1535	F-10-S-10	OF	LP	497	Bacteroidota	Bacteroidales	Prevotellaceae	Prevotellaceae_UCG-001	Prevotellaceae_UCG-001	497	0.030046551	0.007027385	0.026226304
2495	F-70-S-70	OF	LP	268	Firmicutes	Oscillospirales	Oscillospiraceae	Other	NK4A214_group	268	0.015686275	0.003676425	0.000981038
1393	F-104-S-82	SF	HP	545	Firmicutes	Oscillospirales	Ruminococcaceae	Other	Ruminococcus	545	0.015676686	0.003476014	0.000967602
1538	F-15-S-15	SF	LP	496	Firmicutes	Lachnospirales	Lachnospiraceae	Lachnospiraceae_NK3A20_group	Lachnospiraceae_NK3A20_group	496	0.009755522	0.014729587	0.021964722
453	F-13-S-13	OF	HP	1372	Firmicutes	Lachnospirales	Lachnospiraceae	Other	[Eubacterium]_ruminantium_group	1372	0.01567015	0.003676425	0.000981038
1474	F-77-S-89	OF	LP	518	Euryarchaeota	Methanobacteriales	Methanobacteriaceae	Other	Methanobrevibacter	518	0.015652857	0.003676425	0.000981038
1439	F-81-S-122	OF	HP	530	Firmicutes	RF39	RF39	Other	RF39	530	0.015651301	0.003676425	0.000981038
1062	F-101-S-99	OF	LP	689	Firmicutes	RF39	RF39	Other	RF39	689	0.015608717	0.003676425	0.000981038
1418	F-17-S-17	OF	LP	538	Patescibacteria	Absconditabacteriales_(SR1)	Absconditabacteriales_(SR1)	Other	Absconditabacteriales_(SR1)	538	0.015591491	0.003676425	0.000981038
1540	F-11-S-11	SF	HP	496	Cyanobacteria	Gastranaerophilales	Gastranaerophilales	Other	Gastranaerophilales	496	0.015587191	0.003476014	0.000967602
1844	F-113-S-102	SF	LP	400	Patescibacteria	Absconditabacteriales_(SR1)	Absconditabacteriales_(SR1)	Other	Absconditabacteriales_(SR1)	400	0.015578144	0.003476014	0.000967602
2261	F-40-S-40	SF	LP	312	Firmicutes	Erysipelotrichales	Erysipelatoclostridiaceae	Other	Sharpea	312	0.015575857	0.003476014	0.000967602
2284	F-27-S-27	SF	LP	308	Firmicutes	Oscillospirales	Ruminococcaceae	Other	Ruminococcus	308	0.01556971	0.003476014	0.000967602
1543	F-86-S-109	OF	LP	495	Bacteroidota	Bacteroidales	p-251-o5	Other	p-251-o5	495	0.015567017	0.003676425	0.000981038
1626	F-73-S-73	OF	HP	470	Firmicutes	Clostridia_UCG-014	Clostridia_UCG-014	Other	Clostridia_UCG-014	470	0.015555703	0.003676425	0.000981038
1836	F-44-S-44	SF	LP	404	Proteobacteria	Acetobacterales	Acetobacteraceae	Other	Acetobacter	404	0.015547431	0.003476014	0.000967602
1076	F-3-S-3	SF	HP	681	Bacteroidota	Bacteroidales	Prevotellaceae	Other	Prevotellaceae_NK3B31_group	681	0.015539076	0.003476014	0.000967602
1552	F-110-S-100	SF	LP	493	Firmicutes	Christensenellales	Christensenellaceae	Christensenellaceae_R-7_group	Christensenellaceae_R-7_group	493	0.014471058	0.022547063	0.036188842
2196	F-18-S-18	SF	HP	327	Firmicutes	Clostridia_UCG-014	Clostridia_UCG-014	Other	Clostridia_UCG-014	327	0.015536656	0.003476014	0.000967602
2166	F-54-S-54	SF	LP	331	Bacteroidota	Bacteroidales	Prevotellaceae	Other	Family_Prevotellaceae	331	0.015526785	0.003476014	0.000967602
1555	F-114-S-112	OF	HP	492	Bacteroidota	Bacteroidales	Prevotellaceae	Prevotellaceae_UCG-001	Prevotellaceae_UCG-001	492	0.025526616	0.007027385	0.026226304
1225	F-106-S-84	OF	HP	614	Firmicutes	Oscillospirales	Ruminococcaceae	Other	Ruminococcus	614	0.015518767	0.003676425	0.000981038
1943	F-61-S-61	OF	LP	376	Firmicutes	Oscillospirales	Oscillospiraceae	Other	NK4A214_group	376	0.015513471	0.003676425	0.000981038
1558	F-46-S-46	SF	HP	492	Firmicutes	Acidaminococcales	Acidaminococcaceae	Succiniclasticum	Succiniclasticum	492	0.026924971	0.0296726	0.047468309
1504	F-97-S-78	SF	HP	507	Bacteroidota	Bacteroidales	p-251-o5	Other	p-251-o5	507	0.015499847	0.003476014	0.000967602
1560	F-120-S-115	SF	HP	491	Bacteroidota	Bacteroidales	Prevotellaceae	Prevotellaceae_UCG-003	Prevotellaceae_UCG-003	491	0.012976373	0.017997713	0.030740983
1951	F-4-S-4	SF	LP	375	Bacteroidota	Bacteroidales	p-251-o5	Other	p-251-o5	375	0.015495868	0.003476014	0.000967602
4887	F-42-S-42	OF	LP	94	Bacteroidota	Bacteroidales	Prevotellaceae	Other	Family_Prevotellaceae	94	0.015485997	0.003676425	0.000981038
2072	F-29-S-29	OF	LP	354	Firmicutes	RF39	RF39	Other	RF39	354	0.015455816	0.003676425	0.000981038
2034	F-78-S-90	SF	HP	361	Bacteroidota	Bacteroidales	p-251-o5	Other	p-251-o5	361	0.015434606	0.003476014	0.000967602
1015	F-12-S-12	SF	LP	720	Euryarchaeota	Methanobacteriales	Methanobacteriaceae	Other	Methanobrevibacter	720	0.015426478	0.003476014	0.000967602
439	F-93-S-94	OF	LP	1392	Firmicutes	Lachnospirales	Lachnospiraceae	Other	[Eubacterium]_ruminantium_group	1392	0.015411186	0.003676425	0.000981038
1567	F-23-S-23	SF	LP	489	Firmicutes	Lachnospirales	Lachnospiraceae	Lachnospiraceae_NK3A20_group	Lachnospiraceae_NK3A20_group	489	0.027148568	0.014729587	0.021964722
2531	F-16-S-16	OF	HP	263	Bacteroidota	Bacteroidales	Prevotellaceae	Other	Prevotellaceae_NK3B31_group	263	0.015390017	0.003676425	0.000981038
2440	F-23-S-23	SF	LP	277	Firmicutes	Oscillospirales	Ruminococcaceae	Other	Ruminococcus	277	0.015378636	0.003476014	0.000967602
1570	F-23-S-23	SF	LP	487	Bacteroidota	Bacteroidales	Prevotellaceae	Prevotellaceae_UCG-001	Prevotellaceae_UCG-001	487	0.027037531	0.008154854	0.028061572
1621	F-116-S-113	OF	LP	471	Bacteroidota	Bacteroidales	Prevotellaceae	Other	Paraprevotella	471	0.015373568	0.003676425	0.000981038
441	F-93-S-94	OF	LP	1388	Euryarchaeota	Methanobacteriales	Methanobacteriaceae	Other	Methanobrevibacter	1388	0.015366901	0.003676425	0.000981038
1573	F-111-S-88	OF	HP	485	Bacteroidota	Bacteroidales	Prevotellaceae	Prevotellaceae_UCG-001	Prevotellaceae_UCG-001	485	0.024525917	0.007027385	0.026226304
1526	F-94-S-95	SF	HP	500	Firmicutes	Clostridia_UCG-014	Clostridia_UCG-014	Other	Clostridia_UCG-014	500	0.015360511	0.003476014	0.000967602
1999	F-7-S-7	SF	LP	365	Bacteroidota	Bacteroidales	p-251-o5	Other	p-251-o5	365	0.015357428	0.003476014	0.000967602
1603	F-108-S-86	OF	LP	476	Firmicutes	Clostridia_UCG-014	Clostridia_UCG-014	Other	Clostridia_UCG-014	476	0.015351867	0.003676425	0.000981038
1308	F-100-S-98	OF	HP	575	Firmicutes	Lachnospirales	Lachnospiraceae	Other	[Ruminococcus]_gauvreauii_group	575	0.015341925	0.003676425	0.000981038
1656	F-32-S-32	SF	LP	460	Firmicutes	Clostridia	Hungateiclostridiaceae	Other	Saccharofermentans	460	0.015336401	0.003476014	0.000967602
1579	F-45-S-45	OF	LP	482	Bacteroidota	Bacteroidales	Muribaculaceae	Muribaculaceae	Muribaculaceae	482	0.02213446	0.017043574	0.030953838
1580	F-3-S-3	SF	HP	482	Firmicutes	Acidaminococcales	Acidaminococcaceae	Succiniclasticum	Succiniclasticum	482	0.010998289	0.0296726	0.047468309
2820	F-5-S-5	OF	HP	226	Firmicutes	Lachnospirales	Lachnospiraceae	Other	Family_Lachnospiraceae	226	0.015333469	0.003676425	0.000981038
1582	F-69-S-69	SF	LP	481	Spirochaetota	Spirochaetales	Spirochaetaceae	Treponema	Treponema	481	0.019389688	0.02513842	0.038642545
1583	F-40-S-40	SF	LP	481	Firmicutes	Acidaminococcales	Acidaminococcaceae	Succiniclasticum	Succiniclasticum	481	0.02401278	0.0296726	0.047468309
2154	F-75-S-75	OF	LP	333	Firmicutes	Lachnospirales	Lachnospiraceae	Other	Acetitomaculum	333	0.015301902	0.003676425	0.000981038
1572	F-86-S-109	OF	LP	486	Proteobacteria	Aeromonadales	Succinivibrionaceae	Other	Succinivibrionaceae_UCG-001	486	0.01528398	0.003676425	0.000981038
2127	F-59-S-59	SF	LP	341	Firmicutes	Clostridia	Hungateiclostridiaceae	Other	Saccharofermentans	341	0.015279147	0.003476014	0.000967602
1269	F-1-S-1	OF	HP	593	Proteobacteria	Aeromonadales	Succinivibrionaceae	Other	Succinivibrionaceae_UCG-002	593	0.01527878	0.003676425	0.000981038
1588	F-69-S-69	SF	LP	480	Bacteroidota	Bacteroidales	Prevotellaceae	Prevotellaceae_UCG-001	Prevotellaceae_UCG-001	480	0.019349377	0.008154854	0.028061572
1589	F-32-S-32	SF	LP	479	Firmicutes	Christensenellales	Christensenellaceae	Christensenellaceae_R-7_group	Christensenellaceae_R-7_group	479	0.015969861	0.022547063	0.036188842
1628	F-51-S-51	SF	LP	469	Firmicutes	Oscillospirales	Oscillospiraceae	Other	NK4A214_group	469	0.015272893	0.003476014	0.000967602
1918	F-76-S-76	SF	HP	383	Firmicutes	Lachnospirales	Lachnospiraceae	Other	[Ruminococcus]_gauvreauii_group	383	0.015237716	0.003476014	0.000967602
1544	F-94-S-95	SF	HP	495	Proteobacteria	Aeromonadales	Succinivibrionaceae	Other	Succinivibrionaceae_UCG-001	495	0.015206906	0.003476014	0.000967602
1879	F-43-S-43	SF	HP	393	Firmicutes	Clostridia	Hungateiclostridiaceae	Other	Saccharofermentans	393	0.015206624	0.003476014	0.000967602
1013	F-107-S-85	OF	LP	722	Firmicutes	Clostridia	Hungateiclostridiaceae	Other	Saccharofermentans	722	0.015202881	0.003676425	0.000981038
1741	F-98-S-79	SF	LP	432	Firmicutes	Oscillospirales	Oscillospiraceae	Other	NK4A214_group	432	0.015188805	0.003476014	0.000967602
1159	F-121-S-116	SF	LP	643	Bacteroidota	Bacteroidales	Prevotellaceae	Other	Prevotellaceae_NK3B31_group	643	0.015149373	0.003476014	0.000967602
1835	F-91-S-92	OF	HP	405	Firmicutes	Oscillospirales	Ruminococcaceae	Other	Ruminococcus	405	0.015139621	0.003676425	0.000981038
1319	F-120-S-115	SF	HP	572	Firmicutes	Lachnospirales	Lachnospiraceae	Other	Family_Lachnospiraceae	572	0.015117078	0.003476014	0.000967602
962	F-21-S-21	OF	LP	750	Firmicutes	Clostridia_UCG-014	Clostridia_UCG-014	Other	Clostridia_UCG-014	750	0.015102394	0.003676425	0.000981038
2470	F-23-S-23	SF	LP	272	Firmicutes	Clostridia	Hungateiclostridiaceae	Other	Saccharofermentans	272	0.015101044	0.003476014	0.000967602
2369	F-114-S-112	OF	HP	291	Firmicutes	Clostridia_UCG-014	Clostridia_UCG-014	Other	Clostridia_UCG-014	291	0.01509806	0.003676425	0.000981038
1602	F-56-S-56	OF	LP	476	Bacteroidota	Bacteroidales	Prevotellaceae	Prevotellaceae_UCG-001	Prevotellaceae_UCG-001	476	0.021521906	0.007027385	0.026226304
2271	F-82-S-106	SF	HP	310	Euryarchaeota	Methanobacteriales	Methanobacteriaceae	Other	Methanobrevibacter	310	0.0150639	0.003476014	0.000967602
2848	F-5-S-5	OF	HP	222	Firmicutes	Lachnospirales	Lachnospiraceae	Other	Butyrivibrio	222	0.01506208	0.003676425	0.000981038
2371	F-114-S-112	OF	HP	290	Firmicutes	Lachnospirales	Lachnospiraceae	Other	Lachnospiraceae_AC2044_group	290	0.015046176	0.003676425	0.000981038
455	F-93-S-94	OF	LP	1359	Bacteroidota	Bacteroidales	Prevotellaceae	Other	Family_Prevotellaceae	1359	0.015045835	0.003676425	0.000981038
1849	F-112-S-101	SF	HP	399	Bacteroidota	Bacteroidales	Prevotellaceae	Other	Family_Prevotellaceae	399	0.015032212	0.003476014	0.000967602
1451	F-6-S-6	OF	LP	526	Bacteroidota	Bacteroidales	Prevotellaceae	Other	Prevotellaceae_NK3B31_group	526	0.015032007	0.003676425	0.000981038
1512	F-37-S-37	SF	LP	504	Firmicutes	Lachnospirales	Lachnospiraceae	Other	Shuttleworthia	504	0.015031315	0.003476014	0.000967602
1610	F-29-S-29	OF	LP	474	Bacteroidota	Bacteroidales	F082	F082	F082	474	0.020695075	0.012693079	0.02735537
2116	F-90-S-91	SF	LP	343	Euryarchaeota	Methanobacteriales	Methanobacteriaceae	Other	Methanobrevibacter	343	0.015017513	0.003476014	0.000967602
1612	F-83-S-107	SF	LP	474	Firmicutes	Lachnospirales	Lachnospiraceae	Lachnospiraceae_NK3A20_group	Lachnospiraceae_NK3A20_group	474	0.033425005	0.014729587	0.021964722
4995	F-42-S-42	OF	LP	91	Firmicutes	Oscillospirales	Oscillospiraceae	Other	NK4A214_group	91	0.014991763	0.003676425	0.000981038
1516	F-37-S-37	SF	LP	502	Actinobacteriota	Bifidobacteriales	Bifidobacteriaceae	Other	Bifidobacterium	502	0.014971667	0.003476014	0.000967602
1615	F-88-S-111	SF	LP	473	Firmicutes	Lachnospirales	Lachnospiraceae	Lachnospiraceae_NK3A20_group	Lachnospiraceae_NK3A20_group	473	0.014704511	0.014729587	0.021964722
1571	F-2-S-2	OF	LP	486	Actinobacteriota	Bifidobacteriales	Bifidobacteriaceae	Other	Bifidobacterium	486	0.014963976	0.003676425	0.000981038
1899	F-44-S-44	SF	LP	388	Firmicutes	Clostridia	Hungateiclostridiaceae	Other	Saccharofermentans	388	0.014931691	0.003476014	0.000967602
1178	F-121-S-116	SF	LP	633	Bacteroidota	Bacteroidales	p-251-o5	Other	p-251-o5	633	0.014913769	0.003476014	0.000967602
464	F-93-S-94	OF	LP	1346	Firmicutes	RF39	RF39	Other	RF39	1346	0.014901909	0.003676425	0.000981038
1608	F-11-S-11	SF	HP	474	Firmicutes	RF39	RF39	Other	RF39	474	0.014895824	0.003476014	0.000967602
1436	F-80-S-121	SF	LP	531	Firmicutes	RF39	RF39	Other	RF39	531	0.014894811	0.003476014	0.000967602
1622	F-23-S-23	SF	LP	470	Bacteroidota	Bacteroidales	F082	F082	F082	470	0.026093715	0.01331003	0.027531258
1596	F-25-S-25	OF	LP	478	Fibrobacterota	Fibrobacterales	Fibrobacteraceae	Other	Fibrobacter	478	0.01489143	0.003676425	0.000981038
2868	F-5-S-5	OF	HP	219	Bacteroidota	Bacteroidales	Prevotellaceae	Other	Family_Prevotellaceae	219	0.014858539	0.003676425	0.000981038
1625	F-95-S-96	SF	LP	470	Bacteroidota	Bacteroidales	Prevotellaceae	Prevotellaceae_UCG-001	Prevotellaceae_UCG-001	470	0.011241599	0.008154854	0.028061572
1671	F-51-S-51	SF	LP	456	Firmicutes	Lachnospirales	Lachnospiraceae	Other	Family_Lachnospiraceae	456	0.014849551	0.003476014	0.000967602
1627	F-86-S-109	OF	LP	470	Bacteroidota	Bacteroidales	Muribaculaceae	Muribaculaceae	Muribaculaceae	470	0.014780804	0.017043574	0.030953838
1658	F-108-S-86	OF	LP	460	Firmicutes	Oscillospirales	Ruminococcaceae	Other	Family_Ruminococcaceae	460	0.014835838	0.003676425	0.000981038
1376	F-48-S-48	OF	HP	551	Proteobacteria	Aeromonadales	Succinivibrionaceae	Other	Succinivibrionaceae_UCG-002	551	0.014812624	0.003676425	0.000981038
2082	F-7-S-7	SF	LP	352	Bacteroidota	Bacteroidales	Prevotellaceae	Other	Family_Prevotellaceae	352	0.014810451	0.003476014	0.000967602
2603	F-70-S-70	OF	LP	253	Firmicutes	RF39	RF39	Other	RF39	253	0.014808311	0.003676425	0.000981038
1674	F-19-S-19	SF	LP	454	Firmicutes	Oscillospirales	Oscillospiraceae	Other	NK4A214_group	454	0.014806601	0.003476014	0.000967602
2193	F-53-S-53	SF	HP	327	Firmicutes	Lachnospirales	Lachnospiraceae	Other	Family_Lachnospiraceae	327	0.014795711	0.003476014	0.000967602
1421	F-30-S-30	SF	HP	536	Bacteroidota	Bacteroidales	p-251-o5	Other	p-251-o5	536	0.014763807	0.003476014	0.000967602
1545	F-37-S-37	SF	LP	494	Bacteroidota	Bacteroidales	Prevotellaceae	Other	Family_Prevotellaceae	494	0.014733075	0.003476014	0.000967602
1710	F-26-S-26	SF	HP	441	Firmicutes	RF39	RF39	Other	RF39	441	0.014727491	0.003476014	0.000967602
2001	F-69-S-69	SF	LP	365	Bacteroidota	Bacteroidales	p-251-o5	Other	p-251-o5	365	0.014713589	0.003476014	0.000967602
1493	F-104-S-82	SF	HP	511	Firmicutes	Lachnospirales	Lachnospiraceae	Other	Acetitomaculum	511	0.014698691	0.003476014	0.000967602
1971	F-39-S-39	OF	LP	370	Bacteroidota	Bacteroidales	Prevotellaceae	Other	Family_Prevotellaceae	370	0.01469712	0.003676425	0.000981038
2628	F-70-S-70	OF	LP	251	Firmicutes	Clostridia	Hungateiclostridiaceae	Other	Saccharofermentans	251	0.01469125	0.003676425	0.000981038
1784	F-36-S-36	SF	HP	420	Firmicutes	Clostridia	Hungateiclostridiaceae	Other	Saccharofermentans	420	0.014689937	0.003476014	0.000967602
1642	F-94-S-95	SF	HP	465	Bacteroidota	Bacteroidales	Prevotellaceae	Prevotellaceae_UCG-003	Prevotellaceae_UCG-003	465	0.014285275	0.017997713	0.030740983
1941	F-113-S-102	SF	LP	377	Firmicutes	Lachnospirales	Lachnospiraceae	Other	[Eubacterium]_ruminantium_group	377	0.014682401	0.003476014	0.000967602
2146	F-29-S-29	OF	LP	336	Firmicutes	Clostridia	Hungateiclostridiaceae	Other	Saccharofermentans	336	0.014669927	0.003676425	0.000981038
2902	F-5-S-5	OF	HP	216	Firmicutes	Lachnospirales	Lachnospiraceae	Other	Acetitomaculum	216	0.014654997	0.003676425	0.000981038
1564	F-84-S-108	OF	HP	490	Fibrobacterota	Fibrobacterales	Fibrobacteraceae	Other	Fibrobacter	490	0.014654863	0.003676425	0.000981038
1382	F-100-S-98	OF	HP	549	Actinobacteriota	Bifidobacteriales	Bifidobacteriaceae	Other	Bifidobacterium	549	0.014648203	0.003676425	0.000981038
1648	F-56-S-56	OF	LP	461	Bacteroidota	Bacteroidales	F082	F082	F082	461	0.020843695	0.012693079	0.02735537
1649	F-40-S-40	SF	LP	461	Firmicutes	Lachnospirales	Lachnospiraceae	Lachnospiraceae_NK3A20_group	Lachnospiraceae_NK3A20_group	461	0.023014328	0.014729587	0.021964722
1040	F-50-S-50	SF	HP	705	Euryarchaeota	Methanobacteriales	Methanobacteriaceae	Other	Methanobrevibacter	705	0.014640832	0.003476014	0.000967602
2417	F-114-S-112	OF	HP	282	Firmicutes	Oscillospirales	Ruminococcaceae	Other	Family_Ruminococcaceae	282	0.014631109	0.003676425	0.000981038
1031	F-92-S-93	OF	HP	710	Firmicutes	Oscillospirales	Oscillospiraceae	Other	NK4A214_group	710	0.014625304	0.003676425	0.000981038
1653	F-54-S-54	SF	LP	460	Bacteroidota	Bacteroidales	Prevotellaceae	Prevotellaceae_UCG-003	Prevotellaceae_UCG-003	460	0.021578009	0.017997713	0.030740983
1654	F-62-S-62	SF	HP	460	Bacteroidota	Bacteroidales	Prevotellaceae	Prevotellaceae_UCG-003	Prevotellaceae_UCG-003	460	0.033098288	0.017997713	0.030740983
1680	F-108-S-86	OF	LP	453	Firmicutes	RF39	RF39	Other	RF39	453	0.014610075	0.003676425	0.000981038
2378	F-27-S-27	SF	LP	289	Firmicutes	Clostridia_UCG-014	Clostridia_UCG-014	Other	Clostridia_UCG-014	289	0.014609241	0.003476014	0.000967602
1657	F-27-S-27	SF	LP	460	Bacteroidota	Bacteroidales	Prevotellaceae	Prevotellaceae_UCG-001	Prevotellaceae_UCG-001	460	0.023253463	0.008154854	0.028061572
1328	F-105-S-83	SF	LP	566	Patescibacteria	Absconditabacteriales_(SR1)	Absconditabacteriales_(SR1)	Other	Absconditabacteriales_(SR1)	566	0.014595905	0.003476014	0.000967602
2156	F-90-S-91	SF	LP	333	Bacteroidota	Bacteroidales	Prevotellaceae	Other	Prevotellaceae_NK3B31_group	333	0.014579685	0.003476014	0.000967602
1641	F-71-S-71	SF	HP	465	Euryarchaeota	Methanobacteriales	Methanobacteriaceae	Other	Methanobrevibacter	465	0.014577259	0.003476014	0.000967602
1332	F-105-S-83	SF	LP	565	Bacteroidota	Bacteroidales	p-251-o5	Other	p-251-o5	565	0.014570117	0.003476014	0.000967602
1662	F-58-S-58	SF	HP	458	Firmicutes	Christensenellales	Christensenellaceae	Christensenellaceae_R-7_group	Christensenellaceae_R-7_group	458	0.027914914	0.022547063	0.036188842
1469	F-41-S-41	OF	HP	519	Firmicutes	Oscillospirales	Oscillospiraceae	Other	NK4A214_group	519	0.014563107	0.003676425	0.000981038
1507	F-118-S-105	SF	LP	505	Firmicutes	RF39	RF39	Other	RF39	505	0.01453865	0.003476014	0.000967602
2554	F-72-S-72	SF	LP	260	Firmicutes	Lachnospirales	Lachnospiraceae	Other	Family_Lachnospiraceae	260	0.014511358	0.003476014	0.000967602
1224	F-121-S-116	SF	LP	615	Firmicutes	Lachnospirales	Lachnospiraceae	Other	Family_Lachnospiraceae	615	0.014489681	0.003476014	0.000967602
2434	F-9-S-9	OF	HP	279	Fibrobacterota	Fibrobacterales	Fibrobacteraceae	Other	Fibrobacter	279	0.014466452	0.003676425	0.000981038
1668	F-49-S-49	OF	LP	457	Bacteroidota	Bacteroidales	Rikenellaceae	Rikenellaceae_RC9_gut_group	Rikenellaceae_RC9_gut_group	457	0.035267788	0.013803104	0.040054503
2051	F-57-S-57	SF	HP	358	Firmicutes	Erysipelotrichales	Erysipelatoclostridiaceae	Other	Sharpea	358	0.014455885	0.003476014	0.000967602
1669	F-14-S-14	OF	LP	456	Firmicutes	Oscillospirales	Oscillospiraceae	Other	NK4A214_group	456	0.014452333	0.003676425	0.000981038
1909	F-91-S-92	OF	HP	386	Firmicutes	Erysipelotrichales	Erysipelatoclostridiaceae	Other	Sharpea	386	0.014429367	0.003676425	0.000981038
1672	F-2-S-2	OF	LP	456	Bacteroidota	Bacteroidales	F082	F082	F082	456	0.014040273	0.012693079	0.02735537
2212	F-59-S-59	SF	LP	322	Firmicutes	Oscillospirales	Ruminococcaceae	Other	Ruminococcus	322	0.014427816	0.003476014	0.000967602
1562	F-110-S-100	SF	LP	491	Firmicutes	Oscillospirales	Ruminococcaceae	Other	Ruminococcus	491	0.014412352	0.003476014	0.000967602
1630	F-2-S-2	OF	LP	468	Euryarchaeota	Methanobacteriales	Methanobacteriaceae	Other	Methanobrevibacter	468	0.014409754	0.003676425	0.000981038
1745	F-122-S-117	OF	HP	431	Bacteroidota	Bacteroidales	Prevotellaceae	Other	Prevotellaceae_NK3B31_group	431	0.014406525	0.003676425	0.000981038
1677	F-114-S-112	OF	HP	454	Bacteroidota	Bacteroidales	F082	F082	F082	454	0.023555048	0.012693079	0.02735537
2773	F-24-S-24	OF	HP	232	Euryarchaeota	Methanobacteriales	Methanobacteriaceae	Other	Methanobrevibacter	232	0.014391167	0.003676425	0.000981038
2285	F-34-S-34	OF	LP	308	Firmicutes	Oscillospirales	Ruminococcaceae	Other	Ruminococcus	308	0.014373046	0.003676425	0.000981038
1416	F-100-S-98	OF	HP	538	Firmicutes	Lachnospirales	Lachnospiraceae	Other	Butyrivibrio	538	0.014354705	0.003676425	0.000981038
1681	F-5-S-5	OF	HP	453	Bacteroidota	Bacteroidales	Rikenellaceae	Rikenellaceae_RC9_gut_group	Rikenellaceae_RC9_gut_group	453	0.030734785	0.013803104	0.040054503
1961	F-44-S-44	SF	LP	373	Fibrobacterota	Fibrobacterales	Fibrobacteraceae	Other	Fibrobacter	373	0.014354435	0.003476014	0.000967602
2577	F-72-S-72	SF	LP	257	Firmicutes	RF39	RF39	Other	RF39	257	0.014343919	0.003476014	0.000967602
2262	F-45-S-45	OF	LP	312	Firmicutes	Erysipelotrichales	Erysipelatoclostridiaceae	Other	Sharpea	312	0.0143277	0.003676425	0.000981038
1237	F-121-S-116	SF	LP	607	Firmicutes	Lachnospirales	Lachnospiraceae	Other	[Eubacterium]_ruminantium_group	607	0.014301197	0.003476014	0.000967602
2042	F-39-S-39	OF	LP	360	Firmicutes	Clostridia_UCG-014	Clostridia_UCG-014	Other	Clostridia_UCG-014	360	0.014299901	0.003676425	0.000981038
1687	F-67-S-67	SF	HP	450	Bacteroidota	Bacteroidales	Rikenellaceae	Rikenellaceae_RC9_gut_group	Rikenellaceae_RC9_gut_group	450	0.037375415	0.01716007	0.039770652
1364	F-105-S-83	SF	LP	554	Firmicutes	RF39	RF39	Other	RF39	554	0.014286451	0.003476014	0.000967602
2152	F-78-S-90	SF	HP	334	Firmicutes	Lachnospirales	Lachnospiraceae	Other	[Ruminococcus]_gauvreauii_group	334	0.014280217	0.003476014	0.000967602
1690	F-26-S-26	SF	HP	449	Firmicutes	Christensenellales	Christensenellaceae	Christensenellaceae_R-7_group	Christensenellaceae_R-7_group	449	0.014994657	0.022547063	0.036188842
1691	F-28-S-28	OF	HP	448	Firmicutes	Lachnospirales	Lachnospiraceae	Lachnospiraceae_NK3A20_group	Lachnospiraceae_NK3A20_group	448	0.016248368	0.014336542	0.022234748
1637	F-97-S-78	SF	HP	466	Bacteroidota	Bacteroidales	Order_Bacteroidales	Other	Order_Bacteroidales	466	0.014246408	0.003476014	0.000967602
1693	F-4-S-4	SF	LP	447	Firmicutes	Christensenellales	Christensenellaceae	Christensenellaceae_R-7_group	Christensenellaceae_R-7_group	447	0.018471074	0.022547063	0.036188842
1694	F-86-S-109	OF	LP	447	Firmicutes	Lachnospirales	Lachnospiraceae	Lachnospiraceae_NK3A20_group	Lachnospiraceae_NK3A20_group	447	0.014057488	0.014336542	0.022234748
1695	F-54-S-54	SF	LP	447	Firmicutes	Lachnospirales	Lachnospiraceae	Lachnospiraceae_NK3A20_group	Lachnospiraceae_NK3A20_group	447	0.020968196	0.014729587	0.021964722
3028	F-83-S-107	SF	LP	202	Firmicutes	Lachnospirales	Lachnospiraceae	Other	Family_Lachnospiraceae	202	0.014244412	0.003476014	0.000967602
1697	F-74-S-74	OF	HP	446	Spirochaetota	Spirochaetales	Spirochaetaceae	Treponema	Treponema	446	0.019649308	0.021985568	0.03469085
1477	F-30-S-30	SF	HP	517	Firmicutes	Lachnospirales	Lachnospiraceae	Other	[Eubacterium]_ruminantium_group	517	0.014240463	0.003476014	0.000967602
1374	F-115-S-103	OF	LP	552	Firmicutes	Lachnospirales	Lachnospiraceae	Other	Acetitomaculum	552	0.014234875	0.003676425	0.000981038
2002	F-113-S-102	SF	LP	365	Firmicutes	Lachnospirales	Lachnospiraceae	Other	Lachnospiraceae_AC2044_group	365	0.014215056	0.003476014	0.000967602
2796	F-24-S-24	OF	HP	229	Firmicutes	RF39	RF39	Other	RF39	229	0.014205074	0.003676425	0.000981038
3841	F-63-S-63	SF	LP	141	Firmicutes	Class_Clostridia	Class_Clostridia	Other	Class_Clostridia	141	0.014199396	0.003476014	0.000967602
1703	F-59-S-59	SF	LP	444	Bacteroidota	Bacteroidales	Prevotellaceae	Prevotellaceae_UCG-001	Prevotellaceae_UCG-001	444	0.019894256	0.008154854	0.028061572
2364	F-82-S-106	SF	HP	292	Bacteroidota	Bacteroidales	Prevotellaceae	Other	Prevotellaceae_NK3B31_group	292	0.014189222	0.003476014	0.000967602
2406	F-40-S-40	SF	LP	284	Bacteroidota	Bacteroidales	Prevotellaceae	Other	Paraprevotella	284	0.014178024	0.003476014	0.000967602
1928	F-91-S-92	OF	HP	379	Bacteroidota	Bacteroidales	Prevotellaceae	Other	Family_Prevotellaceae	379	0.014167695	0.003676425	0.000981038
502	F-13-S-13	OF	HP	1240	Bacteroidota	Bacteroidales	p-251-o5	Other	p-251-o5	1240	0.014162526	0.003676425	0.000981038
1708	F-116-S-113	OF	LP	442	Firmicutes	Lachnospirales	Lachnospiraceae	Lachnospiraceae_NK3A20_group	Lachnospiraceae_NK3A20_group	442	0.014427	0.014336542	0.022234748
1568	F-17-S-17	OF	LP	488	Fibrobacterota	Fibrobacterales	Fibrobacteraceae	Other	Fibrobacter	488	0.014142468	0.003676425	0.000981038
2121	F-4-S-4	SF	LP	342	Firmicutes	Lachnospirales	Lachnospiraceae	Other	[Eubacterium]_ruminantium_group	342	0.014132231	0.003476014	0.000967602
758	F-89-S-124	OF	HP	895	Firmicutes	Oscillospirales	Ruminococcaceae	Other	Ruminococcus	895	0.014102928	0.003676425	0.000981038
1712	F-8-S-8	SF	HP	441	Bacteroidota	Bacteroidales	F082	F082	F082	441	0.020564234	0.01331003	0.027531258
1713	F-104-S-82	SF	HP	441	Bacteroidota	Bacteroidales	Prevotellaceae	Prevotellaceae_UCG-003	Prevotellaceae_UCG-003	441	0.012685172	0.017997713	0.030740983
1714	F-24-S-24	OF	HP	440	Firmicutes	Christensenellales	Christensenellaceae	Christensenellaceae_R-7_group	Christensenellaceae_R-7_group	440	0.027293592	0.019220234	0.036742711
1068	F-92-S-93	OF	HP	684	Verrucomicrobiota	WCHB1-41	WCHB1-41	Other	WCHB1-41	684	0.014089729	0.003676425	0.000981038
1927	F-52-S-52	OF	LP	380	Firmicutes	Clostridia	Hungateiclostridiaceae	Other	Saccharofermentans	380	0.014081897	0.003676425	0.000981038
1254	F-121-S-116	SF	LP	597	Bacteroidota	Bacteroidales	Prevotellaceae	Other	Family_Prevotellaceae	597	0.014065592	0.003476014	0.000967602
2778	F-10-S-10	OF	LP	232	Firmicutes	Clostridia_UCG-014	Clostridia_UCG-014	Other	Clostridia_UCG-014	232	0.014025754	0.003676425	0.000981038
1441	F-120-S-115	SF	HP	530	Firmicutes	Lachnospirales	Lachnospiraceae	Other	[Eubacterium]_ruminantium_group	530	0.014007083	0.003476014	0.000967602
1398	F-105-S-83	SF	LP	543	Firmicutes	Lachnospirales	Lachnospiraceae	Other	[Ruminococcus]_gauvreauii_group	543	0.014002785	0.003476014	0.000967602
1598	F-110-S-100	SF	LP	477	Firmicutes	Clostridia_UCG-014	Clostridia_UCG-014	Other	Clostridia_UCG-014	477	0.014001409	0.003476014	0.000967602
514	F-13-S-13	OF	HP	1220	Firmicutes	Clostridia	Hungateiclostridiaceae	Other	Saccharofermentans	1220	0.013934099	0.003676425	0.000981038
1890	F-35-S-35	SF	HP	390	Firmicutes	Clostridia	Hungateiclostridiaceae	Other	Saccharofermentans	390	0.013932552	0.003476014	0.000967602
1724	F-112-S-101	SF	HP	438	Spirochaetota	Spirochaetales	Spirochaetaceae	Treponema	Treponema	438	0.016501526	0.02513842	0.038642545
2167	F-7-S-7	SF	LP	331	Bacteroidota	Bacteroidales	Prevotellaceae	Other	Paraprevotella	331	0.013926873	0.003476014	0.000967602
1726	F-96-S-77	OF	LP	437	Bacteroidota	Bacteroidales	Prevotellaceae	Prevotellaceae_UCG-003	Prevotellaceae_UCG-003	437	0.016814159	0.015869426	0.030544456
1727	F-20-S-20	OF	HP	437	Bacteroidota	Bacteroidales	Rikenellaceae	Rikenellaceae_RC9_gut_group	Rikenellaceae_RC9_gut_group	437	0.016367654	0.013803104	0.040054503
3084	F-47-S-47	SF	LP	197	Firmicutes	Lachnospirales	Lachnospiraceae	Other	Butyrivibrio	197	0.013890848	0.003476014	0.000967602
2096	F-76-S-76	SF	HP	349	Firmicutes	Clostridia	Hungateiclostridiaceae	Other	Saccharofermentans	349	0.013885021	0.003476014	0.000967602
1730	F-68-S-68	SF	LP	435	Firmicutes	Christensenellales	Christensenellaceae	Christensenellaceae_R-7_group	Christensenellaceae_R-7_group	435	0.016467916	0.022547063	0.036188842
2501	F-114-S-112	OF	HP	267	Bacteroidota	Bacteroidales	Prevotellaceae	Other	Family_Prevotellaceae	267	0.013852859	0.003676425	0.000981038
1041	F-15-S-15	SF	LP	704	Firmicutes	Oscillospirales	Oscillospiraceae	Other	NK4A214_group	704	0.013846547	0.003476014	0.000967602
520	F-13-S-13	OF	HP	1211	Firmicutes	Lachnospirales	Lachnospiraceae	Other	Family_Lachnospiraceae	1211	0.013831306	0.003676425	0.000981038
1734	F-91-S-92	OF	HP	434	Bacteroidota	Bacteroidales	F082	F082	F082	434	0.016223693	0.012693079	0.02735537
515	F-102-S-80	SF	HP	1220	Firmicutes	Lachnospirales	Lachnospiraceae	Other	[Ruminococcus]_gauvreauii_group	1220	0.013821074	0.003476014	0.000967602
1736	F-72-S-72	SF	LP	434	Bacteroidota	Bacteroidales	Muribaculaceae	Muribaculaceae	Muribaculaceae	434	0.024222805	0.031117127	0.039862558
2244	F-90-S-91	SF	LP	315	Bacteroidota	Bacteroidales	p-251-o5	Other	p-251-o5	315	0.013791594	0.003476014	0.000967602
1738	F-115-S-103	OF	LP	433	Spirochaetota	Spirochaetales	Spirochaetaceae	Treponema	Treponema	433	0.011166125	0.021985568	0.03469085
1306	F-95-S-96	SF	LP	576	Firmicutes	Oscillospirales	Ruminococcaceae	Other	CAG-352	576	0.013776938	0.003476014	0.000967602
1639	F-31-S-31	SF	LP	466	Proteobacteria	Aeromonadales	Succinivibrionaceae	Other	Succinivibrionaceae_UCG-001	466	0.013771499	0.003476014	0.000967602
2742	F-16-S-16	OF	HP	235	Verrucomicrobiota	WCHB1-41	WCHB1-41	Other	WCHB1-41	235	0.013751536	0.003676425	0.000981038
1565	F-41-S-41	OF	HP	490	Fibrobacterota	Fibrobacterales	Fibrobacteraceae	Other	Fibrobacter	490	0.013749369	0.003676425	0.000981038
2321	F-75-S-75	OF	LP	299	Firmicutes	Lachnospirales	Lachnospiraceae	Other	Butyrivibrio	299	0.013739546	0.003676425	0.000981038
2162	F-4-S-4	SF	LP	332	Firmicutes	RF39	RF39	Other	RF39	332	0.013719008	0.003476014	0.000967602
1866	F-119-S-114	OF	HP	396	Bacteroidota	Bacteroidales	p-251-o5	Other	p-251-o5	396	0.013716186	0.003676425	0.000981038
1635	F-110-S-100	SF	LP	467	Firmicutes	Veillonellales-Selenomonadales	Veillonellaceae	Other	Dialister	467	0.013707878	0.003476014	0.000967602
1051	F-15-S-15	SF	LP	696	Bacteroidota	Bacteroidales	Prevotellaceae	Other	Paraprevotella	696	0.0136892	0.003476014	0.000967602
2677	F-72-S-72	SF	LP	245	Firmicutes	Oscillospirales	Ruminococcaceae	Other	Ruminococcus	245	0.013674164	0.003476014	0.000967602
1749	F-62-S-62	SF	HP	429	Bacteroidota	Bacteroidales	F082	F082	F082	429	0.030867751	0.01331003	0.027531258
5266	F-42-S-42	OF	LP	83	Firmicutes	Clostridia	Hungateiclostridiaceae	Other	Saccharofermentans	83	0.013673806	0.003676425	0.000981038
5272	F-42-S-42	OF	LP	83	Proteobacteria	Acetobacterales	Acetobacteraceae	Other	Acetobacter	83	0.013673806	0.003676425	0.000981038
1753	F-66-S-66	OF	LP	428	Bacteroidota	Bacteroidales	Order_Bacteroidales	Other	Order_Bacteroidales	428	0.013667571	0.003676425	0.000981038
2064	F-44-S-44	SF	LP	355	Firmicutes	Lachnospirales	Lachnospiraceae	Other	Family_Lachnospiraceae	355	0.013661728	0.003476014	0.000967602
2259	F-90-S-91	SF	LP	312	Firmicutes	Lachnospirales	Lachnospiraceae	Other	Family_Lachnospiraceae	312	0.013660245	0.003476014	0.000967602
1702	F-94-S-95	SF	HP	444	Firmicutes	Erysipelotrichales	Erysipelotrichaceae	Other	Erysipelotrichaceae_UCG-009	444	0.013640134	0.003476014	0.000967602
1756	F-56-S-56	OF	LP	428	Bacteroidota	Bacteroidales	Muribaculaceae	Muribaculaceae	Muribaculaceae	428	0.01935163	0.017043574	0.030953838
1546	F-30-S-30	SF	HP	494	Firmicutes	Lachnospirales	Lachnospiraceae	Other	Family_Lachnospiraceae	494	0.013606941	0.003476014	0.000967602
1735	F-71-S-71	SF	HP	434	Proteobacteria	Aeromonadales	Succinivibrionaceae	Other	Succinivibrionaceae_UCG-001	434	0.013605442	0.003476014	0.000967602
1701	F-97-S-78	SF	HP	445	Firmicutes	Lachnospirales	Lachnospiraceae	Other	Oribacterium	445	0.013604402	0.003476014	0.000967602
1760	F-112-S-101	SF	HP	425	Bacteroidota	Bacteroidales	F082	F082	F082	425	0.016011755	0.01331003	0.027531258
1758	F-66-S-66	OF	LP	426	Bacteroidota	Bacteroidales	Prevotellaceae	Other	Family_Prevotellaceae	426	0.013603704	0.003676425	0.000981038
1762	F-108-S-86	OF	LP	425	Bacteroidota	Bacteroidales	Prevotellaceae	Prevotellaceae_UCG-003	Prevotellaceae_UCG-003	425	0.013707024	0.015869426	0.030544456
1808	F-73-S-73	OF	HP	411	Firmicutes	RF39	RF39	Other	RF39	411	0.013602966	0.003676425	0.000981038
2033	F-112-S-101	SF	HP	361	Firmicutes	Oscillospirales	Oscillospiraceae	Other	NK4A214_group	361	0.013600573	0.003476014	0.000967602
1765	F-19-S-19	SF	LP	424	Firmicutes	Christensenellales	Christensenellaceae	Christensenellaceae_R-7_group	Christensenellaceae_R-7_group	424	0.013828191	0.022547063	0.036188842
2186	F-4-S-4	SF	LP	329	Firmicutes	Oscillospirales	Ruminococcaceae	Other	Ruminococcus	329	0.013595041	0.003476014	0.000967602
2543	F-114-S-112	OF	HP	262	Firmicutes	Oscillospirales	Ruminococcaceae	Other	Ruminococcus	262	0.013593442	0.003676425	0.000981038
511	F-93-S-94	OF	LP	1227	Firmicutes	Lachnospirales	Lachnospiraceae	Other	Butyrivibrio	1227	0.013584429	0.003676425	0.000981038
1769	F-64-S-64	OF	HP	423	Bacteroidota	Bacteroidales	F082	F082	F082	423	0.020902308	0.012693079	0.02735537
1770	F-5-S-5	OF	HP	423	Firmicutes	Lachnospirales	Lachnospiraceae	Lachnospiraceae_NK3A20_group	Lachnospiraceae_NK3A20_group	423	0.028699369	0.014336542	0.022234748
1578	F-41-S-41	OF	HP	483	Patescibacteria	Absconditabacteriales_(SR1)	Absconditabacteriales_(SR1)	Other	Absconditabacteriales_(SR1)	483	0.013552949	0.003676425	0.000981038
1071	F-103-S-81	SF	LP	683	Actinobacteriota	Bifidobacteriales	Bifidobacteriaceae	Other	Bifidobacterium	683	0.013544869	0.003476014	0.000967602
1455	F-105-S-83	SF	LP	525	Proteobacteria	Aeromonadales	Succinivibrionaceae	Other	Succinivibrionaceae_UCG-001	525	0.013538604	0.003476014	0.000967602
1774	F-43-S-43	SF	HP	422	Firmicutes	Lachnospirales	Lachnospiraceae	Lachnospiraceae_NK3A20_group	Lachnospiraceae_NK3A20_group	422	0.016328742	0.014729587	0.021964722
878	F-65-S-65	OF	HP	806	Bacteroidota	Bacteroidales	Prevotellaceae	Other	Family_Prevotellaceae	806	0.013535754	0.003676425	0.000981038
1797	F-19-S-19	SF	LP	415	Bacteroidota	Bacteroidales	Bacteroidales_RF16_group	Other	Bacteroidales_RF16_group	415	0.013534668	0.003476014	0.000967602
3175	F-62-S-62	SF	HP	188	Bacteroidota	Bacteroidales	p-251-o5	Other	p-251-o5	188	0.013527126	0.003476014	0.000967602
2784	F-16-S-16	OF	HP	231	Firmicutes	Clostridia_UCG-014	Clostridia_UCG-014	Other	Clostridia_UCG-014	231	0.013517467	0.003676425	0.000981038
1495	F-120-S-115	SF	HP	510	Patescibacteria	Absconditabacteriales_(SR1)	Absconditabacteriales_(SR1)	Other	Absconditabacteriales_(SR1)	510	0.013478514	0.003476014	0.000967602
2094	F-96-S-77	OF	LP	350	Firmicutes	Lachnospirales	Lachnospiraceae	Other	Family_Lachnospiraceae	350	0.013466718	0.003676425	0.000981038
2199	F-61-S-61	OF	LP	326	Patescibacteria	Absconditabacteriales_(SR1)	Absconditabacteriales_(SR1)	Other	Absconditabacteriales_(SR1)	326	0.01345051	0.003676425	0.000981038
1632	F-118-S-105	SF	LP	467	Bacteroidota	Bacteroidales	Prevotellaceae	Other	Family_Prevotellaceae	467	0.013444652	0.003476014	0.000967602
1783	F-27-S-27	SF	LP	420	Spirochaetota	Spirochaetales	Spirochaetaceae	Treponema	Treponema	420	0.021231423	0.02513842	0.038642545
1523	F-48-S-48	OF	HP	500	Bacteroidota	Bacteroidales	Order_Bacteroidales	Other	Order_Bacteroidales	500	0.013441583	0.003676425	0.000981038
817	F-89-S-124	OF	HP	852	Firmicutes	Lachnospirales	Lachnospiraceae	Other	Family_Lachnospiraceae	852	0.013425357	0.003676425	0.000981038
2442	F-82-S-106	SF	HP	276	Firmicutes	RF39	RF39	Other	RF39	276	0.01341173	0.003476014	0.000967602
1832	F-73-S-73	OF	HP	405	Firmicutes	Oscillospirales	Ruminococcaceae	Other	Family_Ruminococcaceae	405	0.013404382	0.003676425	0.000981038
2139	F-39-S-39	OF	LP	337	Proteobacteria	Acetobacterales	Acetobacteraceae	Other	Acetobacter	337	0.013386296	0.003676425	0.000981038
2569	F-114-S-112	OF	HP	258	Firmicutes	RF39	RF39	Other	RF39	258	0.013385908	0.003676425	0.000981038
2392	F-8-S-8	SF	HP	287	Firmicutes	Clostridia_UCG-014	Clostridia_UCG-014	Other	Clostridia_UCG-014	287	0.013383073	0.003476014	0.000967602
2706	F-23-S-23	SF	LP	241	Bacteroidota	Bacteroidales	Prevotellaceae	Other	Prevotellaceae_NK3B31_group	241	0.013379969	0.003476014	0.000967602
1792	F-80-S-121	SF	LP	418	Bacteroidota	Bacteroidales	Rikenellaceae	Rikenellaceae_RC9_gut_group	Rikenellaceae_RC9_gut_group	418	0.011725105	0.01716007	0.039770652
1793	F-84-S-108	OF	HP	417	Firmicutes	Lachnospirales	Lachnospiraceae	Lachnospiraceae_NK3A20_group	Lachnospiraceae_NK3A20_group	417	0.012471588	0.014336542	0.022234748
1794	F-2-S-2	OF	LP	417	Spirochaetota	Spirochaetales	Spirochaetaceae	Treponema	Treponema	417	0.012839461	0.021985568	0.03469085
1117	F-21-S-21	OF	LP	664	Verrucomicrobiota	WCHB1-41	WCHB1-41	Other	WCHB1-41	664	0.013370653	0.003676425	0.000981038
1840	F-32-S-32	SF	LP	401	Bacteroidota	Bacteroidales	Prevotellaceae	Other	Paraprevotella	401	0.013369341	0.003476014	0.000967602
1732	F-94-S-95	SF	HP	435	Firmicutes	Lachnospirales	Lachnospiraceae	Other	Shuttleworthia	435	0.013363645	0.003476014	0.000967602
2055	F-91-S-92	OF	HP	357	Firmicutes	Oscillospirales	Oscillospiraceae	Other	NK4A214_group	357	0.013345296	0.003676425	0.000981038
1799	F-95-S-96	SF	LP	415	Bacteroidota	Bacteroidales	Prevotellaceae	Prevotellaceae_UCG-003	Prevotellaceae_UCG-003	415	0.009926092	0.017997713	0.030740983
2059	F-91-S-92	OF	HP	357	Bacteroidota	Bacteroidales	p-251-o5	Other	p-251-o5	357	0.013345296	0.003676425	0.000981038
5327	F-42-S-42	OF	LP	81	Firmicutes	Lachnospirales	Lachnospiraceae	Other	Family_Lachnospiraceae	81	0.013344316	0.003676425	0.000981038
1802	F-114-S-112	OF	HP	414	Firmicutes	Christensenellales	Christensenellaceae	Christensenellaceae_R-7_group	Christensenellaceae_R-7_group	414	0.021479714	0.019220234	0.036742711
2230	F-7-S-7	SF	LP	317	Firmicutes	Clostridia	Hungateiclostridiaceae	Other	Saccharofermentans	317	0.013337821	0.003476014	0.000967602
1686	F-31-S-31	SF	LP	451	Firmicutes	Clostridia	Hungateiclostridiaceae	Other	Saccharofermentans	451	0.013328211	0.003476014	0.000967602
3215	F-62-S-62	SF	HP	185	Proteobacteria	Aeromonadales	Succinivibrionaceae	Other	Succinivibrionaceae_UCG-001	185	0.013311268	0.003476014	0.000967602
1806	F-120-S-115	SF	HP	412	Bacteroidota	Bacteroidales	F082	F082	F082	412	0.010888525	0.01331003	0.027531258
1914	F-119-S-114	OF	HP	384	Firmicutes	Lachnospirales	Lachnospiraceae	Other	Butyrivibrio	384	0.013300544	0.003676425	0.000981038
3096	F-5-S-5	OF	HP	196	Bacteroidota	Bacteroidales	Prevotellaceae	Other	Prevotellaceae_NK3B31_group	196	0.013298053	0.003676425	0.000981038
1646	F-104-S-82	SF	HP	462	Firmicutes	RF39	RF39	Other	RF39	462	0.013289228	0.003476014	0.000967602
1810	F-53-S-53	SF	HP	411	Firmicutes	Acidaminococcales	Acidaminococcaceae	Succiniclasticum	Succiniclasticum	411	0.018596444	0.0296726	0.047468309
1816	F-116-S-113	OF	LP	407	Firmicutes	RF39	RF39	Other	RF39	407	0.013284591	0.003676425	0.000981038
1823	F-116-S-113	OF	LP	407	Fibrobacterota	Fibrobacterales	Fibrobacteraceae	Other	Fibrobacter	407	0.013284591	0.003676425	0.000981038
1813	F-82-S-106	SF	HP	408	Bacteroidota	Bacteroidales	F082	F082	F082	408	0.019826036	0.01331003	0.027531258
1406	F-99-S-97	OF	HP	540	Firmicutes	RF39	RF39	Other	RF39	540	0.013280539	0.003676425	0.000981038
1536	F-100-S-98	OF	HP	497	Proteobacteria	Aeromonadales	Succinivibrionaceae	Other	Succinivibrionaceae_UCG-001	497	0.013260759	0.003676425	0.000981038
2350	F-53-S-53	SF	HP	293	Firmicutes	Lachnospirales	Lachnospiraceae	Other	Butyrivibrio	293	0.013257319	0.003476014	0.000967602
1618	F-80-S-121	SF	LP	472	Firmicutes	Oscillospirales	Oscillospiraceae	Other	NK4A214_group	472	0.013239832	0.003476014	0.000967602
1818	F-27-S-27	SF	LP	407	Bacteroidota	Bacteroidales	F082	F082	F082	407	0.020574259	0.01331003	0.027531258
1935	F-36-S-36	SF	HP	378	Bacteroidota	Bacteroidales	p-251-o5	Other	p-251-o5	378	0.013220944	0.003476014	0.000967602
1820	F-36-S-36	SF	HP	407	Firmicutes	Lachnospirales	Lachnospiraceae	Lachnospiraceae_NK3A20_group	Lachnospiraceae_NK3A20_group	407	0.014235249	0.014729587	0.021964722
2467	F-82-S-106	SF	HP	272	Bacteroidota	Bacteroidales	Prevotellaceae	Other	Family_Prevotellaceae	272	0.013217358	0.003476014	0.000967602
1659	F-118-S-105	SF	LP	459	Firmicutes	Erysipelotrichales	Erysipelotrichaceae	Other	Erysipelotrichaceae_UCG-009	459	0.013214337	0.003476014	0.000967602
1524	F-120-S-115	SF	HP	500	Firmicutes	Lachnospirales	Lachnospiraceae	Other	Lachnospiraceae_AC2044_group	500	0.013214229	0.003476014	0.000967602
1706	F-37-S-37	SF	LP	443	Fibrobacterota	Fibrobacterales	Fibrobacteraceae	Other	Fibrobacter	443	0.013212049	0.003476014	0.000967602
1831	F-19-S-19	SF	LP	405	Euryarchaeota	Methanobacteriales	Methanobacteriaceae	Other	Methanobrevibacter	405	0.013208532	0.003476014	0.000967602
2014	F-28-S-28	OF	HP	364	Fibrobacterota	Fibrobacterales	Fibrobacteraceae	Other	Fibrobacter	364	0.013201799	0.003676425	0.000981038
1827	F-111-S-88	OF	HP	406	Spirochaetota	Spirochaetales	Spirochaetaceae	Treponema	Treponema	406	0.020530973	0.021985568	0.03469085
1586	F-55-S-55	OF	HP	480	Bacteroidota	Bacteroidales	Order_Bacteroidales	Other	Order_Bacteroidales	480	0.013184278	0.003676425	0.000981038
1787	F-11-S-11	SF	HP	419	Bacteroidota	Bacteroidales	Prevotellaceae	Other	Prevotellaceae_UCG-004	419	0.013167405	0.003476014	0.000967602
1293	F-101-S-99	OF	LP	581	Bacteroidota	Bacteroidales	p-251-o5	Other	p-251-o5	581	0.013162068	0.003676425	0.000981038
1424	F-99-S-97	OF	HP	534	Euryarchaeota	Methanobacteriales	Methanobacteriaceae	Other	Methanobrevibacter	534	0.013132978	0.003676425	0.000981038
1661	F-6-S-6	OF	LP	459	Fibrobacterota	Fibrobacterales	Fibrobacteraceae	Other	Fibrobacter	459	0.013117284	0.003676425	0.000981038
1537	F-120-S-115	SF	HP	496	Euryarchaeota	Methanobacteriales	Methanobacteriaceae	Other	Methanobrevibacter	496	0.013108515	0.003476014	0.000967602
1834	F-51-S-51	SF	LP	405	Bacteroidota	Bacteroidales	Muribaculaceae	Muribaculaceae	Muribaculaceae	405	0.013188746	0.031117127	0.039862558
1881	F-122-S-117	OF	HP	392	Bacteroidota	Bacteroidales	p-251-o5	Other	p-251-o5	392	0.013102918	0.003676425	0.000981038
1684	F-17-S-17	OF	LP	452	Firmicutes	Lachnospirales	Lachnospiraceae	Other	Family_Lachnospiraceae	452	0.013099171	0.003676425	0.000981038
1837	F-40-S-40	SF	LP	403	Bacteroidota	Bacteroidales	Muribaculaceae	Muribaculaceae	Muribaculaceae	403	0.020118816	0.031117127	0.039862558
917	F-65-S-65	OF	HP	780	Firmicutes	Clostridia	Hungateiclostridiaceae	Other	Saccharofermentans	780	0.013099117	0.003676425	0.000981038
2398	F-75-S-75	OF	LP	285	Euryarchaeota	Methanobacteriales	Methanobacteriaceae	Other	Methanobrevibacter	285	0.013096223	0.003676425	0.000981038
1303	F-101-S-99	OF	LP	578	Firmicutes	Oscillospirales	Ruminococcaceae	Other	Ruminococcus	578	0.013094105	0.003676425	0.000981038
2320	F-90-S-91	SF	LP	299	Firmicutes	Oscillospirales	Oscillospiraceae	Other	NK4A214_group	299	0.013091068	0.003476014	0.000967602
2075	F-123-S-118	OF	LP	354	Fibrobacterota	Fibrobacterales	Fibrobacteraceae	Other	Fibrobacter	354	0.013078173	0.003676425	0.000981038
1871	F-73-S-73	OF	HP	395	Actinobacteriota	Bifidobacteriales	Bifidobacteriaceae	Other	Bifidobacterium	395	0.01307341	0.003676425	0.000981038
551	F-102-S-80	SF	HP	1154	Firmicutes	Clostridia	Hungateiclostridiaceae	Other	Saccharofermentans	1154	0.013073376	0.003476014	0.000967602
1476	F-106-S-84	OF	HP	517	Firmicutes	Lachnospirales	Lachnospiraceae	Other	Lachnospiraceae_AC2044_group	517	0.013067105	0.003676425	0.000981038
2191	F-22-S-22	SF	HP	328	Proteobacteria	Aeromonadales	Succinivibrionaceae	Other	Succinivibrionaceae_UCG-001	328	0.013063565	0.003476014	0.000967602
1847	F-8-S-8	SF	HP	399	Firmicutes	Christensenellales	Christensenellaceae	Christensenellaceae_R-7_group	Christensenellaceae_R-7_group	399	0.018605736	0.022547063	0.036188842
1231	F-12-S-12	SF	LP	609	Bacteroidota	Bacteroidales	Bacteroidales_RF16_group	Other	Bacteroidales_RF16_group	609	0.013048229	0.003476014	0.000967602
2004	F-35-S-35	SF	HP	365	Proteobacteria	Acetobacterales	Acetobacteraceae	Other	Acetobacter	365	0.01303944	0.003476014	0.000967602
925	F-65-S-65	OF	HP	776	Firmicutes	Oscillospirales	Ruminococcaceae	Other	Family_Ruminococcaceae	776	0.013031942	0.003676425	0.000981038
1426	F-33-S-33	OF	HP	533	Bacteroidota	Bacteroidales	Bacteroidales_RF16_group	Other	Bacteroidales_RF16_group	533	0.013025415	0.003676425	0.000981038
1891	F-26-S-26	SF	HP	390	Firmicutes	Clostridia_UCG-014	Clostridia_UCG-014	Other	Clostridia_UCG-014	390	0.013024312	0.003476014	0.000967602
1964	F-36-S-36	SF	HP	372	Firmicutes	Oscillospirales	Ruminococcaceae	Other	Ruminococcus	372	0.013011087	0.003476014	0.000967602
1854	F-70-S-70	OF	LP	399	Firmicutes	Acidaminococcales	Acidaminococcaceae	Succiniclasticum	Succiniclasticum	399	0.023353819	0.025135251	0.046460378
1235	F-12-S-12	SF	LP	607	Bacteroidota	Bacteroidales	Prevotellaceae	Other	Family_Prevotellaceae	607	0.013005378	0.003476014	0.000967602
2138	F-96-S-77	OF	LP	338	Firmicutes	Clostridia_UCG-014	Clostridia_UCG-014	Other	Clostridia_UCG-014	338	0.013005002	0.003676425	0.000981038
1857	F-58-S-58	SF	HP	398	Bacteroidota	Bacteroidales	Prevotellaceae	Prevotellaceae_UCG-001	Prevotellaceae_UCG-001	398	0.024257939	0.008154854	0.028061572
2330	F-90-S-91	SF	LP	297	Firmicutes	RF39	RF39	Other	RF39	297	0.013003503	0.003476014	0.000967602
2142	F-43-S-43	SF	HP	336	Firmicutes	Oscillospirales	Oscillospiraceae	Other	NK4A214_group	336	0.013001083	0.003476014	0.000967602
1182	F-92-S-93	OF	HP	631	Firmicutes	RF39	RF39	Other	RF39	631	0.012997981	0.003676425	0.000981038
2412	F-45-S-45	OF	LP	283	Firmicutes	Oscillospirales	Oscillospiraceae	Other	NK4A214_group	283	0.012995959	0.003676425	0.000981038
1952	F-119-S-114	OF	HP	375	Firmicutes	Lachnospirales	Lachnospiraceae	Other	[Eubacterium]_ruminantium_group	375	0.012988812	0.003676425	0.000981038
1141	F-103-S-81	SF	LP	654	Firmicutes	Erysipelotrichales	Erysipelatoclostridiaceae	Other	Erysipelotrichaceae_UCG-002	654	0.012969757	0.003476014	0.000967602
2280	F-7-S-7	SF	LP	308	Bacteroidota	Bacteroidales	Prevotellaceae	Other	Prevotellaceae_NK3B31_group	308	0.012959145	0.003476014	0.000967602
1982	F-98-S-79	SF	LP	368	Firmicutes	RF39	RF39	Other	RF39	368	0.012938612	0.003476014	0.000967602
1980	F-36-S-36	SF	HP	369	Proteobacteria	Aeromonadales	Succinivibrionaceae	Other	Succinivibrionaceae_UCG-001	369	0.012906159	0.003476014	0.000967602
1867	F-103-S-81	SF	LP	396	Spirochaetota	Spirochaetales	Spirochaetaceae	Treponema	Treponema	396	0.007853247	0.02513842	0.038642545
2148	F-96-S-77	OF	LP	335	Firmicutes	Oscillospirales	Oscillospiraceae	Other	NK4A214_group	335	0.012889573	0.003676425	0.000981038
1869	F-75-S-75	OF	LP	396	Bacteroidota	Bacteroidales	Prevotellaceae	Prevotellaceae_UCG-001	Prevotellaceae_UCG-001	396	0.018196857	0.007027385	0.026226304
1729	F-81-S-122	OF	HP	436	Firmicutes	Oscillospirales	Ruminococcaceae	Other	Family_Ruminococcaceae	436	0.01287541	0.003676425	0.000981038
1689	F-6-S-6	OF	LP	450	Firmicutes	Oscillospirales	Ruminococcaceae	Other	Ruminococcus	450	0.012860082	0.003676425	0.000981038
1872	F-115-S-103	OF	LP	395	Bacteroidota	Bacteroidales	Prevotellaceae	Prevotellaceae_UCG-003	Prevotellaceae_UCG-003	395	0.010186188	0.015869426	0.030544456
1873	F-62-S-62	SF	HP	395	Bacteroidota	Bacteroidales	Prevotellaceae	Prevotellaceae_UCG-001	Prevotellaceae_UCG-001	395	0.028421356	0.008154854	0.028061572
2425	F-45-S-45	OF	LP	280	Proteobacteria	Aeromonadales	Succinivibrionaceae	Other	Succinivibrionaceae_UCG-001	280	0.012858193	0.003676425	0.000981038
2408	F-56-S-56	OF	LP	284	Firmicutes	Oscillospirales	Ruminococcaceae	Other	Family_Ruminococcaceae	284	0.012840801	0.003676425	0.000981038
3255	F-47-S-47	SF	LP	182	Verrucomicrobiota	WCHB1-41	WCHB1-41	Other	WCHB1-41	182	0.012833169	0.003476014	0.000967602
1750	F-84-S-108	OF	HP	429	Firmicutes	Clostridia_UCG-014	Clostridia_UCG-014	Other	Clostridia_UCG-014	429	0.012830482	0.003676425	0.000981038
1878	F-122-S-117	OF	HP	394	Bacteroidota	Bacteroidales	F082	F082	F082	394	0.01316977	0.012693079	0.02735537
2435	F-45-S-45	OF	LP	279	Firmicutes	Clostridia_UCG-014	Clostridia_UCG-014	Other	Clostridia_UCG-014	279	0.01281227	0.003676425	0.000981038
1795	F-94-S-95	SF	HP	417	Firmicutes	Clostridia	Hungateiclostridiaceae	Other	Saccharofermentans	417	0.012810666	0.003476014	0.000967602
2464	F-54-S-54	SF	LP	273	Firmicutes	Lachnospirales	Lachnospiraceae	Other	Lachnospiraceae_AC2044_group	273	0.012806079	0.003476014	0.000967602
1917	F-32-S-32	SF	LP	384	Proteobacteria	Acetobacterales	Acetobacteraceae	Other	Acetobacter	384	0.012802561	0.003476014	0.000967602
1541	F-115-S-103	OF	LP	496	Firmicutes	Lachnospirales	Lachnospiraceae	Other	[Ruminococcus]_gauvreauii_group	496	0.012790758	0.003676425	0.000981038
2123	F-91-S-92	OF	HP	342	Fibrobacterota	Fibrobacterales	Fibrobacteraceae	Other	Fibrobacter	342	0.012784569	0.003676425	0.000981038
1809	F-88-S-111	SF	LP	411	Bacteroidota	Bacteroidales	Order_Bacteroidales	Other	Order_Bacteroidales	411	0.01277707	0.003476014	0.000967602
2438	F-75-S-75	OF	LP	278	Fibrobacterota	Fibrobacterales	Fibrobacteraceae	Other	Fibrobacter	278	0.012774561	0.003676425	0.000981038
1996	F-36-S-36	SF	HP	365	Bacteroidota	Bacteroidales	Bacteroidales_RF16_group	Other	Bacteroidales_RF16_group	365	0.012766255	0.003476014	0.000967602
3265	F-47-S-47	SF	LP	181	Firmicutes	Lachnospirales	Lachnospiraceae	Other	Family_Lachnospiraceae	181	0.012762657	0.003476014	0.000967602
1342	F-101-S-99	OF	LP	563	Firmicutes	Clostridia	Hungateiclostridiaceae	Other	Saccharofermentans	563	0.012754293	0.003676425	0.000981038
2112	F-52-S-52	OF	LP	344	Bacteroidota	Bacteroidales	Prevotellaceae	Other	Family_Prevotellaceae	344	0.012747823	0.003676425	0.000981038
1838	F-14-S-14	OF	LP	402	Cyanobacteria	Gastranaerophilales	Gastranaerophilales	Other	Gastranaerophilales	402	0.012740872	0.003676425	0.000981038
1892	F-35-S-35	SF	HP	390	Bacteroidota	Bacteroidales	Muribaculaceae	Muribaculaceae	Muribaculaceae	390	0.013932552	0.031117127	0.039862558
3011	F-24-S-24	OF	HP	205	Fibrobacterota	Fibrobacterales	Fibrobacteraceae	Other	Fibrobacter	205	0.012716333	0.003676425	0.000981038
2310	F-7-S-7	SF	LP	302	Proteobacteria	Aeromonadales	Succinivibrionaceae	Other	Succinivibrionaceae_UCG-001	302	0.012706694	0.003476014	0.000967602
2898	F-16-S-16	OF	HP	217	Proteobacteria	Aeromonadales	Succinivibrionaceae	Other	Succinivibrionaceae_UCG-001	217	0.012698227	0.003676425	0.000981038
1896	F-47-S-47	SF	LP	389	Bacteroidota	Bacteroidales	Prevotellaceae	Prevotellaceae_UCG-003	Prevotellaceae_UCG-003	389	0.027429136	0.017997713	0.030740983
4095	F-63-S-63	SF	LP	126	Firmicutes	Lachnospirales	Lachnospiraceae	Other	Acetitomaculum	126	0.012688822	0.003476014	0.000967602
1556	F-105-S-83	SF	LP	492	Firmicutes	Lachnospirales	Lachnospiraceae	Other	Oribacterium	492	0.012687606	0.003476014	0.000967602
1819	F-25-S-25	OF	LP	407	Bacteroidota	Bacteroidales	Order_Bacteroidales	Other	Order_Bacteroidales	407	0.012679523	0.003676425	0.000981038
2245	F-69-S-69	SF	LP	314	Firmicutes	RF39	RF39	Other	RF39	314	0.012657718	0.003476014	0.000967602
3479	F-49-S-49	OF	LP	164	Bacteroidota	Bacteroidales	Prevotellaceae	Other	Family_Prevotellaceae	164	0.012656274	0.003676425	0.000981038
1614	F-100-S-98	OF	HP	474	Firmicutes	Clostridia_UCG-014	Clostridia_UCG-014	Other	Clostridia_UCG-014	474	0.012647082	0.003676425	0.000981038
1274	F-12-S-12	SF	LP	590	Firmicutes	Oscillospirales	Ruminococcaceae	Other	Ruminococcus	590	0.012641142	0.003476014	0.000967602
1752	F-81-S-122	OF	HP	428	Firmicutes	Lachnospirales	Lachnospiraceae	Other	Butyrivibrio	428	0.012639164	0.003676425	0.000981038
1905	F-72-S-72	SF	LP	387	Spirochaetota	Spirochaetales	Spirochaetaceae	Treponema	Treponema	387	0.021599598	0.02513842	0.038642545
1754	F-81-S-122	OF	HP	428	Firmicutes	Lachnospirales	Lachnospiraceae	Other	[Eubacterium]_ruminantium_group	428	0.012639164	0.003676425	0.000981038
2631	F-27-S-27	SF	LP	250	Firmicutes	RF39	RF39	Other	RF39	250	0.012637751	0.003476014	0.000967602
2128	F-52-S-52	OF	LP	341	Firmicutes	Clostridia_UCG-014	Clostridia_UCG-014	Other	Clostridia_UCG-014	341	0.01263665	0.003676425	0.000981038
1599	F-120-S-115	SF	HP	477	Firmicutes	Clostridia_UCG-014	Clostridia_UCG-014	Other	Clostridia_UCG-014	477	0.012606375	0.003476014	0.000967602
1842	F-86-S-109	OF	LP	400	Bacteroidota	Bacteroidales	Prevotellaceae	Other	Paraprevotella	400	0.012579408	0.003676425	0.000981038
1889	F-108-S-86	OF	LP	390	Euryarchaeota	Methanobacteriales	Methanobacteriaceae	Other	Methanobrevibacter	390	0.012578211	0.003676425	0.000981038
2297	F-4-S-4	SF	LP	304	Firmicutes	Lachnospirales	Lachnospiraceae	Other	Butyrivibrio	304	0.012561983	0.003476014	0.000967602
2396	F-74-S-74	OF	HP	285	Verrucomicrobiota	WCHB1-41	WCHB1-41	Other	WCHB1-41	285	0.012556172	0.003676425	0.000981038
2404	F-74-S-74	OF	HP	285	Firmicutes	Oscillospirales	Ruminococcaceae	Other	Ruminococcus	285	0.012556172	0.003676425	0.000981038
2983	F-58-S-58	SF	HP	206	Bacteroidota	Bacteroidales	Prevotellaceae	Other	Paraprevotella	206	0.012555617	0.003476014	0.000967602
1764	F-81-S-122	OF	HP	425	Firmicutes	Lachnospirales	Lachnospiraceae	Other	[Ruminococcus]_gauvreauii_group	425	0.012550571	0.003676425	0.000981038
1722	F-6-S-6	OF	LP	439	Firmicutes	Lachnospirales	Lachnospiraceae	Other	[Ruminococcus]_gauvreauii_group	439	0.012545725	0.003676425	0.000981038
1798	F-77-S-89	OF	LP	415	Firmicutes	Lachnospirales	Lachnospiraceae	Other	Butyrivibrio	415	0.012540416	0.003676425	0.000981038
1845	F-71-S-71	SF	HP	400	Firmicutes	Clostridia_UCG-014	Clostridia_UCG-014	Other	Clostridia_UCG-014	400	0.012539578	0.003476014	0.000967602
1821	F-2-S-2	OF	LP	407	Bacteroidota	Bacteroidales	p-251-o5	Other	p-251-o5	407	0.01253156	0.003676425	0.000981038
1262	F-107-S-85	OF	LP	595	Firmicutes	Oscillospirales	Ruminococcaceae	Other	Family_Ruminococcaceae	595	0.01252869	0.003676425	0.000981038
1922	F-18-S-18	SF	HP	381	Firmicutes	Christensenellales	Christensenellaceae	Christensenellaceae_R-7_group	Christensenellaceae_R-7_group	381	0.018102342	0.022547063	0.036188842
583	F-102-S-80	SF	HP	1105	Bacteroidota	Bacteroidales	Prevotellaceae	Other	Prevotellaceae_NK3B31_group	1105	0.012518268	0.003476014	0.000967602
1574	F-1-S-1	OF	HP	485	Firmicutes	Oscillospirales	Ruminococcaceae	Other	Family_Ruminococcaceae	485	0.012496135	0.003676425	0.000981038
2443	F-53-S-53	SF	HP	276	Firmicutes	RF39	RF39	Other	RF39	276	0.012488123	0.003476014	0.000967602
4140	F-63-S-63	SF	LP	124	Firmicutes	Clostridia_UCG-014	Clostridia_UCG-014	Other	Clostridia_UCG-014	124	0.012487412	0.003476014	0.000967602
1575	F-1-S-1	OF	HP	484	Bacteroidota	Bacteroidales	Prevotellaceae	Other	Family_Prevotellaceae	484	0.01247037	0.003676425	0.000981038
2039	F-119-S-114	OF	HP	360	Bacteroidota	Bacteroidales	Prevotellaceae	Other	Family_Prevotellaceae	360	0.01246926	0.003676425	0.000981038
3046	F-24-S-24	OF	HP	201	Firmicutes	Oscillospirales	Ruminococcaceae	Other	Ruminococcus	201	0.012468209	0.003676425	0.000981038
2205	F-96-S-77	OF	LP	324	Proteobacteria	Aeromonadales	Succinivibrionaceae	Other	Succinivibrionaceae_UCG-001	324	0.012466333	0.003676425	0.000981038
2309	F-61-S-61	OF	LP	302	Firmicutes	Clostridia_UCG-014	Clostridia_UCG-014	Other	Clostridia_UCG-014	302	0.012460288	0.003676425	0.000981038
1932	F-74-S-74	OF	HP	379	Bacteroidota	Bacteroidales	Muribaculaceae	Muribaculaceae	Muribaculaceae	379	0.016697506	0.017043574	0.030953838
2335	F-7-S-7	SF	LP	296	Proteobacteria	Aeromonadales	Succinivibrionaceae	Other	Succinivibrionaceae_UCG-002	296	0.012454243	0.003476014	0.000967602
1934	F-110-S-100	SF	LP	378	Bacteroidota	Bacteroidales	Prevotellaceae	Prevotellaceae_UCG-003	Prevotellaceae_UCG-003	378	0.011095456	0.017997713	0.030740983
1683	F-30-S-30	SF	HP	452	Firmicutes	RF39	RF39	Other	RF39	452	0.012450076	0.003476014	0.000967602
1781	F-31-S-31	SF	LP	420	Firmicutes	RF39	RF39	Other	RF39	420	0.012412081	0.003476014	0.000967602
1937	F-34-S-34	OF	LP	378	Bacteroidota	Bacteroidales	Prevotellaceae	Prevotellaceae_UCG-001	Prevotellaceae_UCG-001	378	0.017639647	0.007027385	0.026226304
1938	F-14-S-14	OF	LP	378	Bacteroidota	Bacteroidales	Muribaculaceae	Muribaculaceae	Muribaculaceae	378	0.011980223	0.017043574	0.030953838
1939	F-17-S-17	OF	LP	377	Firmicutes	Christensenellales	Christensenellaceae	Christensenellaceae_R-7_group	Christensenellaceae_R-7_group	377	0.010925636	0.019220234	0.036742711
1220	F-21-S-21	OF	LP	616	Firmicutes	Oscillospirales	Oscillospiraceae	Other	NK4A214_group	616	0.0124041	0.003676425	0.000981038
1967	F-122-S-117	OF	HP	371	Firmicutes	Lachnospirales	Lachnospiraceae	Other	Lachnospiraceae_AC2044_group	371	0.012400976	0.003676425	0.000981038
1705	F-85-S-123	OF	LP	443	Firmicutes	Lachnospirales	Lachnospiraceae	Other	[Eubacterium]_ruminantium_group	443	0.012392648	0.003676425	0.000981038
2413	F-90-S-91	SF	LP	283	Firmicutes	Lachnospirales	Lachnospiraceae	Other	Acetitomaculum	283	0.012390543	0.003476014	0.000967602
4146	F-63-S-63	SF	LP	123	Firmicutes	Oscillospirales	Oscillospiraceae	Other	NK4A214_group	123	0.012386707	0.003476014	0.000967602
2828	F-46-S-46	SF	HP	226	Firmicutes	Oscillospirales	Ruminococcaceae	Other	Family_Ruminococcaceae	226	0.012367975	0.003476014	0.000967602
2632	F-64-S-64	OF	HP	250	Bacteroidota	Bacteroidales	Prevotellaceae	Other	Family_Prevotellaceae	250	0.01235361	0.003676425	0.000981038
2217	F-43-S-43	SF	HP	319	Bacteroidota	Bacteroidales	Prevotellaceae	Other	Family_Prevotellaceae	319	0.012343291	0.003476014	0.000967602
3338	F-83-S-107	SF	LP	175	Bacteroidota	Bacteroidales	Prevotellaceae	Other	Prevotellaceae_NK3B31_group	175	0.012340456	0.003476014	0.000967602
2679	F-27-S-27	SF	LP	244	Bacteroidota	Bacteroidales	Prevotellaceae	Other	Paraprevotella	244	0.012334445	0.003476014	0.000967602
1647	F-100-S-98	OF	HP	462	Firmicutes	Lachnospirales	Lachnospiraceae	Other	Oribacterium	462	0.012326903	0.003676425	0.000981038
2494	F-45-S-45	OF	LP	268	Bacteroidota	Bacteroidales	Bacteroidales_RF16_group	Other	Bacteroidales_RF16_group	268	0.012307127	0.003676425	0.000981038
2203	F-68-S-68	SF	LP	325	Bacteroidota	Bacteroidales	Prevotellaceae	Other	Prevotellaceae_NK3B31_group	325	0.012303615	0.003476014	0.000967602
2537	F-54-S-54	SF	LP	262	Firmicutes	Erysipelotrichales	Erysipelatoclostridiaceae	Other	Sharpea	262	0.012290083	0.003476014	0.000967602
1725	F-80-S-121	SF	LP	438	Firmicutes	Lachnospirales	Lachnospiraceae	Other	[Ruminococcus]_gauvreauii_group	438	0.012286115	0.003476014	0.000967602
1955	F-34-S-34	OF	LP	374	Bacteroidota	Bacteroidales	Muribaculaceae	Muribaculaceae	Muribaculaceae	374	0.017452984	0.017043574	0.030953838
2500	F-75-S-75	OF	LP	267	Firmicutes	RF39	RF39	Other	RF39	267	0.012269093	0.003676425	0.000981038
1988	F-122-S-117	OF	HP	367	Bacteroidota	Bacteroidales	Prevotellaceae	Other	Family_Prevotellaceae	367	0.012267273	0.003676425	0.000981038
1958	F-1-S-1	OF	HP	373	Bacteroidota	Bacteroidales	Prevotellaceae	Prevotellaceae_UCG-003	Prevotellaceae_UCG-003	373	0.00961043	0.015869426	0.030544456
1903	F-14-S-14	OF	LP	387	Bacteroidota	Bacteroidales	p-251-o5	Other	p-251-o5	387	0.012265467	0.003676425	0.000981038
2302	F-57-S-57	SF	HP	303	Euryarchaeota	Methanobacteriales	Methanobacteriaceae	Other	Methanobrevibacter	303	0.012235009	0.003476014	0.000967602
1993	F-122-S-117	OF	HP	366	Patescibacteria	Absconditabacteriales_(SR1)	Absconditabacteriales_(SR1)	Other	Absconditabacteriales_(SR1)	366	0.012233847	0.003676425	0.000981038
2248	F-113-S-102	SF	LP	314	Proteobacteria	Aeromonadales	Succinivibrionaceae	Other	Succinivibrionaceae_UCG-001	314	0.012228843	0.003476014	0.000967602
3572	F-49-S-49	OF	LP	158	Euryarchaeota	Methanobacteriales	Methanobacteriaceae	Other	Methanobrevibacter	158	0.01219324	0.003676425	0.000981038
1417	F-101-S-99	OF	LP	538	Proteobacteria	Aeromonadales	Succinivibrionaceae	Other	Succinivibrionaceae_UCG-002	538	0.012187939	0.003676425	0.000981038
1965	F-42-S-42	OF	LP	371	Spirochaetota	Spirochaetales	Spirochaetaceae	Treponema	Treponema	371	0.061120264	0.021985568	0.03469085
1966	F-62-S-62	SF	HP	371	Bacteroidota	Bacteroidales	Rikenellaceae	Rikenellaceae_RC9_gut_group	Rikenellaceae_RC9_gut_group	371	0.026694488	0.01716007	0.039770652
1825	F-84-S-108	OF	HP	407	Proteobacteria	Aeromonadales	Succinivibrionaceae	Other	Succinivibrionaceae_UCG-001	407	0.012172509	0.003676425	0.000981038
2005	F-122-S-117	OF	HP	364	Firmicutes	Lachnospirales	Lachnospiraceae	Other	Family_Lachnospiraceae	364	0.012166995	0.003676425	0.000981038
3045	F-10-S-10	OF	LP	201	Firmicutes	Lachnospirales	Lachnospiraceae	Other	Oribacterium	201	0.012151623	0.003676425	0.000981038
1888	F-25-S-25	OF	LP	390	Firmicutes	RF39	RF39	Other	RF39	390	0.012149911	0.003676425	0.000981038
1763	F-6-S-6	OF	LP	425	Firmicutes	Lachnospirales	Lachnospiraceae	Other	Oribacterium	425	0.012145633	0.003676425	0.000981038
1972	F-54-S-54	SF	LP	370	Bacteroidota	Bacteroidales	F082	F082	F082	370	0.017356225	0.01331003	0.027531258
3294	F-5-S-5	OF	HP	179	Firmicutes	Lachnospirales	Lachnospiraceae	Other	Oribacterium	179	0.01214465	0.003676425	0.000981038
1974	F-76-S-76	SF	HP	370	Firmicutes	Acidaminococcales	Acidaminococcaceae	Succiniclasticum	Succiniclasticum	370	0.014720509	0.0296726	0.047468309
1870	F-94-S-95	SF	HP	395	Firmicutes	Veillonellales-Selenomonadales	Veillonellaceae	Other	Megasphaera	395	0.012134804	0.003476014	0.000967602
1422	F-101-S-99	OF	LP	535	Bacteroidota	Bacteroidales	Prevotellaceae	Other	Prevotellaceae_NK3B31_group	535	0.012119976	0.003676425	0.000981038
2897	F-72-S-72	SF	LP	217	Firmicutes	Clostridia_UCG-014	Clostridia_UCG-014	Other	Clostridia_UCG-014	217	0.012111403	0.003476014	0.000967602
593	F-93-S-94	OF	LP	1093	Fibrobacterota	Fibrobacterales	Fibrobacteraceae	Other	Fibrobacter	1093	0.012100881	0.003676425	0.000981038
2647	F-82-S-106	SF	HP	249	Firmicutes	Clostridia_UCG-014	Clostridia_UCG-014	Other	Clostridia_UCG-014	249	0.012099713	0.003476014	0.000967602
2481	F-59-S-59	SF	LP	270	Firmicutes	Lachnospirales	Lachnospiraceae	Other	Butyrivibrio	270	0.012097858	0.003476014	0.000967602
1913	F-86-S-109	OF	LP	384	Bacteroidota	Bacteroidales	Prevotellaceae	Other	Family_Prevotellaceae	384	0.012076231	0.003676425	0.000981038
2204	F-52-S-52	OF	LP	325	Firmicutes	Oscillospirales	Ruminococcaceae	Other	Ruminococcus	325	0.012043728	0.003676425	0.000981038
1940	F-66-S-66	OF	LP	377	Chloroflexi	Anaerolineales	Anaerolineaceae	Other	Flexilinea	377	0.012038959	0.003676425	0.000981038
2304	F-39-S-39	OF	LP	303	Firmicutes	Clostridia	Hungateiclostridiaceae	Other	Saccharofermentans	303	0.01203575	0.003676425	0.000981038
1351	F-12-S-12	SF	LP	561	Fibrobacterota	Fibrobacterales	Fibrobacteraceae	Other	Fibrobacter	561	0.012019797	0.003476014	0.000967602
1638	F-105-S-83	SF	LP	466	Euryarchaeota	Methanobacteriales	Methanobacteriaceae	Other	Methanobrevibacter	466	0.012017123	0.003476014	0.000967602
1893	F-2-S-2	OF	LP	390	Firmicutes	Lachnospirales	Lachnospiraceae	Other	Oribacterium	390	0.012008129	0.003676425	0.000981038
2457	F-90-S-91	SF	LP	274	Firmicutes	Clostridia_UCG-014	Clostridia_UCG-014	Other	Clostridia_UCG-014	274	0.011996497	0.003476014	0.000967602
2520	F-53-S-53	SF	HP	265	Euryarchaeota	Methanobacteriales	Methanobacteriaceae	Other	Methanobrevibacter	265	0.011990408	0.003476014	0.000967602
2591	F-54-S-54	SF	LP	255	Firmicutes	Lachnospirales	Lachnospiraceae	Other	Family_Lachnospiraceae	255	0.011961722	0.003476014	0.000967602
2692	F-64-S-64	OF	HP	242	Verrucomicrobiota	WCHB1-41	WCHB1-41	Other	WCHB1-41	242	0.011958294	0.003676425	0.000981038
1643	F-1-S-1	OF	HP	464	Firmicutes	RF39	RF39	Other	RF39	464	0.011955065	0.003676425	0.000981038
1757	F-85-S-123	OF	LP	427	Firmicutes	Lachnospirales	Lachnospiraceae	Other	Lachnospiraceae_XPB1014_group	427	0.011945058	0.003676425	0.000981038
2377	F-61-S-61	OF	LP	289	Fibrobacterota	Fibrobacterales	Fibrobacteraceae	Other	Fibrobacter	289	0.011923918	0.003676425	0.000981038
1704	F-48-S-48	OF	HP	443	Bacteroidota	Bacteroidales	Prevotellaceae	Other	Prevotellaceae_NK3B31_group	443	0.011909242	0.003676425	0.000981038
1623	F-106-S-84	OF	HP	470	Firmicutes	Lachnospirales	Lachnospiraceae	Other	Acetitomaculum	470	0.011879186	0.003676425	0.000981038
2517	F-59-S-59	SF	LP	265	Firmicutes	Lachnospirales	Lachnospiraceae	Other	Family_Lachnospiraceae	265	0.011873824	0.003476014	0.000967602
1861	F-37-S-37	SF	LP	398	Firmicutes	Oscillospirales	Ruminococcaceae	Other	Ruminococcus	398	0.011869967	0.003476014	0.000967602
1365	F-12-S-12	SF	LP	554	Verrucomicrobiota	WCHB1-41	WCHB1-41	Other	WCHB1-41	554	0.011869818	0.003476014	0.000967602
[truncated: 46,791 more rows]
