# Supplementary material for: Assessing the impact of oscillating dietary crude protein on the stability of the rumen microbiome in dairy cattle
Source: Front Microbiol. 2025 Jun 10;16:1568112. doi: 10.3389/fmicb.2025.1568112 (PMC12186453; doi:10.3389/fmicb.2025.1568112)
Supplement: Supplementary file 3 [file Supplementary_file_3.xlsx]

## Sheet: NSTI_Sample_Diet
Diet	Min	Mean	SD	Max	Q1	Q2	Q3
OF_HP	0.0881356	0.101675	0.00902072	0.121546	0.0949886	0.101081	0.107329
OF_LP	0.0891024	0.102595	0.00705778	0.119942	0.0976286	0.101147	0.106634
SF_HP	0.0881223	0.102088	0.00882124	0.119406	0.0951656	0.101234	0.105807
SF_LP	0.0777229	0.0998007	0.0117967	0.132618	0.0897603	0.0995722	0.106192

## Sheet: NSTI_Sample_Treatment
cow	Diet	Min	Mean	SD	Max	Q1	Q2	Q3
150	OF_HP	0.088197	0.094381	0.0053183	0.100862	0.0915901	0.0942328	0.0970237
150	OF_LP	0.0995244	0.105569	0.00649737	0.113066	0.100474	0.104843	0.109939
150	SF_HP	0.0987185	0.102097	0.00292576	0.103787	0.101252	0.103785	0.103786
150	SF_LP	0.0777229	0.0972052	0.0180361	0.116905	0.0846	0.0970966	0.109702
7182	OF_HP	0.0999374	0.1026	0.00320405	0.106464	0.0999786	0.102	0.104622
7182	OF_LP	0.0941367	0.103977	0.00837475	0.113931	0.0994557	0.10392	0.108441
7182	SF_HP	0.0914083	0.0975637	0.00548518	0.104726	0.0952466	0.0970603	0.0993774
7182	SF_LP	0.0851374	0.0888027	0.00616576	0.097995	0.0853265	0.0860393	0.0895155
8509	SF_HP	0.0919275	0.0951352	0.00377176	0.0992904	0.0930576	0.0941877	0.096739
8509	SF_LP	0.089377	0.0988789	0.0110056	0.114095	0.0916976	0.0960217	0.103203
8719	OF_HP	0.0884607	0.0988397	0.00877233	0.109696	0.0948613	0.0986009	0.102579
8719	OF_LP	0.0931177	0.100548	0.00650023	0.105184	0.0982299	0.103342	0.104263
8719	SF_HP	0.110232	0.114833	0.00375311	0.119406	0.11347	0.114847	0.11621
8719	SF_LP	0.0979969	0.101307	0.00287694	0.103204	0.100359	0.10272	0.102962
8810	OF_HP	0.0893515	0.104774	0.0106323	0.113422	0.102459	0.108161	0.110476
8810	OF_LP	0.0979402	0.104056	0.00809999	0.115926	0.0996262	0.101179	0.105609
8810	SF_HP	0.0881223	0.0982541	0.00736782	0.104957	0.0953817	0.0999683	0.102841
8810	SF_LP	0.100386	0.108138	0.00799305	0.119192	0.10391	0.106487	0.110715
8993	OF_LP	0.0975634	0.100531	0.00300207	0.104453	0.0986108	0.100054	0.101974
9067	OF_HP	0.0913475	0.100072	0.007605	0.109642	0.0963358	0.0996497	0.103386
9067	OF_LP	0.0891024	0.104497	0.0139298	0.119942	0.0951552	0.104473	0.113815
9067	SF_LP	0.085748	0.0958323	0.0108754	0.110661	0.0890448	0.0934603	0.100248
9085	OF_HP	0.105069	0.1134	0.00801	0.121546	0.107393	0.113493	0.1195
9085	OF_LP	0.0971735	0.100401	0.00486485	0.107547	0.097404	0.0984426	0.10144
9085	SF_HP	0.0914071	0.0951684	0.00445108	0.101531	0.0926196	0.0938679	0.0964168
9085	SF_LP	0.098653	0.100144	0.00142619	0.101998	0.0993094	0.0999623	0.100797
9120	OF_HP	0.0881356	0.0976547	0.00882781	0.107049	0.0913916	0.0977171	0.10398
9120	OF_LP	0.096261	0.100671	0.00469468	0.106658	0.0973356	0.099883	0.103219
9120	SF_HP	0.100936	0.109829	0.00771098	0.117811	0.104802	0.110284	0.115311
9120	SF_LP	0.0892936	0.108474	0.0181567	0.132618	0.0991214	0.105992	0.115345

## Sheet: NSTI_ASV
Min	Mean	SD	Max	Q1	Q2	Q3
0.000101	0.256658	1.38769	30.535	0.065423	0.124867	0.214805

## Sheet: NSTI_ASV_copy_number
copy_number	Min	Mean	SD	Max	Q1	Q2	Q3
1	0.000101	0.171827	0.415472	17.5225	0.065169	0.119289	0.207605
2	0.000101	0.177694	0.137151	0.681712	0.0720605	0.147047	0.222712
3	0.000101	0.0760455	0.0652292	0.219114	0.0260683	0.05238	0.109285
4	0.000101	0.155925	0.0804893	0.268345	0.091797	0.107799	0.214805
5	0.007466	0.155255	0.0795368	0.2635	0.0604328	0.21112	0.221591
6	0.002469	0.135067	0.210362	0.587193	0.0241762	0.053398	0.0912115
7	0.002527	0.0664607	0.0448293	0.113043	0.0414055	0.087359	0.0897425
8	0.000101	0.0191481	0.0237673	0.0739	0.002461	0.0061395	0.0328025
9	0.012524	0.012524		0.012524	0.012524	0.012524	0.012524
10	2.5815	16.3884	8.45471	30.535	12.0208	16.3165	22.8739
11	0.000101	0.0521893	0.0284814	0.091378	0.033261	0.053505	0.081452

## Sheet: Weigthed_NSTI_sample_data
SampleID	Cow	Feeding Pattern	CP Level	Diet	Day	Diet_day	Period	weighted_NSTI
F_1_S_1	7182	OF	HP	OF_HP	25	OF_HP_25	P1	0.0999924
F_10_S_10	9085	OF	LP	OF_LP	26	OF_LP_26	P1	0.0994042
F_100_S_98	8810	OF	HP	OF_HP	28	OF_HP_28	P3	0.0893515
F_101_S_99	9067	OF	LP	OF_LP	28	OF_LP_28	P3	0.111772
F_102_S_80	8509	SF	HP	SF_HP	28	SF_HP_28	P3	0.0941877
F_103_S_81	150	SF	LP	SF_LP	28	SF_LP_28	P3	0.0777229
F_104_S_82	7182	SF	HP	SF_HP	25	SF_HP_25	P4	0.0975946
F_105_S_83	9085	SF	LP	SF_LP	25	SF_LP_25	P4	0.0995282
F_106_S_84	8719	OF	HP	OF_HP	25	OF_HP_25	P4	0.100207
F_107_S_85	9120	OF	LP	OF_LP	25	OF_LP_25	P4	0.096261
F_108_S_86	8810	OF	LP	OF_LP	25	OF_LP_25	P4	0.100188
F_11_S_11	8719	SF	HP	SF_HP	26	SF_HP_26	P1	0.115144
F_110_S_100	8509	SF	LP	SF_LP	25	SF_LP_25	P4	0.089377
F_111_S_88	150	OF	HP	OF_HP	25	OF_HP_25	P4	0.0957444
F_112_S_101	7182	SF	HP	SF_HP	26	SF_HP_26	P4	0.0914083
F_113_S_102	9085	SF	LP	SF_LP	26	SF_LP_26	P4	0.101998
F_114_S_112	8719	OF	HP	OF_HP	26	OF_HP_26	P4	0.0884607
F_115_S_103	9120	OF	LP	OF_LP	26	OF_LP_26	P4	0.102072
F_116_S_113	8810	OF	LP	OF_LP	26	OF_LP_26	P4	0.10217
F_118_S_105	8509	SF	LP	SF_LP	26	SF_LP_26	P4	0.0924712
F_119_S_114	150	OF	HP	OF_HP	26	OF_HP_26	P4	0.0927211
F_12_S_12	9120	SF	LP	SF_LP	26	SF_LP_26	P1	0.109587
F_120_S_115	7182	SF	HP	SF_HP	27	SF_HP_27	P4	0.0965261
F_121_S_116	9085	SF	LP	SF_LP	27	SF_LP_27	P4	0.098653
F_122_S_117	8719	OF	HP	OF_HP	27	OF_HP_27	P4	0.0969949
F_123_S_118	9120	OF	LP	OF_LP	27	OF_LP_27	P4	0.106658
F_124_S_119	8810	OF	LP	OF_LP	27	OF_LP_27	P4	0.115926
F_13_S_13	9067	OF	HP	OF_HP	26	OF_HP_26	P1	0.0979986
F_14_S_14	8993	OF	LP	OF_LP	26	OF_LP_26	P1	0.104453
F_15_S_15	8810	SF	LP	SF_LP	26	SF_LP_26	P1	0.100386
F_16_S_16	7182	OF	HP	OF_HP	27	OF_HP_27	P1	0.104008
F_17_S_17	9085	OF	LP	OF_LP	27	OF_LP_27	P1	0.0971735
F_18_S_18	8719	SF	HP	SF_HP	27	SF_HP_27	P1	0.114549
F_19_S_19	9120	SF	LP	SF_LP	27	SF_LP_27	P1	0.132618
F_2_S_2	9085	OF	LP	OF_LP	25	OF_LP_25	P1	0.0974809
F_20_S_20	9067	OF	HP	OF_HP	27	OF_HP_27	P1	0.0913475
F_21_S_21	8993	OF	LP	OF_LP	27	OF_LP_27	P1	0.0989599
F_22_S_22	150	SF	HP	SF_HP	27	SF_HP_27	P1	0.103785
F_23_S_23	8810	SF	LP	SF_LP	27	SF_LP_27	P1	0.107889
F_24_S_24	7182	OF	HP	OF_HP	28	OF_HP_28	P1	0.0999374
F_25_S_25	9085	OF	LP	OF_LP	28	OF_LP_28	P1	0.107547
F_26_S_26	8719	SF	HP	SF_HP	28	SF_HP_28	P1	0.119406
F_27_S_27	9120	SF	LP	SF_LP	28	SF_LP_28	P1	0.102397
F_28_S_28	9067	OF	HP	OF_HP	28	OF_HP_28	P1	0.109642
F_29_S_29	8993	OF	LP	OF_LP	28	OF_LP_28	P1	0.0975634
F_3_S_3	8719	SF	HP	SF_HP	25	SF_HP_25	P1	0.110232
F_30_S_30	150	SF	HP	SF_HP	28	SF_HP_28	P1	0.0987185
F_31_S_31	8810	SF	LP	SF_LP	28	SF_LP_28	P1	0.119192
F_32_S_32	7182	SF	LP	SF_LP	25	SF_LP_25	P2	0.086689
F_33_S_33	9085	OF	HP	OF_HP	25	OF_HP_25	P2	0.121546
F_34_S_34	8719	OF	LP	OF_LP	25	OF_LP_25	P2	0.105184
F_35_S_35	9120	SF	HP	SF_HP	25	SF_HP_25	P2	0.117811
F_36_S_36	8810	SF	HP	SF_HP	25	SF_HP_25	P2	0.104957
F_37_S_37	9067	SF	LP	SF_LP	25	SF_LP_25	P2	0.085748
F_39_S_39	150	OF	LP	OF_LP	25	OF_LP_25	P2	0.10079
F_4_S_4	9120	SF	LP	SF_LP	25	SF_LP_25	P1	0.0892936
F_40_S_40	7182	SF	LP	SF_LP	26	SF_LP_26	P2	0.0851374
F_41_S_41	9085	OF	HP	OF_HP	26	OF_HP_26	P2	0.108168
F_43_S_43	9120	SF	HP	SF_HP	26	SF_HP_26	P2	0.10609
F_44_S_44	9067	SF	LP	SF_LP	26	SF_LP_26	P2	0.0901437
F_45_S_45	150	OF	LP	OF_LP	26	OF_LP_26	P2	0.108897
F_46_S_46	8810	SF	HP	SF_HP	26	SF_HP_26	P2	0.102135
F_47_S_47	7182	SF	LP	SF_LP	27	SF_LP_27	P2	0.097995
F_48_S_48	9085	OF	HP	OF_HP	27	OF_HP_27	P2	0.118818
F_49_S_49	8719	OF	LP	OF_LP	27	OF_LP_27	P2	0.0931177
F_5_S_5	9067	OF	HP	OF_HP	25	OF_HP_25	P1	0.101301
F_50_S_50	9120	SF	HP	SF_HP	27	SF_HP_27	P2	0.100936
F_51_S_51	9067	SF	LP	SF_LP	27	SF_LP_27	P2	0.096777
F_52_S_52	150	OF	LP	OF_LP	27	OF_LP_27	P2	0.0995244
F_53_S_53	8810	SF	HP	SF_HP	27	SF_HP_27	P2	0.0978016
F_54_S_54	7182	SF	LP	SF_LP	28	SF_LP_28	P2	0.0853896
F_55_S_55	9085	OF	HP	OF_HP	28	OF_HP_28	P2	0.105069
F_56_S_56	8719	OF	LP	OF_LP	28	OF_LP_28	P2	0.103342
F_57_S_57	9120	SF	HP	SF_HP	28	SF_HP_28	P2	0.114477
F_58_S_58	8810	SF	HP	SF_HP	28	SF_HP_28	P2	0.0881223
F_59_S_59	9067	SF	LP	SF_LP	28	SF_LP_28	P2	0.110661
F_6_S_6	8993	OF	LP	OF_LP	25	OF_LP_25	P1	0.101147
F_60_S_60	150	OF	LP	OF_LP	28	OF_LP_28	P2	0.113066
F_61_S_61	7182	OF	LP	OF_LP	25	OF_LP_25	P3	0.113931
F_62_S_62	9085	SF	HP	SF_HP	25	SF_HP_25	P3	0.0947121
F_64_S_64	9120	OF	HP	OF_HP	25	OF_HP_25	P3	0.102957
F_65_S_65	8810	OF	HP	OF_HP	25	OF_HP_25	P3	0.106828
F_66_S_66	9067	OF	LP	OF_LP	25	OF_LP_25	P3	0.119942
F_68_S_68	150	SF	LP	SF_LP	25	SF_LP_25	P3	0.116905
F_69_S_69	150	SF	LP	SF_LP	26	SF_LP_26	P3	0.107301
F_7_S_7	8810	SF	LP	SF_LP	25	SF_LP_25	P1	0.105084
F_70_S_70	7182	OF	LP	OF_LP	26	OF_LP_26	P3	0.106611
F_71_S_71	9085	SF	HP	SF_HP	26	SF_HP_26	P3	0.101531
F_72_S_72	8719	SF	LP	SF_LP	26	SF_LP_26	P3	0.10272
F_73_S_73	9120	OF	HP	OF_HP	26	OF_HP_26	P3	0.107049
F_74_S_74	8810	OF	HP	OF_HP	26	OF_HP_26	P3	0.109494
F_75_S_75	9067	OF	LP	OF_LP	26	OF_LP_26	P3	0.0971728
F_76_S_76	8509	SF	HP	SF_HP	26	SF_HP_26	P3	0.0992904
F_77_S_89	7182	OF	LP	OF_LP	27	OF_LP_27	P3	0.101229
F_78_S_90	9085	SF	HP	SF_HP	27	SF_HP_27	P3	0.0914071
F_8_S_8	150	SF	HP	SF_HP	25	SF_HP_25	P1	0.103787
F_80_S_121	8509	SF	LP	SF_LP	27	SF_LP_27	P4	0.0995722
F_81_S_122	150	OF	HP	OF_HP	27	OF_HP_27	P4	0.088197
F_82_S_106	7182	SF	HP	SF_HP	28	SF_HP_28	P4	0.104726
F_83_S_107	9085	SF	LP	SF_LP	28	SF_LP_28	P4	0.100396
F_84_S_108	8719	OF	HP	OF_HP	28	OF_HP_28	P4	0.109696
F_85_S_123	9120	OF	LP	OF_LP	28	OF_LP_28	P4	0.0976938
F_86_S_109	8810	OF	LP	OF_LP	28	OF_LP_28	P4	0.0979402
F_88_S_111	8509	SF	LP	SF_LP	28	SF_LP_28	P4	0.114095
F_89_S_124	150	OF	HP	OF_HP	28	OF_HP_28	P4	0.100862
F_9_S_9	7182	OF	HP	OF_HP	26	OF_HP_26	P1	0.106464
F_90_S_91	8719	SF	LP	SF_LP	27	SF_LP_27	P3	0.0979969
F_91_S_92	9120	OF	HP	OF_HP	27	OF_HP_27	P3	0.0881356
F_92_S_93	8810	OF	HP	OF_HP	27	OF_HP_27	P3	0.113422
F_93_S_94	9067	OF	LP	OF_LP	27	OF_LP_27	P3	0.0891024
F_94_S_95	8509	SF	HP	SF_HP	27	SF_HP_27	P3	0.0919275
F_95_S_96	150	SF	LP	SF_LP	27	SF_LP_27	P3	0.0868924
F_96_S_77	7182	OF	LP	OF_LP	28	OF_LP_28	P3	0.0941367
F_97_S_78	9085	SF	HP	SF_HP	28	SF_HP_28	P3	0.0930238
F_98_S_79	8719	SF	LP	SF_LP	28	SF_LP_28	P3	0.103204
F_99_S_97	9120	OF	HP	OF_HP	28	OF_HP_28	P3	0.0924769

## Sheet: NSTI_ASV_data
Sequence	copy_number	NSTI
ASV1	1	0.303308
ASV10	2	0.355458
ASV100	1	0.332562
ASV1000	1	0.095412
ASV10000	1	0.191763
ASV10001	1	0.223497
ASV10002	1	0.179319
ASV10003	1	0.193524
ASV10004	2	0.096388
ASV10005	2	0.068333
ASV10006	2	0.068774
ASV10007	2	0.075675
ASV10008	2	0.066319
ASV10009	1	0.068023
ASV1001	1	0.102675
ASV10010	1	0.066071
ASV10011	1	0.243151
ASV10012	1	0.070266
ASV10013	1	0.073321
ASV10014	1	0.073719
ASV10015	1	0.079502
ASV10016	1	0.056495
ASV10017	1	0.05664
ASV10018	1	0.171041
ASV10019	1	0.055415
ASV1002	1	0.099073
ASV10020	1	0.065386
ASV10021	1	0.04756
ASV10022	1	0.050517
ASV10023	1	0.046352
ASV10024	1	0.053375
ASV10025	2	0.059263
ASV10026	1	0.16967
ASV10027	1	0.16967
ASV10028	1	0.16967
ASV10029	1	0.16967
ASV1003	1	0.095434
ASV10030	2	0.076437
ASV10031	2	0.079507
ASV10032	1	0.087613
ASV10033	1	0.16967
ASV10034	1	0.16967
ASV10035	1	0.16967
ASV10036	1	0.16967
ASV10037	1	0.069142
ASV10038	1	0.077151
ASV10039	1	0.144753
ASV1004	1	0.098319
ASV10040	1	0.131788
ASV10041	1	0.065057
ASV10042	1	0.205786
ASV10043	1	0.131788
ASV10044	1	0.093198
ASV10045	1	0.162153
ASV10046	1	0.148167
ASV10047	1	0.171041
ASV10048	1	0.171041
ASV10049	1	0.157071
ASV1005	1	0.102012
ASV10050	1	0.064262
ASV10051	1	0.055236
ASV10052	1	0.060353
ASV10053	1	0.05857
ASV10054	2	0.04818
ASV10055	1	0.064137
ASV10056	1	0.059762
ASV10057	1	0.067154
ASV10058	1	0.07677
ASV10059	1	0.055223
ASV1006	1	0.101707
ASV10060	1	0.058421
ASV10061	1	0.171041
ASV10062	1	0.086727
ASV10063	1	0.083477
ASV10064	1	0.071904
ASV10065	1	0.073986
ASV10066	1	0.077027
ASV10067	1	0.074048
ASV10068	1	0.080112
ASV10069	1	0.068667
ASV1007	1	0.091729
ASV10070	1	0.080099
ASV10071	1	0.083203
ASV10072	1	0.171041
ASV10073	1	0.055177
ASV10074	1	0.162903
ASV10075	1	0.14833
ASV10076	1	0.162903
ASV10077	1	0.220637
ASV10078	1	0.162903
ASV10079	1	0.148904
ASV1008	1	0.08872
ASV10080	1	0.062011
ASV10081	1	0.058751
ASV10082	1	0.167401
ASV10083	1	0.368383
ASV10084	1	0.22305
ASV10085	1	0.179113
ASV10086	1	0.068172
ASV10087	1	0.07336
ASV10088	1	0.067604
ASV10089	1	0.057965
ASV1009	1	0.08884
ASV10090	1	0.06105
ASV10091	1	0.063952
ASV10092	1	0.040686
ASV10093	2	0.043182
ASV10094	1	0.047032
ASV10095	1	0.044568
ASV10096	1	0.032261
ASV10097	1	0.034769
ASV10098	1	0.099261
ASV10099	1	0.046777
ASV101	1	0.269635
ASV1010	1	0.102969
ASV10100	1	0.042797
ASV10101	1	0.084034
ASV10102	1	0.065912
ASV10103	1	0.086173
ASV10104	1	0.088756
ASV10105	1	0.031975
ASV10106	1	0.162903
ASV10107	1	0.109936
ASV10108	1	0.035935
ASV10109	1	0.032862
ASV1011	1	0.106762
ASV10110	1	0.031662
ASV10111	1	0.026858
ASV10112	1	0.028838
ASV10113	1	0.029504
ASV10114	3	0.030194
ASV10115	3	0.048652
ASV10116	3	0.043203
ASV10117	1	0.051738
ASV10118	1	0.051881
ASV10119	1	0.03752
ASV1012	1	0.102996
ASV10120	1	0.065913
ASV10121	1	0.051995
ASV10122	1	0.043533
ASV10123	1	0.043467
ASV10124	1	0.116137
ASV10125	1	0.036252
ASV10126	1	0.041922
ASV10127	1	0.039352
ASV10128	1	0.102329
ASV10129	3	0.04061
ASV1013	1	0.096188
ASV10130	3	0.040507
ASV10131	3	0.038086
ASV10132	1	0.06036
ASV10133	1	0.044448
ASV10134	1	0.038716
ASV10135	1	0.179113
ASV10136	1	0.052235
ASV10137	1	0.038364
ASV10138	1	0.048858
ASV10139	3	0.018955
ASV1014	1	0.107352
ASV10140	3	0.017058
ASV10141	3	0.021134
ASV10142	3	0.025425
ASV10143	3	0.022986
ASV10144	3	0.035299
ASV10145	3	0.024489
ASV10146	3	0.040619
ASV10147	3	0.035561
ASV10148	3	0.032123
ASV10149	3	0.017517
ASV1015	1	0.094663
ASV10150	3	0.012025
ASV10151	3	0.009973
ASV10152	3	0.007474
ASV10153	3	0.00999
ASV10154	3	0.002451
ASV10155	3	0.007426
ASV10156	3	0.012465
ASV10157	3	0.006011
ASV10158	3	0.004917
ASV10159	3	0.009915
ASV1016	1	0.102814
ASV10160	3	0.02557
ASV10161	3	0.033832
ASV10162	3	0.007437
ASV10163	3	0.00015
ASV10164	3	0.004961
ASV10165	3	0.002507
ASV10166	3	0.029887
ASV10167	3	0.033875
ASV10168	3	0.017625
ASV10169	3	0.01
ASV1017	1	0.106026
ASV10170	3	0.012531
ASV10171	3	0.017663
ASV10172	3	0.044035
ASV10173	3	0.025496
ASV10174	3	0.02545
ASV10175	3	0.036371
ASV10176	3	0.039273
ASV10177	3	0.033568
ASV10178	3	0.025167
ASV10179	3	0.043232
ASV1018	1	0.113959
ASV10180	3	0.051922
ASV10181	3	0.049818
ASV10182	3	0.036468
ASV10183	3	0.022847
ASV10184	3	0.05318
ASV10185	3	0.025385
ASV10186	3	0.033774
ASV10187	3	0.047486
ASV10188	3	0.035961
ASV10189	3	0.025389
ASV1019	1	0.363363
ASV10190	3	0.065241
ASV10191	3	0.083557
ASV10192	3	0.160102
ASV10193	3	0.056371
ASV10194	3	0.05347
ASV10195	3	0.030603
ASV10196	3	0.039412
ASV10197	3	0.031106
ASV10198	3	0.042095
ASV10199	3	0.036325
ASV102	1	0.276988
ASV1020	1	0.128353
ASV10200	3	0.035553
ASV10201	3	0.024866
ASV10202	3	0.025411
ASV10203	3	0.037497
ASV10204	3	0.038848
ASV10205	3	0.041651
ASV10206	3	0.041609
ASV10207	3	0.055744
ASV10208	3	0.043239
ASV10209	3	0.045948
ASV1021	1	0.125215
ASV10210	3	0.023146
ASV10211	3	0.024398
ASV10212	3	0.02424
ASV10213	3	0.03117
ASV10214	1	0.060961
ASV10215	1	0.052557
ASV10216	1	0.04105
ASV10217	1	0.043766
ASV10218	1	0.137051
ASV10219	1	0.050463
ASV1022	1	0.235689
ASV10220	1	0.065822
ASV10221	1	0.071452
ASV10222	1	0.043811
ASV10223	1	0.046686
ASV10224	3	0.05331
ASV10225	1	0.056488
ASV10226	1	0.051748
ASV10227	1	0.038016
ASV10228	1	0.048111
ASV10229	1	0.045158
ASV1023	1	0.096004
ASV10230	1	0.030378
ASV10231	1	0.035191
ASV10232	1	0.037394
ASV10233	1	0.037181
ASV10234	1	0.039503
ASV10235	1	0.041667
ASV10236	1	0.050269
ASV10237	1	0.047445
ASV10238	1	0.034094
ASV10239	1	0.038004
ASV1024	1	0.095954
ASV10240	1	0.038819
ASV10241	1	0.037237
ASV10242	1	0.045158
ASV10243	1	0.036991
ASV10244	1	0.041396
ASV10245	1	0.046192
ASV10246	1	0.038506
ASV10247	1	0.030392
ASV10248	1	0.030612
ASV10249	1	0.041349
ASV1025	1	0.114002
ASV10250	1	0.030585
ASV10251	1	0.027797
ASV10252	1	0.030384
ASV10253	1	0.027867
ASV10254	1	0.027818
ASV10255	1	0.030389
ASV10256	1	0.030458
ASV10257	1	0.036932
ASV10258	1	0.041247
ASV10259	1	0.030396
ASV1026	1	0.093755
ASV10260	1	0.027712
ASV10261	1	0.045624
ASV10262	1	0.039444
ASV10263	1	0.039426
ASV10264	1	0.048444
ASV10265	1	0.047012
ASV10266	3	0.045881
ASV10267	3	0.046944
ASV10268	3	0.048233
ASV10269	3	0.048233
ASV1027	1	0.093747
ASV10270	3	0.050891
ASV10271	3	0.056153
ASV10272	1	0.038499
ASV10273	1	0.040691
ASV10274	1	0.04201
ASV10275	1	0.043251
ASV10276	1	0.02155
ASV10277	1	0.031041
ASV10278	1	0.039927
ASV10279	1	0.127624
ASV1028	1	0.095124
ASV10280	1	0.054795
ASV10281	1	0.007007
ASV10282	1	0.00015
ASV10283	1	0.007449
ASV10284	1	0.012001
ASV10285	1	0.009639
ASV10286	1	0.01186
ASV10287	1	0.011312
ASV10288	1	0.007241
ASV10289	1	0.007231
ASV1029	1	0.091983
ASV10290	1	0.036555
ASV10291	1	0.03908
ASV10292	1	0.046361
ASV10293	1	0.038807
ASV10294	1	0.039112
ASV10295	1	0.043489
ASV10296	1	0.048829
ASV10297	1	0.054495
ASV10298	1	0.05155
ASV10299	1	0.043963
ASV103	1	0.336535
ASV1030	1	0.092513
ASV10300	1	0.03526
ASV10301	1	0.016027
ASV10302	1	0.041893
ASV10303	1	0.02275
ASV10304	1	0.002494
ASV10305	1	0.00015
ASV10306	1	0.002503
ASV10307	1	0.020132
ASV10308	1	0.050459
ASV10309	1	0.159068
ASV1031	1	0.363363
ASV10310	1	0.053824
ASV10311	1	0.065272
ASV10312	1	0.065516
ASV10313	1	0.077209
ASV10314	1	0.068077
ASV10315	1	0.00015
ASV10316	1	0.004958
ASV10317	1	0.00249
ASV10318	1	0.042201
ASV10319	1	0.044462
ASV1032	1	0.235689
ASV10320	1	0.095952
ASV10321	1	0.12974
ASV10322	3	0.025011
ASV10323	3	0.027563
ASV10324	1	0.093873
ASV10325	1	0.095921
ASV10326	1	0.015075
ASV10327	1	0.028069
ASV10328	1	0.04151
ASV10329	1	0.030758
ASV1033	1	0.235689
ASV10330	1	0.00015
ASV10331	1	0.004723
ASV10332	1	0.00414
ASV10333	1	0.054798
ASV10334	1	0.040676
ASV10335	1	0.043158
ASV10336	1	0.043344
ASV10337	1	0.14229
ASV10338	1	0.048698
ASV10339	1	0.063197
ASV1034	1	0.102784
ASV10340	1	0.092883
ASV10341	1	0.065198
ASV10342	1	0.067925
ASV10343	1	0.138191
ASV10344	1	0.138072
ASV10345	1	0.136743
ASV10346	1	0.0364
ASV10347	1	0.05204
ASV10348	1	0.16778
ASV10349	1	0.052025
ASV1035	1	0.235689
ASV10350	1	0.055052
ASV10351	1	0.057444
ASV10352	1	0.036557
ASV10353	1	0.034295
ASV10354	1	0.065925
ASV10355	1	0.04475
ASV10356	1	0.002559
ASV10357	1	0.171041
ASV10358	1	0.171041
ASV10359	1	0.171041
ASV1036	1	0.235689
ASV10360	1	0.171041
ASV10361	1	0.171041
ASV10362	1	0.095753
ASV10363	1	0.109125
ASV10364	1	0.075014
ASV10365	1	0.077576
ASV10366	1	0.058471
ASV10367	1	0.053474
ASV10368	1	0.053788
ASV10369	1	0.056428
ASV1037	1	0.099974
ASV10370	1	0.058928
ASV10371	1	0.064345
ASV10372	1	0.065724
ASV10373	1	0.154225
ASV10374	1	0.070862
ASV10375	1	0.073638
ASV10376	1	0.23437
ASV10377	1	0.23437
ASV10378	1	0.146829
ASV10379	4	0.091797
ASV1038	1	0.096352
ASV10380	4	0.095669
ASV10381	1	0.16967
ASV10382	4	0.09517
ASV10383	4	0.091792
ASV10384	1	0.16967
ASV10385	1	0.16967
ASV10386	1	0.16967
ASV10387	1	0.16967
ASV10388	1	0.16967
ASV10389	1	0.304729
ASV1039	1	0.092701
ASV10390	1	0.16967
ASV10391	4	0.095099
ASV10392	1	0.174308
ASV10393	1	0.16967
ASV10394	1	0.068087
ASV10395	1	0.07074
ASV10396	1	0.054829
ASV10397	1	0.062966
ASV10398	1	0.081211
ASV10399	1	0.074982
ASV104	1	0.325757
ASV1040	1	0.089213
ASV10400	1	0.06913
ASV10401	1	0.066259
ASV10402	1	0.063489
ASV10403	1	0.066286
ASV10404	1	0.075417
ASV10405	1	0.072605
ASV10406	1	0.075582
ASV10407	1	0.077701
ASV10408	1	0.634359
ASV10409	1	0.154225
ASV1041	1	0.089007
ASV10410	1	0.072876
ASV10411	1	0.073819
ASV10412	1	0.057607
ASV10413	1	0.058969
ASV10414	1	0.061905
ASV10415	1	0.073787
ASV10416	1	0.077146
ASV10417	1	0.171041
ASV10418	1	0.062403
ASV10419	1	0.065248
ASV1042	1	0.096341
ASV10420	1	0.074529
ASV10421	1	0.060014
ASV10422	1	0.062306
ASV10423	1	0.056425
ASV10424	1	0.059458
ASV10425	1	0.059541
ASV10426	1	0.048909
ASV10427	1	0.053395
ASV10428	1	0.00015
ASV10429	1	0.022554
ASV1043	1	0.08924
ASV10430	1	0.036301
ASV10431	1	0.037822
ASV10432	1	0.015101
ASV10433	1	0.017655
ASV10434	1	0.027711
ASV10435	1	0.015945
ASV10436	1	0.017436
ASV10437	1	0.099591
ASV10438	1	0.05959
ASV10439	1	0.065837
ASV1044	1	0.092695
ASV10440	1	0.045218
ASV10441	1	0.05061
ASV10442	1	0.035167
ASV10443	1	0.068851
ASV10444	1	0.062571
ASV10445	1	0.060603
ASV10446	1	0.0604
ASV10447	1	0.172492
ASV10448	1	0.214552
ASV10449	1	0.219994
ASV1045	1	0.095823
ASV10450	1	0.214202
ASV10451	1	0.228898
ASV10452	1	0.035521
ASV10453	1	0.035936
ASV10454	1	0.036488
ASV10455	1	0.074089
ASV10456	1	0.058948
ASV10457	1	0.084954
ASV10458	1	0.093054
ASV10459	1	0.022991
ASV1046	1	0.079567
ASV10460	1	0.022175
ASV10461	1	0.024792
ASV10462	1	0.026818
ASV10463	1	0.026948
ASV10464	1	0.063568
ASV10465	1	0.049478
ASV10466	1	0.052324
ASV10467	1	0.057239
ASV10468	1	0.057221
ASV10469	1	0.049528
ASV1047	1	0.086258
ASV10470	1	0.052053
ASV10471	1	0.047527
ASV10472	1	0.042776
ASV10473	1	0.055117
ASV10474	1	0.017129
ASV10475	1	0.022273
ASV10476	1	0.022526
ASV10477	1	0.025067
ASV10478	1	0.027849
ASV10479	1	0.051325
ASV1048	1	0.103998
ASV10480	1	0.033917
ASV10481	1	0.243151
ASV10482	1	0.135559
ASV10483	1	0.041069
ASV10484	1	0.042905
ASV10485	1	0.028485
ASV10486	1	0.028972
ASV10487	1	0.028478
ASV10488	1	0.033888
ASV10489	1	0.030305
ASV1049	1	0.108555
ASV10490	1	0.031152
ASV10491	1	0.166062
ASV10492	1	0.121942
ASV10493	1	0.122278
ASV10494	1	0.123954
ASV10495	1	0.123524
ASV10496	1	0.131828
ASV10497	1	0.128587
ASV10498	1	0.121982
ASV10499	1	0.139405
ASV105	1	0.324325
ASV1050	1	0.111863
ASV10500	1	0.14412
ASV10501	1	0.178885
ASV10502	1	0.120714
ASV10503	1	0.123575
ASV10504	1	0.122338
ASV10505	1	0.138396
ASV10506	1	0.120754
ASV10507	1	0.119347
ASV10508	1	0.122281
ASV10509	1	0.127989
ASV1051	1	0.363363
ASV10510	1	0.037901
ASV10511	1	0.040573
ASV10512	1	0.043469
ASV10513	1	0.048294
ASV10514	1	0.123688
ASV10515	1	0.123691
ASV10516	1	0.124409
ASV10517	1	0.145539
ASV10518	1	0.063301
ASV10519	1	0.075637
ASV1052	1	0.115105
ASV10520	1	0.072515
ASV10521	1	0.066775
ASV10522	1	0.221964
ASV10523	1	0.051534
ASV10524	1	0.05507
ASV10525	1	0.155815
ASV10526	1	0.051721
ASV10527	1	0.046765
ASV10528	1	0.049352
ASV10529	1	0.054132
ASV1053	1	0.107598
ASV10530	1	0.05156
ASV10531	1	0.05121
ASV10532	1	0.043682
ASV10533	1	0.049523
ASV10534	1	0.062421
ASV10535	1	0.065011
ASV10536	1	0.035927
ASV10537	1	0.141217
ASV10538	1	0.147781
ASV10539	1	0.149091
ASV1054	1	0.100157
ASV10540	1	0.060034
ASV10541	1	0.063016
ASV10542	1	0.137943
ASV10543	1	0.159305
ASV10544	1	0.15706
ASV10545	1	0.156984
ASV10546	1	0.054623
ASV10547	1	0.056382
ASV10548	1	0.050038
ASV10549	1	0.04879
ASV1055	1	0.09628
ASV10550	1	0.061247
ASV10551	1	0.039247
ASV10552	1	0.063985
ASV10553	1	0.044805
ASV10554	1	0.06274
ASV10555	1	0.078638
ASV10556	1	0.041343
ASV10557	1	0.062415
ASV10558	1	0.073513
ASV10559	1	0.052338
ASV1056	1	0.363363
ASV10560	1	0.045397
ASV10561	1	0.16251
ASV10562	1	0.173858
ASV10563	1	0.154759
ASV10564	1	0.158031
ASV10565	1	0.052214
ASV10566	1	0.039329
ASV10567	1	0.04442
ASV10568	1	0.039773
ASV10569	1	0.030974
ASV1057	1	0.102649
ASV10570	1	0.033639
ASV10571	1	0.064711
ASV10572	1	0.045469
ASV10573	1	0.056263
ASV10574	1	0.050298
ASV10575	1	0.053278
ASV10576	1	0.130616
ASV10577	1	0.133333
ASV10578	1	0.133469
ASV10579	1	0.126619
ASV1058	1	0.091791
ASV10580	1	0.147756
ASV10581	1	0.138589
ASV10582	1	0.140855
ASV10583	1	0.132091
ASV10584	1	0.079169
ASV10585	1	0.038421
ASV10586	1	0.035676
ASV10587	1	0.142692
ASV10588	1	0.044436
ASV10589	1	0.050442
ASV1059	1	0.093338
ASV10590	1	0.051973
ASV10591	1	0.041947
ASV10592	1	0.0292
ASV10593	1	0.028968
ASV10594	1	0.04505
ASV10595	1	0.05379
ASV10596	1	0.042251
ASV10597	1	0.14768
ASV10598	1	0.145972
ASV10599	1	0.06907
ASV106	1	0.256896
ASV1060	1	0.279362
ASV10600	1	0.024451
ASV10601	1	0.038979
ASV10602	1	0.041519
ASV10603	1	0.0561
ASV10604	1	0.045147
ASV10605	1	0.065655
ASV10606	1	0.041757
ASV10607	1	0.06923
ASV10608	1	0.047698
ASV10609	1	0.059587
ASV1061	1	0.092097
ASV10610	1	0.055058
ASV10611	1	0.171041
ASV10612	1	0.030268
ASV10613	1	0.040971
ASV10614	1	0.044748
ASV10615	1	0.068648
ASV10616	1	0.065298
ASV10617	1	0.053223
ASV10618	1	0.065514
ASV10619	1	0.077023
ASV1062	1	0.112093
ASV10620	1	0.047379
ASV10621	2	0.065101
ASV10622	1	0.04749
ASV10623	1	0.060397
ASV10624	1	0.040353
ASV10625	1	0.057009
ASV10626	1	0.065928
ASV10627	1	0.04192
ASV10628	1	0.041921
ASV10629	1	0.062685
ASV1063	1	0.310017
ASV10630	1	0.036398
ASV10631	1	0.304729
ASV10632	1	0.059898
ASV10633	1	0.154898
ASV10634	1	0.065495
ASV10635	1	0.072026
ASV10636	1	0.078886
ASV10637	2	0.053071
ASV10638	1	0.056834
ASV10639	1	0.059607
ASV1064	1	0.310017
ASV10640	1	0.057037
ASV10641	1	0.145809
ASV10642	1	0.062363
ASV10643	1	0.059408
ASV10644	1	0.062368
ASV10645	1	0.063045
ASV10646	1	0.065422
ASV10647	1	0.062537
ASV10648	1	0.058807
ASV10649	1	0.065544
ASV1065	1	0.235689
ASV10650	1	0.056286
ASV10651	1	0.059084
ASV10652	1	0.064053
ASV10653	1	0.056558
ASV10654	1	0.040344
ASV10655	1	0.033768
ASV10656	1	0.041989
ASV10657	1	0.142006
ASV10658	1	0.144377
ASV10659	1	0.142023
ASV1066	4	0.214805
ASV10660	1	0.138936
ASV10661	1	0.145029
ASV10662	1	0.148913
ASV10663	1	0.198722
ASV10664	1	0.198722
ASV10665	1	0.198722
ASV10666	1	0.198722
ASV10667	1	0.058535
ASV10668	1	0.055628
ASV10669	1	0.052637
ASV1067	1	0.363363
ASV10670	1	0.166856
ASV10671	1	0.054909
ASV10672	1	0.056459
ASV10673	1	0.053553
ASV10674	1	0.050676
ASV10675	1	0.068826
ASV10676	1	0.059637
ASV10677	1	0.05966
ASV10678	1	0.062856
ASV10679	1	0.059923
ASV1068	1	0.279362
ASV10680	1	0.039091
ASV10681	1	0.144164
ASV10682	1	0.136625
ASV10683	1	0.044945
ASV10684	1	0.037785
ASV10685	1	0.022983
ASV10686	6	0.022863
ASV10687	6	0.028116
ASV10688	6	0.042008
ASV10689	1	0.020388
ASV1069	1	0.238868
ASV10690	1	0.13764
ASV10691	1	0.020134
ASV10692	1	0.13206
ASV10693	1	0.023
ASV10694	1	0.02543
ASV10695	1	0.016142
ASV10696	1	0.018922
ASV10697	1	0.025423
ASV10698	1	0.02805
ASV10699	2	0.03683
ASV107	1	0.298465
ASV1070	1	0.363363
ASV10700	1	0.019847
ASV10701	1	0.022465
ASV10702	1	0.142986
ASV10703	1	0.034806
ASV10704	1	0.175783
ASV10705	6	0.0388
ASV10706	1	0.035414
ASV10707	1	0.041648
ASV10708	1	0.044479
ASV10709	1	0.05606
ASV1071	1	0.123647
ASV10710	1	0.143871
ASV10711	1	0.065526
ASV10712	1	0.06462
ASV10713	1	0.071893
ASV10714	1	0.057255
ASV10715	1	0.065892
ASV10716	1	0.065843
ASV10717	1	0.23437
ASV10718	1	0.052253
ASV10719	1	0.028888
ASV1072	1	0.279362
ASV10720	1	0.032963
ASV10721	1	0.149336
ASV10722	1	0.033453
ASV10723	1	0.030872
ASV10724	1	0.033571
ASV10725	1	0.14009
ASV10726	1	0.142173
ASV10727	1	0.025726
ASV10728	1	0.037534
ASV10729	1	0.04768
ASV1073	4	0.214805
ASV10730	1	0.044853
ASV10731	1	0.050526
ASV10732	1	0.053413
ASV10733	1	0.056309
ASV10734	1	0.049407
ASV10735	1	0.031376
ASV10736	1	0.029139
ASV10737	1	0.031697
ASV10738	1	0.051202
ASV10739	1	0.031599
ASV1074	4	0.214805
ASV10740	1	0.0316
ASV10741	1	0.042274
ASV10742	1	0.050601
ASV10743	1	0.052492
ASV10744	1	0.036221
ASV10745	1	0.052912
ASV10746	1	0.054786
ASV10747	1	0.047674
ASV10748	1	0.056107
ASV10749	1	0.058773
ASV1075	1	0.363363
ASV10750	1	0.039455
ASV10751	1	0.052278
ASV10752	1	0.050461
ASV10753	1	0.065311
ASV10754	1	0.04204
ASV10755	1	0.049804
ASV10756	1	0.07645
ASV10757	1	0.05611
ASV10758	1	0.053995
ASV10759	1	0.057521
ASV1076	1	0.230863
ASV10760	1	0.061724
ASV10761	1	0.059559
ASV10762	1	0.044162
ASV10763	1	0.046125
ASV10764	1	0.046125
ASV10765	1	0.043511
ASV10766	1	0.16967
ASV10767	1	0.050646
ASV10768	1	0.047739
ASV10769	1	0.050358
ASV1077	1	0.199432
ASV10770	1	0.047931
ASV10771	1	0.16967
ASV10772	1	0.05054
ASV10773	1	0.053381
ASV10774	1	0.16967
ASV10775	1	0.047537
ASV10776	1	0.055156
ASV10777	1	0.055545
ASV10778	1	0.044928
ASV10779	1	0.167494
ASV1078	1	0.191023
ASV10780	1	0.170762
ASV10781	1	0.166854
ASV10782	1	0.146829
ASV10783	1	0.164193
ASV10784	1	0.2656
ASV10785	2	0.545478
ASV10786	1	0.174783
ASV10787	1	0.049149
ASV10788	1	0.05522
ASV10789	1	0.055243
ASV1079	1	0.173714
ASV10790	1	0.055243
ASV10791	1	0.057698
ASV10792	1	0.056904
ASV10793	1	0.051673
ASV10794	3	0.162467
ASV10795	3	0.063671
ASV10796	1	0.045038
ASV10797	1	0.057874
ASV10798	1	0.060707
ASV10799	1	0.057111
ASV108	1	0.315727
ASV1080	1	0.183371
ASV10800	1	0.041371
ASV10801	1	0.043986
ASV10802	1	0.045918
ASV10803	1	0.039047
ASV10804	1	0.11232
ASV10805	1	0.139193
ASV10806	1	0.147769
ASV10807	1	0.152644
ASV10808	1	0.155593
ASV10809	1	0.15363
ASV1081	1	0.368383
ASV10810	1	0.066085
ASV10811	1	0.098581
ASV10812	1	0.052749
ASV10813	1	0.050007
ASV10814	1	0.055489
ASV10815	1	0.159517
ASV10816	1	0.148282
ASV10817	1	0.150713
ASV10818	1	0.153061
ASV10819	1	0.134271
ASV1082	4	0.214805
ASV10820	1	0.155373
ASV10821	1	0.080705
ASV10822	1	0.044341
ASV10823	1	0.065371
ASV10824	1	0.052736
ASV10825	1	0.058564
ASV10826	1	0.132103
ASV10827	1	0.152069
ASV10828	1	0.147775
ASV10829	1	0.131767
ASV1083	4	0.214805
ASV10830	1	0.156897
ASV10831	1	0.137585
ASV10832	1	0.142085
ASV10833	1	0.138871
ASV10834	1	0.134747
ASV10835	1	0.140694
ASV10836	1	0.134543
ASV10837	1	0.136574
ASV10838	1	0.136535
ASV10839	1	0.141884
ASV1084	4	0.214805
ASV10840	1	0.132584
ASV10841	1	0.13312
ASV10842	1	0.123197
ASV10843	1	0.130351
ASV10844	1	0.130437
ASV10845	1	0.130548
ASV10846	1	0.047803
ASV10847	1	0.046871
ASV10848	1	0.055896
ASV10849	1	0.146443
ASV1085	1	0.141406
ASV10850	1	0.100036
ASV10851	1	0.243151
ASV10852	1	0.142462
ASV10853	1	0.615752
ASV10854	1	0.162451
ASV10855	1	0.169032
ASV10856	1	0.179045
ASV10857	1	0.15862
ASV10858	1	0.141718
ASV10859	1	0.14628
ASV1086	1	0.175843
ASV10860	1	0.139606
ASV10861	1	0.135318
ASV10862	1	0.151217
ASV10863	1	0.141192
ASV10864	1	0.14515
ASV10865	1	0.123093
ASV10866	1	0.144346
ASV10867	1	0.13227
ASV10868	5	0.150455
ASV10869	1	0.153607
ASV1087	1	0.171227
ASV10870	1	0.153607
ASV10871	1	0.183963
ASV10872	1	0.183963
ASV10873	1	0.157134
ASV10874	1	0.172363
ASV10875	1	0.151771
ASV10876	1	0.153607
ASV10877	1	0.243151
ASV10878	1	0.160745
ASV10879	1	0.153607
ASV1088	1	0.158925
ASV10880	1	0.158112
ASV10881	1	0.154311
ASV10882	1	0.178045
ASV10883	1	0.113623
ASV10884	1	0.172005
ASV10885	1	0.172005
ASV10886	1	0.172005
ASV10887	1	0.172005
ASV10888	1	0.178415
ASV10889	5	0.150455
ASV1089	1	0.170259
ASV10890	5	0.150455
ASV10891	1	0.093817
ASV10892	1	0.193708
ASV10893	1	0.153607
ASV10894	1	0.178415
ASV10895	1	0.183963
ASV10896	1	0.153607
ASV10897	1	0.153607
ASV10898	1	0.213183
ASV10899	1	0.101249
ASV109	1	0.331229
ASV1090	4	0.214805
ASV10900	1	0.162632
ASV10901	1	0.170251
ASV10902	1	0.213183
ASV10903	1	0.222444
ASV10904	1	0.222444
ASV10905	1	0.222444
ASV10906	5	0.077897
ASV10907	1	0.224506
ASV10908	1	0.094643
ASV10909	1	0.193708
ASV1091	4	0.214805
ASV10910	1	0.105017
ASV10911	1	0.09798
ASV10912	1	0.101495
ASV10913	1	0.100912
ASV10914	1	0.100923
ASV10915	1	0.101495
ASV10916	1	0.104474
ASV10917	1	0.100922
ASV10918	1	0.224506
ASV10919	1	0.183963
ASV1092	4	0.107799
ASV10920	1	0.132813
ASV10921	1	0.133356
ASV10922	1	0.175602
ASV10923	1	0.153064
ASV10924	1	0.175602
ASV10925	1	0.172268
ASV10926	1	0.172005
ASV10927	1	0.14433
ASV10928	1	0.148834
ASV10929	1	0.152535
ASV1093	4	0.214805
ASV10930	1	0.06353
ASV10931	1	0.169168
ASV10932	1	0.153856
ASV10933	1	0.064384
ASV10934	1	0.070695
ASV10935	1	0.07281
ASV10936	1	0.070854
ASV10937	1	0.067821
ASV10938	1	0.160691
ASV10939	1	0.125973
ASV1094	1	0.121486
ASV10940	1	0.141087
ASV10941	1	0.148247
ASV10942	1	0.138333
ASV10943	1	0.224506
ASV10944	1	0.151553
ASV10945	1	0.138069
ASV10946	1	0.150272
ASV10947	1	0.145705
ASV10948	1	0.13345
ASV10949	1	0.1401
ASV1095	4	0.214805
ASV10950	1	0.224506
ASV10951	1	0.172005
ASV10952	1	0.152955
ASV10953	1	0.135736
ASV10954	1	0.198181
ASV10955	1	0.162395
ASV10956	1	0.160993
ASV10957	1	0.172005
ASV10958	1	0.224506
ASV10959	1	0.176219
ASV1096	1	0.141001
ASV10960	1	0.18609
ASV10961	1	0.109941
ASV10962	1	0.172005
ASV10963	1	0.178083
ASV10964	1	0.224506
ASV10965	1	0.071714
ASV10966	1	0.041925
ASV10967	1	0.039005
ASV10968	1	0.175602
ASV10969	1	0.098901
ASV1097	1	0.171989
ASV10970	1	0.043541
ASV10971	1	0.043842
ASV10972	1	0.224506
ASV10973	1	0.224506
ASV10974	1	0.066636
ASV10975	1	0.046048
ASV10976	1	0.043371
ASV10977	1	0.146888
ASV10978	1	0.051845
ASV10979	1	0.088619
ASV1098	1	0.205446
ASV10980	1	0.063409
ASV10981	1	0.057332
ASV10982	1	0.057486
ASV10983	1	0.116254
ASV10984	1	0.175602
ASV10985	1	0.070345
ASV10986	1	0.090988
ASV10987	1	0.065603
ASV10988	1	0.061707
ASV10989	1	0.103237
ASV1099	1	0.180877
ASV10990	1	0.146728
ASV10991	1	0.061808
ASV10992	1	0.090379
ASV10993	1	0.086275
ASV10994	1	0.104957
ASV10995	1	0.107732
ASV10996	1	0.104758
ASV10997	1	0.064369
ASV10998	1	0.050883
ASV10999	1	0.06484
ASV11	2	0.355458
ASV110	1	0.279079
ASV1100	1	0.363363
ASV11000	1	0.081342
ASV11001	1	0.09853
ASV11002	1	0.040696
ASV11003	1	0.115021
ASV11004	1	0.175602
ASV11005	1	0.088299
ASV11006	1	0.057484
ASV11007	1	0.098014
ASV11008	1	0.106289
ASV11009	1	0.112686
ASV1101	1	0.363363
ASV11010	1	0.143956
ASV11011	1	0.084302
ASV11012	1	0.046925
ASV11013	1	0.049974
ASV11014	1	0.052413
ASV11015	1	0.08767
ASV11016	1	0.052728
ASV11017	1	0.103986
ASV11018	1	0.087054
ASV11019	1	0.050447
ASV1102	1	0.363363
ASV11020	1	0.04581
ASV11021	1	0.035479
ASV11022	1	0.029255
ASV11023	1	0.044081
ASV11024	1	0.035285
ASV11025	1	0.03484
ASV11026	1	0.063646
ASV11027	1	0.207829
ASV11028	1	0.193708
ASV11029	1	0.161556
ASV1103	1	0.115733
ASV11030	1	0.14295
ASV11031	1	0.13862
ASV11032	1	0.164139
ASV11033	1	0.155979
ASV11034	1	0.157455
ASV11035	1	0.172005
ASV11036	1	0.224506
ASV11037	1	0.154578
ASV11038	1	0.172005
ASV11039	1	0.177908
ASV1104	1	0.220155
ASV11040	1	0.193919
ASV11041	1	0.194894
ASV11042	1	0.172005
ASV11043	1	0.155826
ASV11044	1	0.174078
ASV11045	1	0.136416
ASV11046	1	0.13705
ASV11047	1	0.252654
ASV11048	1	0.168366
ASV11049	1	0.161097
ASV1105	1	0.368383
ASV11050	1	0.204161
ASV11051	1	0.237702
ASV11052	1	0.172005
ASV11053	1	0.243151
ASV11054	1	0.160127
ASV11055	1	0.137714
ASV11056	1	0.141414
ASV11057	1	0.171982
ASV11058	1	0.105349
ASV11059	1	0.114
ASV1106	1	0.368383
ASV11060	1	0.090729
ASV11061	1	0.107718
ASV11062	1	0.083958
ASV11063	1	0.11752
ASV11064	1	0.088878
ASV11065	1	0.107165
ASV11066	1	0.09042
ASV11067	1	0.160887
ASV11068	1	0.153061
ASV11069	1	0.203923
ASV1107	1	0.128262
ASV11070	1	0.159797
ASV11071	1	0.209406
ASV11072	2	0.262588
ASV11073	1	0.243151
ASV11074	1	0.183963
ASV11075	1	0.183963
ASV11076	1	0.191336
ASV11077	1	0.172005
ASV11078	1	0.139653
ASV11079	1	0.224506
ASV1108	1	0.363363
ASV11080	1	0.115109
ASV11081	1	0.172005
ASV11082	1	0.178415
ASV11083	1	0.172005
ASV11084	1	0.166834
ASV11085	1	0.172005
ASV11086	5	0.150455
ASV11087	1	0.172005
ASV11088	1	0.172005
ASV11089	1	0.183963
ASV1109	1	0.156852
ASV11090	1	0.172005
ASV11091	1	0.177609
ASV11092	1	0.172005
ASV11093	1	0.168863
ASV11094	1	0.172005
ASV11095	1	0.175602
ASV11096	1	0.102502
ASV11097	1	0.162549
ASV11098	1	0.172005
ASV11099	1	0.172005
ASV111	1	0.317496
ASV1110	1	0.124257
ASV11100	1	0.172005
ASV11101	1	0.112447
ASV11102	1	0.107576
ASV11103	1	0.172005
ASV11104	1	0.172005
ASV11105	1	0.163691
ASV11106	1	0.224506
ASV11107	1	0.193708
ASV11108	1	0.183963
ASV11109	1	0.172005
ASV1111	4	0.214805
ASV11110	1	0.183963
ASV11111	1	0.183963
ASV11112	1	0.183963
ASV11113	1	0.156399
ASV11114	1	0.109232
ASV11115	1	0.107761
ASV11116	1	0.172005
ASV11117	1	0.172005
ASV11118	1	0.154988
ASV11119	1	0.172005
ASV1112	1	0.124167
ASV11120	1	0.172005
ASV11121	1	0.172005
ASV11122	1	0.172005
ASV11123	1	0.090921
ASV11124	1	0.172005
ASV11125	1	0.172005
ASV11126	1	0.172005
ASV11127	1	0.172005
ASV11128	1	0.172005
ASV11129	1	0.102116
ASV1113	1	0.09973
ASV11130	1	0.100033
ASV11131	1	0.172005
ASV11132	1	0.172005
ASV11133	1	0.111277
ASV11134	1	0.172005
ASV11135	1	0.172005
ASV11136	1	0.172005
ASV11137	1	0.172005
ASV11138	1	0.172005
ASV11139	1	0.172005
ASV1114	1	0.363363
ASV11140	1	0.110836
ASV11141	1	0.172005
ASV11142	1	0.108896
ASV11143	1	0.172005
ASV11144	1	0.172005
ASV11145	1	0.172005
ASV11146	1	0.153607
ASV11147	1	0.172005
ASV11148	1	0.153607
ASV11149	1	0.172005
ASV1115	1	0.111313
ASV11150	1	0.172005
ASV11151	1	0.172005
ASV11152	1	0.172005
ASV11153	1	0.103504
ASV11154	1	0.172005
ASV11155	1	0.172005
ASV11156	1	0.172005
ASV11157	1	0.110257
ASV11158	1	0.172005
ASV11159	1	0.172005
ASV1116	1	0.363363
ASV11160	1	0.10339
ASV11161	1	0.094361
ASV11162	1	0.098817
ASV11163	1	0.071258
ASV11164	1	0.172005
ASV11165	1	0.172005
ASV11166	1	0.100567
ASV11167	1	0.103862
ASV11168	1	0.188386
ASV11169	1	0.172005
ASV1117	1	0.279362
ASV11170	1	0.172005
ASV11171	1	0.172005
ASV11172	1	0.172005
ASV11173	1	0.172005
ASV11174	1	0.172005
ASV11175	1	0.172005
ASV11176	1	0.172005
ASV11177	1	0.172005
ASV11178	1	0.172005
ASV11179	1	0.172005
ASV1118	1	0.279362
ASV11180	1	0.172005
ASV11181	1	0.183963
ASV11182	1	0.106532
ASV11183	1	0.109621
ASV11184	1	0.112863
ASV11185	1	0.114883
ASV11186	1	0.096969
ASV11187	1	0.172005
ASV11188	5	0.150455
ASV11189	1	0.172005
ASV1119	1	0.097663
ASV11190	1	0.172005
ASV11191	1	0.172005
ASV11192	1	0.172005
ASV11193	1	0.153127
ASV11194	1	0.224506
ASV11195	1	0.224506
ASV11196	1	0.178415
ASV11197	1	0.193708
ASV11198	1	0.159344
ASV11199	1	0.152032
ASV112	1	0.91539
ASV1120	1	0.104716
ASV11200	1	0.186357
ASV11201	1	0.140688
ASV11202	1	0.224506
ASV11203	1	0.144477
ASV11204	1	0.224506
ASV11205	1	0.224506
ASV11206	1	0.224506
ASV11207	1	0.224506
ASV11208	1	0.178415
ASV11209	1	0.178415
ASV1121	1	0.115036
ASV11210	1	0.224506
ASV11211	1	0.122581
ASV11212	1	0.157802
ASV11213	1	0.142591
ASV11214	1	0.224506
ASV11215	1	0.064737
ASV11216	1	0.082484
ASV11217	1	0.079678
ASV11218	1	0.136498
ASV11219	1	0.139738
ASV1122	1	0.201901
ASV11220	1	0.139848
ASV11221	1	0.14051
ASV11222	1	0.127923
ASV11223	1	0.124375
ASV11224	1	0.120883
ASV11225	1	0.109193
ASV11226	1	0.12574
ASV11227	1	0.122273
ASV11228	1	0.150108
ASV11229	1	0.144599
ASV1123	1	0.106146
ASV11230	1	0.128395
ASV11231	1	0.183963
ASV11232	1	0.189029
ASV11233	1	0.167476
ASV11234	1	0.110353
ASV11235	1	0.161888
ASV11236	1	0.158812
ASV11237	1	0.165714
ASV11238	1	0.14464
ASV11239	1	0.194769
ASV1124	1	0.279362
ASV11240	1	0.175917
ASV11241	1	0.16991
ASV11242	1	0.175602
ASV11243	1	0.224506
ASV11244	1	0.092224
ASV11245	1	0.172005
ASV11246	1	0.172005
ASV11247	1	0.172005
ASV11248	1	0.102074
ASV11249	1	0.163165
ASV1125	1	0.164212
ASV11250	1	0.224506
ASV11251	1	0.113905
ASV11252	1	0.111552
ASV11253	1	0.096347
ASV11254	1	0.098858
ASV11255	1	0.10125
ASV11256	1	0.086673
ASV11257	1	0.086831
ASV11258	1	0.088489
ASV11259	1	0.104809
ASV1126	1	0.129716
ASV11260	1	0.109199
ASV11261	1	0.172005
ASV11262	1	0.109361
ASV11263	1	0.114738
ASV11264	1	0.110456
ASV11265	1	0.107684
ASV11266	1	0.172005
ASV11267	1	0.172005
ASV11268	1	0.105168
ASV11269	5	0.082528
ASV1127	1	0.169459
ASV11270	1	0.067251
ASV11271	1	0.057364
ASV11272	1	0.059641
ASV11273	1	0.060302
ASV11274	1	0.059659
ASV11275	1	0.071069
ASV11276	1	0.069146
ASV11277	1	0.129068
ASV11278	1	0.078269
ASV11279	1	0.062154
ASV1128	1	0.05277
ASV11280	1	0.067685
ASV11281	1	0.068345
ASV11282	1	0.060306
ASV11283	1	0.062589
ASV11284	1	0.074207
ASV11285	1	0.080921
ASV11286	1	0.172005
ASV11287	1	0.096004
ASV11288	1	0.183963
ASV11289	1	0.172005
ASV1129	1	0.144489
ASV11290	1	0.224506
ASV11291	1	0.178415
ASV11292	1	0.125104
ASV11293	1	0.175602
ASV11294	1	0.057077
ASV11295	1	0.172005
ASV11296	1	0.110897
ASV11297	1	0.172005
ASV11298	1	0.081538
ASV11299	1	0.125425
ASV113	10	19.0594
ASV1130	1	0.368383
ASV11300	1	0.09824
ASV11301	1	0.102731
ASV11302	1	0.049453
ASV11303	1	0.183963
ASV11304	1	0.170225
ASV11305	1	0.368383
ASV11306	1	0.108345
ASV11307	11	0.089295
ASV11308	1	0.098484
ASV11309	1	0.077778
ASV1131	1	0.174515
ASV11310	1	0.080944
ASV11311	1	0.105512
ASV11312	1	0.224506
ASV11313	1	0.175602
ASV11314	1	0.193708
ASV11315	1	0.115788
ASV11316	1	0.103992
ASV11317	1	0.129673
ASV11318	1	0.170225
ASV11319	1	0.172005
ASV1132	1	0.182095
ASV11320	1	0.127729
ASV11321	1	0.14263
ASV11322	1	0.368383
ASV11323	1	0.172005
ASV11324	1	0.172005
ASV11325	1	0.172005
ASV11326	5	0.0653
ASV11327	1	0.116554
ASV11328	1	0.125339
ASV11329	1	0.09206
ASV1133	1	0.143777
ASV11330	1	0.091528
ASV11331	1	0.222444
ASV11332	1	0.102671
ASV11333	1	0.111326
ASV11334	1	0.089477
ASV11335	1	0.090872
ASV11336	1	0.111699
ASV11337	1	0.100939
ASV11338	1	0.115719
ASV11339	1	0.112852
ASV1134	1	0.162171
ASV11340	1	0.110123
ASV11341	1	0.081607
ASV11342	1	0.076579
ASV11343	1	0.090121
ASV11344	1	0.183963
ASV11345	1	0.077791
ASV11346	1	0.077887
ASV11347	1	0.083297
ASV11348	1	0.106237
ASV11349	1	0.107443
ASV1135	1	0.067251
ASV11350	1	0.107884
ASV11351	1	0.082718
ASV11352	1	0.105335
ASV11353	1	0.081843
ASV11354	1	0.090975
ASV11355	1	0.085124
ASV11356	1	0.071048
ASV11357	1	0.071004
ASV11358	1	0.112655
ASV11359	1	0.113324
ASV1136	1	0.136529
ASV11360	1	0.222444
ASV11361	1	0.183963
ASV11362	1	0.106465
ASV11363	1	0.108269
ASV11364	1	0.081961
ASV11365	1	0.117131
ASV11366	1	0.222444
ASV11367	1	0.101988
ASV11368	1	0.108066
ASV11369	1	0.222444
ASV1137	1	0.136837
ASV11370	1	0.170225
ASV11371	1	0.193708
ASV11372	1	0.098251
ASV11373	1	0.170225
ASV11374	1	0.107968
ASV11375	1	0.088359
ASV11376	1	0.096139
ASV11377	1	0.096501
ASV11378	1	0.085711
ASV11379	1	0.083623
ASV1138	1	0.129916
ASV11380	1	0.080709
ASV11381	1	0.109461
ASV11382	1	0.084383
ASV11383	1	0.095719
ASV11384	1	0.080869
ASV11385	1	0.087381
ASV11386	1	0.092553
ASV11387	1	0.097388
ASV11388	1	0.081687
ASV11389	1	0.085782
ASV1139	1	0.172005
ASV11390	1	0.083138
ASV11391	1	0.224506
ASV11392	1	0.106116
ASV11393	1	0.224506
ASV11394	1	0.178415
ASV11395	1	0.097174
ASV11396	1	0.153607
ASV11397	1	0.153607
ASV11398	1	0.153607
ASV11399	1	0.153607
ASV114	1	0.553328
ASV1140	1	0.114176
ASV11400	1	0.09308
ASV11401	1	0.096096
ASV11402	1	0.102614
ASV11403	1	0.07264
ASV11404	1	0.103342
ASV11405	1	0.146454
ASV11406	1	0.178415
ASV11407	1	0.089897
ASV11408	1	0.089116
ASV11409	1	0.114368
ASV1141	1	0.124552
ASV11410	1	0.076405
ASV11411	1	0.079674
ASV11412	1	0.153607
ASV11413	1	0.094662
ASV11414	1	0.091606
ASV11415	1	0.153607
ASV11416	1	0.094754
ASV11417	1	0.078886
ASV11418	1	0.178415
ASV11419	1	0.224506
ASV1142	1	0.171309
ASV11420	1	0.092882
ASV11421	1	0.175602
ASV11422	1	0.093068
ASV11423	1	0.115183
ASV11424	5	0.052552
ASV11425	1	0.089283
ASV11426	5	0.065939
ASV11427	1	0.084147
ASV11428	1	0.092877
ASV11429	1	0.099532
ASV1143	1	0.078432
ASV11430	1	0.086078
ASV11431	1	0.080711
ASV11432	1	0.085694
ASV11433	1	0.111581
ASV11434	1	0.183963
ASV11435	5	0.150455
ASV11436	1	0.108076
ASV11437	1	0.172005
ASV11438	1	0.106921
ASV11439	1	0.118733
ASV1144	1	0.183963
ASV11440	1	0.090429
ASV11441	1	0.101542
ASV11442	11	0.086912
ASV11443	11	0.083733
ASV11444	11	0.086925
ASV11445	1	0.054796
ASV11446	1	0.051703
ASV11447	1	0.069484
ASV11448	1	0.054562
ASV11449	1	0.054184
ASV1145	1	0.224506
ASV11450	1	0.183963
ASV11451	1	0.183963
ASV11452	1	0.183963
ASV11453	1	0.069725
ASV11454	1	0.126674
ASV11455	1	0.103153
ASV11456	1	0.172005
ASV11457	1	0.11222
ASV11458	1	0.104078
ASV11459	1	0.109358
ASV1146	1	0.173272
ASV11460	11	0.091308
ASV11461	1	0.200588
ASV11462	1	0.183963
ASV11463	1	0.153607
ASV11464	1	0.111247
ASV11465	1	0.368383
ASV11466	1	0.175602
ASV11467	1	0.093301
ASV11468	1	0.096264
ASV11469	1	0.106394
ASV1147	1	0.150235
ASV11470	1	0.193708
ASV11471	1	0.096679
ASV11472	1	0.100027
ASV11473	1	0.193708
ASV11474	1	0.100638
ASV11475	11	0.091378
ASV11476	1	0.175602
ASV11477	1	0.175602
ASV11478	1	0.171309
ASV11479	1	0.092864
ASV1148	1	0.119373
ASV11480	1	0.068049
ASV11481	11	0.081452
ASV11482	1	0.088853
ASV11483	1	0.103199
ASV11484	1	0.092875
ASV11485	1	0.096278
ASV11486	1	0.095869
ASV11487	1	0.095869
ASV11488	1	0.096278
ASV11489	1	0.183963
ASV1149	1	0.172005
ASV11490	1	0.12741
ASV11491	1	0.164374
ASV11492	1	0.162754
ASV11493	1	0.162932
ASV11494	1	0.224506
ASV11495	1	0.114943
ASV11496	1	0.096276
ASV11497	1	0.0932
ASV11498	1	0.078571
ASV11499	1	0.097289
ASV115	10	16.3165
ASV1150	1	0.220641
ASV11500	1	0.105096
ASV11501	1	0.091246
ASV11502	1	0.095519
ASV11503	1	0.098104
ASV11504	1	0.112851
ASV11505	1	0.104504
ASV11506	1	0.117828
ASV11507	1	0.084467
ASV11508	1	0.067149
ASV11509	1	0.106124
ASV1151	1	0.220641
ASV11510	1	0.0971
ASV11511	1	0.083419
ASV11512	5	0.085049
ASV11513	1	0.091716
ASV11514	1	0.101275
ASV11515	1	0.088164
ASV11516	1	0.104297
ASV11517	1	0.111058
ASV11518	1	0.079516
ASV11519	1	0.082514
ASV1152	1	0.220641
ASV11520	1	0.088427
ASV11521	1	0.082438
ASV11522	1	0.085649
ASV11523	1	0.183963
ASV11524	1	0.094624
ASV11525	1	0.108269
ASV11526	1	0.090697
ASV11527	1	0.090769
ASV11528	1	0.096889
ASV11529	1	0.222444
ASV1153	1	0.220641
ASV11530	1	0.111564
ASV11531	1	0.182918
ASV11532	1	0.185767
ASV11533	1	0.065634
ASV11534	1	0.181268
ASV11535	1	0.183542
ASV11536	1	0.062459
ASV11537	1	0.059234
ASV11538	1	0.080969
ASV11539	1	0.053687
ASV1154	1	0.220641
ASV11540	1	0.1834
ASV11541	1	0.183963
ASV11542	1	0.097643
ASV11543	1	0.110099
ASV11544	1	0.093465
ASV11545	1	0.111339
ASV11546	1	0.114478
ASV11547	1	0.111986
ASV11548	1	0.117904
ASV11549	1	0.103646
ASV1155	1	0.220641
ASV11550	1	0.116094
ASV11551	1	0.117963
ASV11552	1	0.103242
ASV11553	1	0.107332
ASV11554	1	0.030418
ASV11555	1	0.193836
ASV11556	1	0.068356
ASV11557	1	0.00015
ASV11558	1	0.124931
ASV11559	1	0.121903
ASV1156	1	0.220641
ASV11560	1	0.039646
ASV11561	1	0.044837
ASV11562	1	0.002487
ASV11563	5	0.019076
ASV11564	5	0.021278
ASV11565	5	0.032651
ASV11566	5	0.029926
ASV11567	5	0.032636
ASV11568	5	0.035706
ASV11569	5	0.037659
ASV1157	1	0.220641
ASV11570	1	0.170449
ASV11571	5	0.057913
ASV11572	1	0.067785
ASV11573	1	0.067115
ASV11574	1	0.070357
ASV11575	1	0.073837
ASV11576	1	0.178415
ASV11577	5	0.150455
ASV11578	1	0.222444
ASV11579	1	0.109423
ASV1158	4	0.214805
ASV11580	1	0.222444
ASV11581	5	0.058675
ASV11582	5	0.150455
ASV11583	5	0.06184
ASV11584	5	0.064823
ASV11585	5	0.058677
ASV11586	1	0.065123
ASV11587	5	0.050492
ASV11588	5	0.035563
ASV11589	5	0.04021
ASV1159	1	0.142078
ASV11590	1	0.089359
ASV11591	5	0.042616
ASV11592	5	0.04034
ASV11593	5	0.045468
ASV11594	1	0.078076
ASV11595	1	0.147669
ASV11596	5	0.054822
ASV11597	1	0.066445
ASV11598	1	0.096357
ASV11599	1	0.090438
ASV116	1	0.038398
ASV1160	1	0.237437
ASV11600	1	0.086256
ASV11601	1	0.095601
ASV11602	1	0.109147
ASV11603	5	0.045567
ASV11604	1	0.091314
ASV11605	1	0.072421
ASV11606	1	0.092743
ASV11607	5	0.045463
ASV11608	5	0.054064
ASV11609	1	0.072574
ASV1161	1	0.237437
ASV11610	1	0.066922
ASV11611	1	0.109631
ASV11612	1	0.131045
ASV11613	5	0.150455
ASV11614	1	0.100575
ASV11615	1	0.093542
ASV11616	1	0.086562
ASV11617	1	0.410257
ASV11618	1	0.099778
ASV11619	1	0.090938
ASV1162	1	0.237437
ASV11620	1	0.092715
ASV11621	1	0.096813
ASV11622	1	0.084165
ASV11623	1	0.070828
ASV11624	1	0.098479
ASV11625	1	0.091343
ASV11626	5	0.047629
ASV11627	5	0.050279
ASV11628	1	0.130685
ASV11629	5	0.047634
ASV1163	1	0.363363
ASV11630	5	0.058138
ASV11631	5	0.050118
ASV11632	5	0.050144
ASV11633	1	0.080234
ASV11634	5	0.008824
ASV11635	5	0.014929
ASV11636	5	0.009867
ASV11637	5	0.012409
ASV11638	5	0.012375
ASV11639	5	0.017508
ASV1164	1	0.126317
ASV11640	5	0.012382
ASV11641	1	0.082502
ASV11642	1	0.078249
ASV11643	1	0.069048
ASV11644	1	0.068828
ASV11645	1	0.07182
ASV11646	1	0.080458
ASV11647	1	0.061577
ASV11648	1	0.119167
ASV11649	1	0.093886
ASV1165	1	0.363363
ASV11650	1	0.105402
ASV11651	1	0.077209
ASV11652	1	0.090781
ASV11653	1	0.111869
ASV11654	1	0.112844
ASV11655	1	0.097108
ASV11656	1	0.085481
ASV11657	1	0.087061
ASV11658	1	0.090692
ASV11659	1	0.175602
ASV1166	1	0.363363
ASV11660	1	0.064869
ASV11661	1	0.0622
ASV11662	1	0.078391
ASV11663	1	0.137076
ASV11664	1	0.139819
ASV11665	1	0.10767
ASV11666	1	0.148468
ASV11667	1	0.143273
ASV11668	1	0.065622
ASV11669	1	0.147068
ASV1167	1	0.363363
ASV11670	1	0.10415
ASV11671	1	0.147065
ASV11672	1	0.143839
ASV11673	1	0.150399
ASV11674	1	0.146507
ASV11675	1	0.179814
ASV11676	1	0.193708
ASV11677	1	0.106009
ASV11678	1	0.102411
ASV11679	1	0.112504
ASV1168	1	0.114768
ASV11680	1	0.178415
ASV11681	1	0.098355
ASV11682	1	0.178415
ASV11683	1	0.121777
ASV11684	1	0.153607
ASV11685	1	0.115364
ASV11686	1	0.170225
ASV11687	1	0.100311
ASV11688	1	0.11363
ASV11689	1	0.093858
ASV1169	1	0.363363
ASV11690	1	0.101299
ASV11691	1	0.110519
ASV11692	1	0.09784
ASV11693	1	0.094808
ASV11694	1	0.102867
ASV11695	1	0.100728
ASV11696	1	0.106073
ASV11697	1	0.123536
ASV11698	1	0.102962
ASV11699	1	0.099287
ASV117	1	0.065424
ASV1170	1	0.363363
ASV11700	1	0.172005
ASV11701	1	0.172005
ASV11702	1	0.172005
ASV11703	1	0.172005
ASV11704	1	0.172005
ASV11705	1	0.099831
ASV11706	1	0.102098
ASV11707	1	0.172005
ASV11708	1	0.172005
ASV11709	1	0.085426
ASV1171	1	0.363363
ASV11710	1	0.122197
ASV11711	1	0.061754
ASV11712	1	0.086283
ASV11713	1	0.08349
ASV11714	1	0.132759
ASV11715	1	0.086308
ASV11716	1	0.090048
ASV11717	1	0.087261
ASV11718	1	0.090069
ASV11719	1	0.110654
ASV1172	1	0.363363
ASV11720	1	0.183963
ASV11721	1	0.183963
ASV11722	1	0.183963
ASV11723	1	0.171694
ASV11724	1	0.183963
ASV11725	1	0.183963
ASV11726	1	0.183963
ASV11727	1	0.183963
ASV11728	1	0.183963
ASV11729	1	0.183963
ASV1173	1	0.363363
ASV11730	1	0.183963
ASV11731	1	0.222444
ASV11732	1	0.157671
ASV11733	1	0.183963
ASV11734	1	0.172005
ASV11735	1	0.172005
ASV11736	1	0.152087
ASV11737	1	0.131008
ASV11738	1	0.172005
ASV11739	1	0.106365
ASV1174	1	0.130886
ASV11740	1	0.107932
ASV11741	1	0.079565
ASV11742	1	0.082519
ASV11743	1	0.183595
ASV11744	1	0.183595
ASV11745	1	0.089626
ASV11746	1	0.075772
ASV11747	1	0.073065
ASV11748	1	0.075772
ASV11749	1	0.051254
ASV1175	1	0.135348
ASV11750	1	0.061952
ASV11751	1	0.059319
ASV11752	1	0.061941
ASV11753	1	0.059323
ASV11754	1	0.057023
ASV11755	1	0.056882
ASV11756	1	0.056991
ASV11757	1	0.057001
ASV11758	1	0.054608
ASV11759	1	0.058563
ASV1176	1	0.363363
ASV11760	1	0.087811
ASV11761	1	0.068693
ASV11762	1	0.085021
ASV11763	1	0.075181
ASV11764	1	0.06871
ASV11765	1	0.065398
ASV11766	1	0.067915
ASV11767	1	0.067908
ASV11768	1	0.129636
ASV11769	1	0.080439
ASV1177	1	0.363363
ASV11770	1	0.083265
ASV11771	1	0.069135
ASV11772	1	0.066199
ASV11773	1	0.069426
ASV11774	1	0.095944
ASV11775	1	0.102615
ASV11776	1	0.098471
ASV11777	1	0.098622
ASV11778	1	0.080814
ASV11779	1	0.096095
ASV1178	1	0.363363
ASV11780	1	0.093177
ASV11781	1	0.096142
ASV11782	1	0.096119
ASV11783	1	0.090025
ASV11784	1	0.092582
ASV11785	1	0.087137
ASV11786	1	0.090028
ASV11787	1	0.094049
ASV11788	1	0.09371
ASV11789	1	0.090346
ASV1179	1	0.126851
ASV11790	1	0.117491
ASV11791	1	0.133777
ASV11792	1	0.117811
ASV11793	1	0.090287
ASV11794	1	0.193708
ASV11795	1	0.193708
ASV11796	1	0.137993
ASV11797	1	0.172005
[truncated: 12,776 more rows]
