# Supplementary material for: Assessing the impact of oscillating dietary crude protein on the stability of the rumen microbiome in dairy cattle
Source: Front Microbiol. 2025 Jun 10;16:1568112. doi: 10.3389/fmicb.2025.1568112 (PMC12186453; doi:10.3389/fmicb.2025.1568112)
Supplement: Supplementary file 4 [file Supplementary_file_4.xlsx]

## Sheet: Models_tested
#Models tested
linda_fit1 <- linda(ko_count, metadata, formula = ' ~ prot_lvl+osc_lvl+Day+ (1|cow)+(1|period)',alpha = 0.05, p.adj.method='fdr', type="proportion")
linda_fit2 <- linda(ko_count, metadata, formula = '~Diet+(1|cow)+(1|period)',alpha = 0.05, p.adj.method='fdr',type='proportion')
linda_fit3 <- linda(ko_count, metadata, formula = '~Diet_day+(1|cow)+(1|period)',alpha = 0.05, p.adj.method='fdr', type="proportion")
linda_fit4 <- linda(ko_HP, metadata_HP, formula = '~osc_lvl+(1|cow)+(1|period)',alpha = 0.05, p.adj.method='fdr', type='proportion')
linda_fit5 <- linda(ko_LP, metadata_LP, formula = '~osc_lvl+(1|cow)+(1|period)',alpha = 0.05, p.adj.method='fdr', type='proportion')
linda_fit6 <- linda(ko_SF, metadata_SF, formula = '~prot_lvl+(1|cow)+(1|period)',alpha = 0.05, p.adj.method='fdr', type='proportion')
linda_fit7 <- linda(ko_OF, metadata_OF, formula = '~prot_lvl+(1|cow)+(1|period)',alpha = 0.05, p.adj.method='fdr', type='proportion')
linda_fit4.1 <- linda(ko_HP, metadata_HP, formula = '~osc_lvl*Day+(1|cow)+(1|period)',alpha = 0.05, p.adj.method='fdr', type='proportion')
linda_fit5.1 <- linda(ko_LP, metadata_LP, formula = '~osc_lvl*Day+(1|cow)+(1|period)',alpha = 0.05, p.adj.method='fdr', type='proportion')
linda_fit6.1 <- linda(ko_SF, metadata_SF, formula = '~prot_lvl*Day+(1|cow)+(1|period)',alpha = 0.05, p.adj.method='fdr', type='proportion')
linda_fit7.1 <- linda(ko_OF, metadata_OF, formula = '~prot_lvl*Day+(1|cow)+(1|period)',alpha = 0.05, p.adj.method='fdr', type='proportion')

## Sheet: LinDA1
KO	KO_Full_Name	Level_1	Level_2	Level_3	PATH	Pairwise	baseMean	log2FoldChange	lfcSE	stat	df	pvalue	padj	reject
K00001	K00001 E1.1.1.1, adh; alcohol dehydrogenase [EC:1.1.1.1]	09100 Metabolism	09105 Amino acid metabolism	00350 Tyrosine metabolism	PATH:ko00350]	Day26 vs Day25	466.118	-0.121799	0.0704061	-1.72995	98.6863	0.0867661	0.811092	FALSE
K00003	K00003 hom; homoserine dehydrogenase [EC:1.1.1.3]	09100 Metabolism	09105 Amino acid metabolism	00300 Lysine biosynthesis	PATH:ko00300]	Day26 vs Day25	2305.43	-0.133753	0.0685045	-1.95247	107.029	0.0534939	0.642967	FALSE
K00003	K00003 hom; homoserine dehydrogenase [EC:1.1.1.3]	09100 Metabolism	09105 Amino acid metabolism	00260 Glycine, serine and threonine metabolism	PATH:ko00260]	Day26 vs Day25	2305.43	-0.133753	0.0685045	-1.95247	107.029	0.0534939	0.642967	FALSE
K00003	K00003 hom; homoserine dehydrogenase [EC:1.1.1.3]	09100 Metabolism	09105 Amino acid metabolism	00270 Cysteine and methionine metabolism	PATH:ko00270]	Day26 vs Day25	2305.43	-0.133753	0.0685045	-1.95247	107.029	0.0534939	0.642967	FALSE
K00013	K00013 hisD; histidinol dehydrogenase [EC:1.1.1.23]	09100 Metabolism	09105 Amino acid metabolism	00340 Histidine metabolism	PATH:ko00340]	Day26 vs Day25	4601.76	-0.00266735	0.0429518	-0.0621009	107.049	0.950598	0.998109	FALSE
K00014	K00014 aroE; shikimate dehydrogenase [EC:1.1.1.25]	09100 Metabolism	09105 Amino acid metabolism	00400 Phenylalanine, tyrosine and tryptophan biosynthesis	PATH:ko00400]	Day26 vs Day25	5658.24	-0.0213594	0.0428946	-0.497951	99.0593	0.619622	0.998109	FALSE
K00016	K00016 LDH, ldh; L-lactate dehydrogenase [EC:1.1.1.27]	09100 Metabolism	09105 Amino acid metabolism	00270 Cysteine and methionine metabolism	PATH:ko00270]	Day26 vs Day25	2080.61	-0.124759	0.0751173	-1.66086	107.081	0.0996677	0.827112	FALSE
K00018	K00018 hprA; glycerate dehydrogenase [EC:1.1.1.29]	09100 Metabolism	09105 Amino acid metabolism	00260 Glycine, serine and threonine metabolism	PATH:ko00260]	Day26 vs Day25	3841.48	-0.00661915	0.0572444	-0.11563	100.007	0.908178	0.998109	FALSE
K00020	K00020 HIBADH, mmsB; 3-hydroxyisobutyrate dehydrogenase [EC:1.1.1.31]	09100 Metabolism	09105 Amino acid metabolism	00280 Valine, leucine and isoleucine degradation	PATH:ko00280]	Day26 vs Day25	516.904	-0.0759711	0.0996681	-0.762241	100.012	0.44771	0.998109	FALSE
K00024	K00024 mdh; malate dehydrogenase [EC:1.1.1.37]	09100 Metabolism	09105 Amino acid metabolism	00270 Cysteine and methionine metabolism	PATH:ko00270]	Day26 vs Day25	3410.85	0.0355949	0.0815934	0.436247	107.183	0.663535	0.998109	FALSE
K00031	K00031 IDH1, IDH2, icd; isocitrate dehydrogenase [EC:1.1.1.42]	09100 Metabolism	09106 Metabolism of other amino acids	00480 Glutathione metabolism	PATH:ko00480]	Day26 vs Day25	1986.12	-0.065627	0.0523234	-1.25426	99.264	0.212694	0.998109	FALSE
K00033	K00033 PGD, gnd, gntZ; 6-phosphogluconate dehydrogenase [EC:1.1.1.44 1.1.1.343]	09100 Metabolism	09106 Metabolism of other amino acids	00480 Glutathione metabolism	PATH:ko00480]	Day26 vs Day25	939.256	-0.0423798	0.0624542	-0.678573	96.6394	0.49903	0.998109	FALSE
K00036	K00036 G6PD, zwf; glucose-6-phosphate 1-dehydrogenase [EC:1.1.1.49 1.1.1.363]	09100 Metabolism	09106 Metabolism of other amino acids	00480 Glutathione metabolism	PATH:ko00480]	Day26 vs Day25	670.809	-0.0528578	0.0659318	-0.801705	97.1498	0.42468	0.998109	FALSE
K00052	K00052 leuB, IMDH; 3-isopropylmalate dehydrogenase [EC:1.1.1.85]	09100 Metabolism	09105 Amino acid metabolism	00290 Valine, leucine and isoleucine biosynthesis	PATH:ko00290]	Day26 vs Day25	4871.75	0.00212134	0.0417834	0.0507699	107.053	0.959603	0.998109	FALSE
K00053	K00053 ilvC; ketol-acid reductoisomerase [EC:1.1.1.86]	09100 Metabolism	09105 Amino acid metabolism	00290 Valine, leucine and isoleucine biosynthesis	PATH:ko00290]	Day26 vs Day25	4858.83	-0.00912056	0.0438687	-0.207906	107.052	0.835697	0.998109	FALSE
K00055	K00055 E1.1.1.90; aryl-alcohol dehydrogenase [EC:1.1.1.90]	09100 Metabolism	09105 Amino acid metabolism	00350 Tyrosine metabolism	PATH:ko00350]	Day26 vs Day25	6.40559	-0.380935	0.559913	-0.680347	99.8151	0.49786	0.998109	FALSE
K00055	K00055 E1.1.1.90; aryl-alcohol dehydrogenase [EC:1.1.1.90]	09100 Metabolism	09105 Amino acid metabolism	00360 Phenylalanine metabolism	PATH:ko00360]	Day26 vs Day25	6.40559	-0.380935	0.559913	-0.680347	99.8151	0.49786	0.998109	FALSE
K00058	K00058 serA, PHGDH; D-3-phosphoglycerate dehydrogenase / 2-oxoglutarate reductase [EC:1.1.1.95 1.1.1.399]	09100 Metabolism	09105 Amino acid metabolism	00260 Glycine, serine and threonine metabolism	PATH:ko00260]	Day26 vs Day25	6953	-0.00480153	0.0366855	-0.130883	100.112	0.89613	0.998109	FALSE
K00058	K00058 serA, PHGDH; D-3-phosphoglycerate dehydrogenase / 2-oxoglutarate reductase [EC:1.1.1.95 1.1.1.399]	09100 Metabolism	09105 Amino acid metabolism	00270 Cysteine and methionine metabolism	PATH:ko00270]	Day26 vs Day25	6953	-0.00480153	0.0366855	-0.130883	100.112	0.89613	0.998109	FALSE
K00060	K00060 tdh; threonine 3-dehydrogenase [EC:1.1.1.103]	09100 Metabolism	09105 Amino acid metabolism	00260 Glycine, serine and threonine metabolism	PATH:ko00260]	Day26 vs Day25	145.147	0.106866	0.0846453	1.26252	97.8896	0.209762	0.998109	FALSE
K00073	K00073 allD; ureidoglycolate dehydrogenase (NAD+) [EC:1.1.1.350]	09100 Metabolism	09104 Nucleotide metabolism	00230 Purine metabolism	PATH:ko00230]	Day26 vs Day25	19.0968	-0.47647	0.242544	-1.96447	100.588	0.0522352	0.642967	FALSE
K00074	K00074 paaH, hbd, fadB, mmgB; 3-hydroxybutyryl-CoA dehydrogenase [EC:1.1.1.157]	09100 Metabolism	09105 Amino acid metabolism	00360 Phenylalanine metabolism	PATH:ko00360]	Day26 vs Day25	1875.3	-0.101789	0.0715128	-1.42337	98.0431	0.157804	0.998109	FALSE
K00087	K00087 ygeS, xdhA; xanthine dehydrogenase molybdenum-binding subunit [EC:1.17.1.4]	09100 Metabolism	09104 Nucleotide metabolism	00230 Purine metabolism	PATH:ko00230]	Day26 vs Day25	334.855	-0.0113323	0.146397	-0.0774085	93.9876	0.938463	0.998109	FALSE
K00088	K00088 IMPDH, guaB; IMP dehydrogenase [EC:1.1.1.205]	09100 Metabolism	09104 Nucleotide metabolism	00230 Purine metabolism	PATH:ko00230]	Day26 vs Day25	5617.23	-0.014094	0.0404369	-0.348542	98.1451	0.728179	0.998109	FALSE
K00121	K00121 frmA, ADH5, adhC; S-(hydroxymethyl)glutathione dehydrogenase / alcohol dehydrogenase [EC:1.1.1.284 1.1.1.1]	09100 Metabolism	09105 Amino acid metabolism	00350 Tyrosine metabolism	PATH:ko00350]	Day26 vs Day25	34.5726	0.0423089	0.149903	0.282242	98.805	0.778349	0.998109	FALSE
K00128	K00128 ALDH; aldehyde dehydrogenase (NAD+) [EC:1.2.1.3]	09100 Metabolism	09105 Amino acid metabolism	00330 Arginine and proline metabolism	PATH:ko00330]	Day26 vs Day25	1196.89	-0.0125799	0.0547261	-0.22987	98.7837	0.818668	0.998109	FALSE
K00128	K00128 ALDH; aldehyde dehydrogenase (NAD+) [EC:1.2.1.3]	09100 Metabolism	09106 Metabolism of other amino acids	00410 beta-Alanine metabolism	PATH:ko00410]	Day26 vs Day25	1196.89	-0.0125799	0.0547261	-0.22987	98.7837	0.818668	0.998109	FALSE
K00128	K00128 ALDH; aldehyde dehydrogenase (NAD+) [EC:1.2.1.3]	09100 Metabolism	09105 Amino acid metabolism	00280 Valine, leucine and isoleucine degradation	PATH:ko00280]	Day26 vs Day25	1196.89	-0.0125799	0.0547261	-0.22987	98.7837	0.818668	0.998109	FALSE
K00128	K00128 ALDH; aldehyde dehydrogenase (NAD+) [EC:1.2.1.3]	09100 Metabolism	09105 Amino acid metabolism	00380 Tryptophan metabolism	PATH:ko00380]	Day26 vs Day25	1196.89	-0.0125799	0.0547261	-0.22987	98.7837	0.818668	0.998109	FALSE
K00128	K00128 ALDH; aldehyde dehydrogenase (NAD+) [EC:1.2.1.3]	09100 Metabolism	09105 Amino acid metabolism	00340 Histidine metabolism	PATH:ko00340]	Day26 vs Day25	1196.89	-0.0125799	0.0547261	-0.22987	98.7837	0.818668	0.998109	FALSE
K00128	K00128 ALDH; aldehyde dehydrogenase (NAD+) [EC:1.2.1.3]	09100 Metabolism	09105 Amino acid metabolism	00310 Lysine degradation	PATH:ko00310]	Day26 vs Day25	1196.89	-0.0125799	0.0547261	-0.22987	98.7837	0.818668	0.998109	FALSE
K00130	K00130 betB, gbsA; betaine-aldehyde dehydrogenase [EC:1.2.1.8]	09100 Metabolism	09105 Amino acid metabolism	00260 Glycine, serine and threonine metabolism	PATH:ko00260]	Day26 vs Day25	6.17434	-0.390796	0.336404	-1.16169	99.8488	0.248133	0.998109	FALSE
K00133	K00133 asd; aspartate-semialdehyde dehydrogenase [EC:1.2.1.11]	09100 Metabolism	09105 Amino acid metabolism	00270 Cysteine and methionine metabolism	PATH:ko00270]	Day26 vs Day25	5411.79	-0.000868867	0.0427521	-0.0203234	98.7114	0.983826	0.998109	FALSE
K00133	K00133 asd; aspartate-semialdehyde dehydrogenase [EC:1.2.1.11]	09100 Metabolism	09105 Amino acid metabolism	00300 Lysine biosynthesis	PATH:ko00300]	Day26 vs Day25	5411.79	-0.000868867	0.0427521	-0.0203234	98.7114	0.983826	0.998109	FALSE
K00133	K00133 asd; aspartate-semialdehyde dehydrogenase [EC:1.2.1.11]	09100 Metabolism	09105 Amino acid metabolism	00260 Glycine, serine and threonine metabolism	PATH:ko00260]	Day26 vs Day25	5411.79	-0.000868867	0.0427521	-0.0203234	98.7114	0.983826	0.998109	FALSE
K00135	K00135 gabD; succinate-semialdehyde dehydrogenase / glutarate-semialdehyde dehydrogenase [EC:1.2.1.16 1.2.1.79 1.2.1.20]	09100 Metabolism	09105 Amino acid metabolism	00250 Alanine, aspartate and glutamate metabolism	PATH:ko00250]	Day26 vs Day25	194.267	-0.0200826	0.123949	-0.162023	107.01	0.871594	0.998109	FALSE
K00135	K00135 gabD; succinate-semialdehyde dehydrogenase / glutarate-semialdehyde dehydrogenase [EC:1.2.1.16 1.2.1.79 1.2.1.20]	09100 Metabolism	09105 Amino acid metabolism	00350 Tyrosine metabolism	PATH:ko00350]	Day26 vs Day25	194.267	-0.0200826	0.123949	-0.162023	107.01	0.871594	0.998109	FALSE
K00135	K00135 gabD; succinate-semialdehyde dehydrogenase / glutarate-semialdehyde dehydrogenase [EC:1.2.1.16 1.2.1.79 1.2.1.20]	09100 Metabolism	09105 Amino acid metabolism	00310 Lysine degradation	PATH:ko00310]	Day26 vs Day25	194.267	-0.0200826	0.123949	-0.162023	107.01	0.871594	0.998109	FALSE
K00140	K00140 mmsA, iolA, ALDH6A1; malonate-semialdehyde dehydrogenase (acetylating) / methylmalonate-semialdehyde dehydrogenase [EC:1.2.1.18 1.2.1.27]	09100 Metabolism	09106 Metabolism of other amino acids	00410 beta-Alanine metabolism	PATH:ko00410]	Day26 vs Day25	36.3706	-0.282744	0.16994	-1.66379	99.9133	0.0992887	0.827112	FALSE
K00140	K00140 mmsA, iolA, ALDH6A1; malonate-semialdehyde dehydrogenase (acetylating) / methylmalonate-semialdehyde dehydrogenase [EC:1.2.1.18 1.2.1.27]	09100 Metabolism	09105 Amino acid metabolism	00280 Valine, leucine and isoleucine degradation	PATH:ko00280]	Day26 vs Day25	36.3706	-0.282744	0.16994	-1.66379	99.9133	0.0992887	0.827112	FALSE
K00145	K00145 argC; N-acetyl-gamma-glutamyl-phosphate reductase [EC:1.2.1.38]	09100 Metabolism	09105 Amino acid metabolism	00220 Arginine biosynthesis	PATH:ko00220]	Day26 vs Day25	4590.01	-0.00219211	0.0431044	-0.050856	107.052	0.959535	0.998109	FALSE
K00147	K00147 proA; glutamate-5-semialdehyde dehydrogenase [EC:1.2.1.41]	09100 Metabolism	09105 Amino acid metabolism	00330 Arginine and proline metabolism	PATH:ko00330]	Day26 vs Day25	4118.74	0.00261801	0.0464922	0.0563107	107.079	0.955199	0.998109	FALSE
K00166	K00166 BCKDHA, bkdA1; 2-oxoisovalerate dehydrogenase E1 component subunit alpha [EC:1.2.4.4]	09100 Metabolism	09105 Amino acid metabolism	00280 Valine, leucine and isoleucine degradation	PATH:ko00280]	Day26 vs Day25	12.2533	-0.255293	0.448282	-0.569492	100.102	0.570298	0.998109	FALSE
K00167	K00167 BCKDHB, bkdA2; 2-oxoisovalerate dehydrogenase E1 component subunit beta [EC:1.2.4.4]	09100 Metabolism	09105 Amino acid metabolism	00280 Valine, leucine and isoleucine degradation	PATH:ko00280]	Day26 vs Day25	12.2533	-0.255293	0.448282	-0.569492	100.102	0.570298	0.998109	FALSE
K00184	K00184 dmsB; dimethyl sulfoxide reductase iron-sulfur subunit	09100 Metabolism	09102 Energy metabolism	00920 Sulfur metabolism	PATH:ko00920]	Day26 vs Day25	200.916	-0.0300164	0.114199	-0.262842	99.3637	0.793216	0.998109	FALSE
K00185	K00185 dmsC; dimethyl sulfoxide reductase membrane subunit	09100 Metabolism	09102 Energy metabolism	00920 Sulfur metabolism	PATH:ko00920]	Day26 vs Day25	158.724	-0.016364	0.132069	-0.123904	99.382	0.901641	0.998109	FALSE
K00186	K00186 vorA; 2-oxoisovalerate ferredoxin oxidoreductase alpha subunit [EC:1.2.7.7]	09100 Metabolism	09105 Amino acid metabolism	00280 Valine, leucine and isoleucine degradation	PATH:ko00280]	Day26 vs Day25	75.5128	-0.529948	0.206383	-2.56778	107.021	0.011615	0.329227	FALSE
K00187	K00187 vorB; 2-oxoisovalerate ferredoxin oxidoreductase beta subunit [EC:1.2.7.7]	09100 Metabolism	09105 Amino acid metabolism	00280 Valine, leucine and isoleucine degradation	PATH:ko00280]	Day26 vs Day25	78.4357	-0.477567	0.195561	-2.44203	107.02	0.0162432	0.329227	FALSE
K00188	K00188 vorD; 2-oxoisovalerate ferredoxin oxidoreductase delta subunit [EC:1.2.7.7]	09100 Metabolism	09105 Amino acid metabolism	00280 Valine, leucine and isoleucine degradation	PATH:ko00280]	Day26 vs Day25	78.4324	-0.477569	0.195558	-2.44209	107.02	0.0162407	0.329227	FALSE
K00215	K00215 dapB; 4-hydroxy-tetrahydrodipicolinate reductase [EC:1.17.1.8]	09100 Metabolism	09105 Amino acid metabolism	00300 Lysine biosynthesis	PATH:ko00300]	Day26 vs Day25	5589.74	-0.00678133	0.0411979	-0.164604	98.9866	0.869592	0.998109	FALSE
K00220	K00220 tyrC; cyclohexadieny/prephenate dehydrogenase [EC:1.3.1.43 1.3.1.12]	09100 Metabolism	09105 Amino acid metabolism	00400 Phenylalanine, tyrosine and tryptophan biosynthesis	PATH:ko00400]	Day26 vs Day25	4.16206	0.0387805	0.406744	0.0953439	107.008	0.92422	0.998109	FALSE
K00226	K00226 pyrD; dihydroorotate dehydrogenase (fumarate) [EC:1.3.98.1]	09100 Metabolism	09104 Nucleotide metabolism	00240 Pyrimidine metabolism	PATH:ko00240]	Day26 vs Day25	889.042	0.00790933	0.118764	0.0665971	96.3839	0.94704	0.998109	FALSE
K00248	K00248 ACADS, bcd; butyryl-CoA dehydrogenase [EC:1.3.8.1]	09100 Metabolism	09105 Amino acid metabolism	00280 Valine, leucine and isoleucine degradation	PATH:ko00280]	Day26 vs Day25	1053.78	-0.120743	0.0701852	-1.72036	107.017	0.0882581	0.811092	FALSE
K00248	K00248 ACADS, bcd; butyryl-CoA dehydrogenase [EC:1.3.8.1]	09100 Metabolism	09106 Metabolism of other amino acids	00410 beta-Alanine metabolism	PATH:ko00410]	Day26 vs Day25	1053.78	-0.120743	0.0701852	-1.72036	107.017	0.0882581	0.811092	FALSE
K00249	K00249 ACADM, acd; acyl-CoA dehydrogenase [EC:1.3.8.7]	09100 Metabolism	09105 Amino acid metabolism	00280 Valine, leucine and isoleucine degradation	PATH:ko00280]	Day26 vs Day25	11.5325	-0.283197	0.29266	-0.967664	98.5654	0.33558	0.998109	FALSE
K00252	K00252 GCDH, gcdH; glutaryl-CoA dehydrogenase [EC:1.3.8.6]	09100 Metabolism	09105 Amino acid metabolism	00310 Lysine degradation	PATH:ko00310]	Day26 vs Day25	41.1046	0.0566194	0.182901	0.309563	99.3113	0.757542	0.998109	FALSE
K00252	K00252 GCDH, gcdH; glutaryl-CoA dehydrogenase [EC:1.3.8.6]	09100 Metabolism	09105 Amino acid metabolism	00380 Tryptophan metabolism	PATH:ko00380]	Day26 vs Day25	41.1046	0.0566194	0.182901	0.309563	99.3113	0.757542	0.998109	FALSE
K00254	K00254 DHODH, pyrD; dihydroorotate dehydrogenase [EC:1.3.5.2]	09100 Metabolism	09104 Nucleotide metabolism	00240 Pyrimidine metabolism	PATH:ko00240]	Day26 vs Day25	389.805	0.0181852	0.139557	0.130307	96.1986	0.896596	0.998109	FALSE
K00259	K00259 ald; alanine dehydrogenase [EC:1.4.1.1]	09100 Metabolism	09105 Amino acid metabolism	00250 Alanine, aspartate and glutamate metabolism	PATH:ko00250]	Day26 vs Day25	1041.65	0.0232214	0.0635194	0.36558	107.907	0.715394	0.998109	FALSE
K00259	K00259 ald; alanine dehydrogenase [EC:1.4.1.1]	09100 Metabolism	09106 Metabolism of other amino acids	00430 Taurine and hypotaurine metabolism	PATH:ko00430]	Day26 vs Day25	1041.65	0.0232214	0.0635194	0.36558	107.907	0.715394	0.998109	FALSE
K00260	K00260 gudB, rocG; glutamate dehydrogenase [EC:1.4.1.2]	09100 Metabolism	09102 Energy metabolism	00910 Nitrogen metabolism	PATH:ko00910]	Day26 vs Day25	251.423	-0.0184753	0.19429	-0.0950916	100.994	0.924431	0.998109	FALSE
K00260	K00260 gudB, rocG; glutamate dehydrogenase [EC:1.4.1.2]	09100 Metabolism	09106 Metabolism of other amino acids	00430 Taurine and hypotaurine metabolism	PATH:ko00430]	Day26 vs Day25	251.423	-0.0184753	0.19429	-0.0950916	100.994	0.924431	0.998109	FALSE
K00260	K00260 gudB, rocG; glutamate dehydrogenase [EC:1.4.1.2]	09100 Metabolism	09105 Amino acid metabolism	00250 Alanine, aspartate and glutamate metabolism	PATH:ko00250]	Day26 vs Day25	251.423	-0.0184753	0.19429	-0.0950916	100.994	0.924431	0.998109	FALSE
K00260	K00260 gudB, rocG; glutamate dehydrogenase [EC:1.4.1.2]	09100 Metabolism	09105 Amino acid metabolism	00220 Arginine biosynthesis	PATH:ko00220]	Day26 vs Day25	251.423	-0.0184753	0.19429	-0.0950916	100.994	0.924431	0.998109	FALSE
K00261	K00261 GLUD1_2, gdhA; glutamate dehydrogenase (NAD(P)+) [EC:1.4.1.3]	09100 Metabolism	09105 Amino acid metabolism	00220 Arginine biosynthesis	PATH:ko00220]	Day26 vs Day25	87.2034	0.02037	0.16318	0.124831	96.9388	0.900916	0.998109	FALSE
K00261	K00261 GLUD1_2, gdhA; glutamate dehydrogenase (NAD(P)+) [EC:1.4.1.3]	09100 Metabolism	09105 Amino acid metabolism	00250 Alanine, aspartate and glutamate metabolism	PATH:ko00250]	Day26 vs Day25	87.2034	0.02037	0.16318	0.124831	96.9388	0.900916	0.998109	FALSE
K00261	K00261 GLUD1_2, gdhA; glutamate dehydrogenase (NAD(P)+) [EC:1.4.1.3]	09100 Metabolism	09102 Energy metabolism	00910 Nitrogen metabolism	PATH:ko00910]	Day26 vs Day25	87.2034	0.02037	0.16318	0.124831	96.9388	0.900916	0.998109	FALSE
K00262	K00262 E1.4.1.4, gdhA; glutamate dehydrogenase (NADP+) [EC:1.4.1.4]	09100 Metabolism	09105 Amino acid metabolism	00250 Alanine, aspartate and glutamate metabolism	PATH:ko00250]	Day26 vs Day25	7230.52	0.0119389	0.0588812	0.202762	107.116	0.839705	0.998109	FALSE
K00262	K00262 E1.4.1.4, gdhA; glutamate dehydrogenase (NADP+) [EC:1.4.1.4]	09100 Metabolism	09102 Energy metabolism	00910 Nitrogen metabolism	PATH:ko00910]	Day26 vs Day25	7230.52	0.0119389	0.0588812	0.202762	107.116	0.839705	0.998109	FALSE
K00262	K00262 E1.4.1.4, gdhA; glutamate dehydrogenase (NADP+) [EC:1.4.1.4]	09100 Metabolism	09105 Amino acid metabolism	00220 Arginine biosynthesis	PATH:ko00220]	Day26 vs Day25	7230.52	0.0119389	0.0588812	0.202762	107.116	0.839705	0.998109	FALSE
K00263	K00263 E1.4.1.9; leucine dehydrogenase [EC:1.4.1.9]	09100 Metabolism	09105 Amino acid metabolism	00280 Valine, leucine and isoleucine degradation	PATH:ko00280]	Day26 vs Day25	24.0221	-0.0169184	0.217771	-0.0776889	102.431	0.938227	0.998109	FALSE
K00263	K00263 E1.4.1.9; leucine dehydrogenase [EC:1.4.1.9]	09100 Metabolism	09105 Amino acid metabolism	00290 Valine, leucine and isoleucine biosynthesis	PATH:ko00290]	Day26 vs Day25	24.0221	-0.0169184	0.217771	-0.0776889	102.431	0.938227	0.998109	FALSE
K00265	K00265 gltB; glutamate synthase (NADPH) large chain [EC:1.4.1.13]	09100 Metabolism	09102 Energy metabolism	00910 Nitrogen metabolism	PATH:ko00910]	Day26 vs Day25	2060.04	0.0242849	0.0932267	0.260493	107.342	0.794983	0.998109	FALSE
K00265	K00265 gltB; glutamate synthase (NADPH) large chain [EC:1.4.1.13]	09100 Metabolism	09105 Amino acid metabolism	00250 Alanine, aspartate and glutamate metabolism	PATH:ko00250]	Day26 vs Day25	2060.04	0.0242849	0.0932267	0.260493	107.342	0.794983	0.998109	FALSE
K00266	K00266 gltD; glutamate synthase (NADPH) small chain [EC:1.4.1.13]	09100 Metabolism	09105 Amino acid metabolism	00250 Alanine, aspartate and glutamate metabolism	PATH:ko00250]	Day26 vs Day25	8666.83	-0.000821138	0.0479271	-0.0171331	107.061	0.986362	0.998109	FALSE
K00266	K00266 gltD; glutamate synthase (NADPH) small chain [EC:1.4.1.13]	09100 Metabolism	09102 Energy metabolism	00910 Nitrogen metabolism	PATH:ko00910]	Day26 vs Day25	8666.83	-0.000821138	0.0479271	-0.0171331	107.061	0.986362	0.998109	FALSE
K00274	K00274 MAO, aofH; monoamine oxidase [EC:1.4.3.4]	09100 Metabolism	09105 Amino acid metabolism	00380 Tryptophan metabolism	PATH:ko00380]	Day26 vs Day25	8.80131	-0.0745552	0.227756	-0.327347	99.9402	0.74409	0.998109	FALSE
K00274	K00274 MAO, aofH; monoamine oxidase [EC:1.4.3.4]	09100 Metabolism	09105 Amino acid metabolism	00260 Glycine, serine and threonine metabolism	PATH:ko00260]	Day26 vs Day25	8.80131	-0.0745552	0.227756	-0.327347	99.9402	0.74409	0.998109	FALSE
K00274	K00274 MAO, aofH; monoamine oxidase [EC:1.4.3.4]	09100 Metabolism	09105 Amino acid metabolism	00340 Histidine metabolism	PATH:ko00340]	Day26 vs Day25	8.80131	-0.0745552	0.227756	-0.327347	99.9402	0.74409	0.998109	FALSE
K00274	K00274 MAO, aofH; monoamine oxidase [EC:1.4.3.4]	09100 Metabolism	09105 Amino acid metabolism	00350 Tyrosine metabolism	PATH:ko00350]	Day26 vs Day25	8.80131	-0.0745552	0.227756	-0.327347	99.9402	0.74409	0.998109	FALSE
K00274	K00274 MAO, aofH; monoamine oxidase [EC:1.4.3.4]	09100 Metabolism	09105 Amino acid metabolism	00360 Phenylalanine metabolism	PATH:ko00360]	Day26 vs Day25	8.80131	-0.0745552	0.227756	-0.327347	99.9402	0.74409	0.998109	FALSE
K00274	K00274 MAO, aofH; monoamine oxidase [EC:1.4.3.4]	09100 Metabolism	09105 Amino acid metabolism	00330 Arginine and proline metabolism	PATH:ko00330]	Day26 vs Day25	8.80131	-0.0745552	0.227756	-0.327347	99.9402	0.74409	0.998109	FALSE
K00278	K00278 nadB; L-aspartate oxidase [EC:1.4.3.16]	09100 Metabolism	09105 Amino acid metabolism	00250 Alanine, aspartate and glutamate metabolism	PATH:ko00250]	Day26 vs Day25	4151.74	-0.00400809	0.0521557	-0.0768486	107.062	0.938887	0.998109	FALSE
K00281	K00281 GLDC, gcvP; glycine cleavage system P protein (glycine dehydrogenase) [EC:1.4.4.2]	09100 Metabolism	09105 Amino acid metabolism	00260 Glycine, serine and threonine metabolism	PATH:ko00260]	Day26 vs Day25	718.198	0.0237013	0.117535	0.201653	107.275	0.84057	0.998109	FALSE
K00282	K00282 gcvPA; glycine cleavage system P protein (glycine dehydrogenase) subunit 1 [EC:1.4.4.2]	09100 Metabolism	09105 Amino acid metabolism	00260 Glycine, serine and threonine metabolism	PATH:ko00260]	Day26 vs Day25	2598.66	0.00530873	0.0752687	0.0705305	107.076	0.943903	0.998109	FALSE
K00283	K00283 gcvPB; glycine cleavage system P protein (glycine dehydrogenase) subunit 2 [EC:1.4.4.2]	09100 Metabolism	09105 Amino acid metabolism	00260 Glycine, serine and threonine metabolism	PATH:ko00260]	Day26 vs Day25	2598.99	0.00541961	0.075255	0.0720167	107.076	0.942723	0.998109	FALSE
K00284	K00284 GLU, gltS; glutamate synthase (ferredoxin) [EC:1.4.7.1]	09100 Metabolism	09102 Energy metabolism	00910 Nitrogen metabolism	PATH:ko00910]	Day26 vs Day25	1228.37	-0.103164	0.0912325	-1.13078	107.03	0.260674	0.998109	FALSE
K00285	K00285 dadA; D-amino-acid dehydrogenase [EC:1.4.5.1]	09100 Metabolism	09106 Metabolism of other amino acids	00470 D-Amino acid metabolism	PATH:ko00470]	Day26 vs Day25	35.5635	0.0312948	0.243805	0.12836	98.398	0.898126	0.998109	FALSE
K00285	K00285 dadA; D-amino-acid dehydrogenase [EC:1.4.5.1]	09100 Metabolism	09105 Amino acid metabolism	00360 Phenylalanine metabolism	PATH:ko00360]	Day26 vs Day25	35.5635	0.0312948	0.243805	0.12836	98.398	0.898126	0.998109	FALSE
K00286	K00286 proC; pyrroline-5-carboxylate reductase [EC:1.5.1.2]	09100 Metabolism	09105 Amino acid metabolism	00330 Arginine and proline metabolism	PATH:ko00330]	Day26 vs Day25	4825.27	0.00551603	0.0436263	0.126438	107.047	0.899622	0.998109	FALSE
K00290	K00290 LYS1; saccharopine dehydrogenase (NAD+, L-lysine forming) [EC:1.5.1.7]	09100 Metabolism	09105 Amino acid metabolism	00300 Lysine biosynthesis	PATH:ko00300]	Day26 vs Day25	3296.47	-0.000835465	0.066552	-0.0125536	99.1969	0.990009	0.998109	FALSE
K00290	K00290 LYS1; saccharopine dehydrogenase (NAD+, L-lysine forming) [EC:1.5.1.7]	09100 Metabolism	09105 Amino acid metabolism	00310 Lysine degradation	PATH:ko00310]	Day26 vs Day25	3296.47	-0.000835465	0.066552	-0.0125536	99.1969	0.990009	0.998109	FALSE
K00294	K00294 E1.2.1.88; 1-pyrroline-5-carboxylate dehydrogenase [EC:1.2.1.88]	09100 Metabolism	09105 Amino acid metabolism	00250 Alanine, aspartate and glutamate metabolism	PATH:ko00250]	Day26 vs Day25	426.992	0.0249953	0.115809	0.215831	98.4983	0.829566	0.998109	FALSE
K00294	K00294 E1.2.1.88; 1-pyrroline-5-carboxylate dehydrogenase [EC:1.2.1.88]	09100 Metabolism	09105 Amino acid metabolism	00330 Arginine and proline metabolism	PATH:ko00330]	Day26 vs Day25	426.992	0.0249953	0.115809	0.215831	98.4983	0.829566	0.998109	FALSE
K00303	K00303 soxB; sarcosine oxidase, subunit beta [EC:1.5.3.24 1.5.3.1]	09100 Metabolism	09105 Amino acid metabolism	00260 Glycine, serine and threonine metabolism	PATH:ko00260]	Day26 vs Day25	13.7446	0.13976	0.201358	0.69409	100.196	0.489232	0.998109	FALSE
K00318	K00318 PRODH, fadM, putB; proline dehydrogenase [EC:1.5.5.2]	09100 Metabolism	09105 Amino acid metabolism	00330 Arginine and proline metabolism	PATH:ko00330]	Day26 vs Day25	393.269	0.0484018	0.121572	0.398132	97.959	0.691399	0.998109	FALSE
K00362	K00362 nirB; nitrite reductase (NADH) large subunit [EC:1.7.1.15]	09100 Metabolism	09102 Energy metabolism	00910 Nitrogen metabolism	PATH:ko00910]	Day26 vs Day25	16.9696	-0.155995	0.352794	-0.44217	91.7979	0.659406	0.998109	FALSE
K00363	K00363 nirD; nitrite reductase (NADH) small subunit [EC:1.7.1.15]	09100 Metabolism	09102 Energy metabolism	00910 Nitrogen metabolism	PATH:ko00910]	Day26 vs Day25	36.5283	0.153277	0.252647	0.606683	97.7689	0.545468	0.998109	FALSE
K00364	K00364 guaC, GMPR; GMP reductase [EC:1.7.1.7]	09100 Metabolism	09104 Nucleotide metabolism	00230 Purine metabolism	PATH:ko00230]	Day26 vs Day25	11.5993	0.0234375	0.301114	0.0778359	107.038	0.938104	0.998109	FALSE
K00366	K00366 nirA; ferredoxin-nitrite reductase [EC:1.7.7.1]	09100 Metabolism	09102 Energy metabolism	00910 Nitrogen metabolism	PATH:ko00910]	Day26 vs Day25	30.6381	-0.235882	0.211787	-1.11377	100.155	0.268044	0.998109	FALSE
K00370	K00370 narG, narZ, nxrA; nitrate reductase / nitrite oxidoreductase, alpha subunit [EC:1.7.5.1 1.7.99.-]	09100 Metabolism	09102 Energy metabolism	00910 Nitrogen metabolism	PATH:ko00910]	Day26 vs Day25	4.23317	0.892239	0.396391	2.2509	100.645	0.0265664	0.409984	FALSE
K00371	K00371 narH, narY, nxrB; nitrate reductase / nitrite oxidoreductase, beta subunit [EC:1.7.5.1 1.7.99.-]	09100 Metabolism	09102 Energy metabolism	00910 Nitrogen metabolism	PATH:ko00910]	Day26 vs Day25	11.7651	0.726969	0.241071	3.01558	100.452	0.00324832	0.329227	FALSE
K00372	K00372 nasC, nasA; assimilatory nitrate reductase catalytic subunit [EC:1.7.99.-]	09100 Metabolism	09102 Energy metabolism	00910 Nitrogen metabolism	PATH:ko00910]	Day26 vs Day25	37.2268	0.0121969	0.155664	0.0783542	90.5569	0.937719	0.998109	FALSE
K00374	K00374 narI, narV; nitrate reductase gamma subunit [EC:1.7.5.1 1.7.99.-]	09100 Metabolism	09102 Energy metabolism	00910 Nitrogen metabolism	PATH:ko00910]	Day26 vs Day25	27.1631	-0.00087383	0.17783	-0.00491384	98.6575	0.996089	0.998109	FALSE
K00380	K00380 cysJ; sulfite reductase (NADPH) flavoprotein alpha-component [EC:1.8.1.2]	09100 Metabolism	09102 Energy metabolism	00920 Sulfur metabolism	PATH:ko00920]	Day26 vs Day25	160.827	-0.0407914	0.18981	-0.214907	94.5305	0.830303	0.998109	FALSE
K00381	K00381 cysI; sulfite reductase (NADPH) hemoprotein beta-component [EC:1.8.1.2]	09100 Metabolism	09102 Energy metabolism	00920 Sulfur metabolism	PATH:ko00920]	Day26 vs Day25	59.1862	0.0715914	0.142877	0.501071	107.014	0.61735	0.998109	FALSE
K00382	K00382 DLD, lpd, pdhD; dihydrolipoyl dehydrogenase [EC:1.8.1.4]	09100 Metabolism	09105 Amino acid metabolism	00380 Tryptophan metabolism	PATH:ko00380]	Day26 vs Day25	4417.82	0.0184274	0.0550424	0.334786	107.087	0.738441	0.998109	FALSE
K00382	K00382 DLD, lpd, pdhD; dihydrolipoyl dehydrogenase [EC:1.8.1.4]	09100 Metabolism	09105 Amino acid metabolism	00260 Glycine, serine and threonine metabolism	PATH:ko00260]	Day26 vs Day25	4417.82	0.0184274	0.0550424	0.334786	107.087	0.738441	0.998109	FALSE
K00382	K00382 DLD, lpd, pdhD; dihydrolipoyl dehydrogenase [EC:1.8.1.4]	09100 Metabolism	09105 Amino acid metabolism	00310 Lysine degradation	PATH:ko00310]	Day26 vs Day25	4417.82	0.0184274	0.0550424	0.334786	107.087	0.738441	0.998109	FALSE
K00382	K00382 DLD, lpd, pdhD; dihydrolipoyl dehydrogenase [EC:1.8.1.4]	09100 Metabolism	09105 Amino acid metabolism	00280 Valine, leucine and isoleucine degradation	PATH:ko00280]	Day26 vs Day25	4417.82	0.0184274	0.0550424	0.334786	107.087	0.738441	0.998109	FALSE
K00383	K00383 GSR, gor; glutathione reductase (NADPH) [EC:1.8.1.7]	09100 Metabolism	09106 Metabolism of other amino acids	00480 Glutathione metabolism	PATH:ko00480]	Day26 vs Day25	196.55	-0.137038	0.190675	-0.718699	91.6135	0.474156	0.998109	FALSE
K00384	K00384 trxB, TRR; thioredoxin reductase (NADPH) [EC:1.8.1.9]	09100 Metabolism	09106 Metabolism of other amino acids	00450 Selenocompound metabolism	PATH:ko00450]	Day26 vs Day25	7265.06	-0.0193169	0.0351505	-0.549548	107.023	0.583774	0.998109	FALSE
K00385	K00385 asrC; anaerobic sulfite reductase subunit C	09100 Metabolism	09102 Energy metabolism	00920 Sulfur metabolism	PATH:ko00920]	Day26 vs Day25	73.1829	-0.0477732	0.194054	-0.246185	107.08	0.80601	0.998109	FALSE
K00390	K00390 cysH; phosphoadenosine phosphosulfate reductase [EC:1.8.4.8 1.8.4.10]	09100 Metabolism	09102 Energy metabolism	00920 Sulfur metabolism	PATH:ko00920]	Day26 vs Day25	558.664	0.0953942	0.0861209	1.10768	107.117	0.270482	0.998109	FALSE
K00392	K00392 sir; sulfite reductase (ferredoxin) [EC:1.8.7.1]	09100 Metabolism	09102 Energy metabolism	00920 Sulfur metabolism	PATH:ko00920]	Day26 vs Day25	17.4805	0.112956	0.256867	0.439747	107.779	0.661001	0.998109	FALSE
K00394	K00394 aprA; adenylylsulfate reductase, subunit A [EC:1.8.99.2]	09100 Metabolism	09102 Energy metabolism	00920 Sulfur metabolism	PATH:ko00920]	Day26 vs Day25	100.718	0.00457343	0.119936	0.0381322	100.13	0.969658	0.998109	FALSE
K00395	K00395 aprB; adenylylsulfate reductase, subunit B [EC:1.8.99.2]	09100 Metabolism	09102 Energy metabolism	00920 Sulfur metabolism	PATH:ko00920]	Day26 vs Day25	100.718	0.00457343	0.119936	0.0381322	100.13	0.969658	0.998109	FALSE
K00432	K00432 gpx, btuE, bsaA; glutathione peroxidase [EC:1.11.1.9]	09100 Metabolism	09106 Metabolism of other amino acids	00480 Glutathione metabolism	PATH:ko00480]	Day26 vs Day25	5653.11	0.0199359	0.0726021	0.274592	98.4167	0.784206	0.998109	FALSE
K00451	K00451 HGD, hmgA; homogentisate 1,2-dioxygenase [EC:1.13.11.5]	09100 Metabolism	09105 Amino acid metabolism	00350 Tyrosine metabolism	PATH:ko00350]	Day26 vs Day25	58.7793	0.178735	0.199247	0.89705	98.7336	0.371874	0.998109	FALSE
K00453	K00453 TDO2, kynA; tryptophan 2,3-dioxygenase [EC:1.13.11.11]	09100 Metabolism	09105 Amino acid metabolism	00380 Tryptophan metabolism	PATH:ko00380]	Day26 vs Day25	5.71726	0.442616	0.419346	1.05549	107.044	0.293578	0.998109	FALSE
K00457	K00457 HPD, hppD; 4-hydroxyphenylpyruvate dioxygenase [EC:1.13.11.27]	09100 Metabolism	09105 Amino acid metabolism	00360 Phenylalanine metabolism	PATH:ko00360]	Day26 vs Day25	59.7364	0.187734	0.200021	0.938573	98.6979	0.350241	0.998109	FALSE
K00457	K00457 HPD, hppD; 4-hydroxyphenylpyruvate dioxygenase [EC:1.13.11.27]	09100 Metabolism	09105 Amino acid metabolism	00350 Tyrosine metabolism	PATH:ko00350]	Day26 vs Day25	59.7364	0.187734	0.200021	0.938573	98.6979	0.350241	0.998109	FALSE
K00459	K00459 ncd2, npd; nitronate monooxygenase [EC:1.13.12.16]	09100 Metabolism	09102 Energy metabolism	00910 Nitrogen metabolism	PATH:ko00910]	Day26 vs Day25	24.1871	0.0377019	0.221503	0.170209	96.7164	0.865201	0.998109	FALSE
K00483	K00483 hpaB; 4-hydroxyphenylacetate 3-monooxygenase [EC:1.14.14.9]	09100 Metabolism	09105 Amino acid metabolism	00350 Tyrosine metabolism	PATH:ko00350]	Day26 vs Day25	49.9159	-0.0105854	0.261051	-0.0405491	96.9973	0.967739	0.998109	FALSE
K00486	K00486 KMO; kynurenine 3-monooxygenase [EC:1.14.13.9]	09100 Metabolism	09105 Amino acid metabolism	00380 Tryptophan metabolism	PATH:ko00380]	Day26 vs Day25	4.02666	0.281552	0.584699	0.481533	107.056	0.631121	0.998109	FALSE
K00500	K00500 phhA, PAH; phenylalanine-4-hydroxylase [EC:1.14.16.1]	09100 Metabolism	09105 Amino acid metabolism	00360 Phenylalanine metabolism	PATH:ko00360]	Day26 vs Day25	3.38854	0.247476	0.614397	0.402794	100.909	0.687952	0.998109	FALSE
K00500	K00500 phhA, PAH; phenylalanine-4-hydroxylase [EC:1.14.16.1]	09100 Metabolism	09105 Amino acid metabolism	00400 Phenylalanine, tyrosine and tryptophan biosynthesis	PATH:ko00400]	Day26 vs Day25	3.38854	0.247476	0.614397	0.402794	100.909	0.687952	0.998109	FALSE
K00525	K00525 E1.17.4.1A, nrdA, nrdE; ribonucleoside-diphosphate reductase alpha chain [EC:1.17.4.1]	09100 Metabolism	09104 Nucleotide metabolism	00230 Purine metabolism	PATH:ko00230]	Day26 vs Day25	4422.55	0.00348177	0.0593075	0.0587071	96.7222	0.953306	0.998109	FALSE
K00525	K00525 E1.17.4.1A, nrdA, nrdE; ribonucleoside-diphosphate reductase alpha chain [EC:1.17.4.1]	09100 Metabolism	09104 Nucleotide metabolism	00240 Pyrimidine metabolism	PATH:ko00240]	Day26 vs Day25	4422.55	0.00348177	0.0593075	0.0587071	96.7222	0.953306	0.998109	FALSE
K00526	K00526 E1.17.4.1B, nrdB, nrdF; ribonucleoside-diphosphate reductase beta chain [EC:1.17.4.1]	09100 Metabolism	09104 Nucleotide metabolism	00230 Purine metabolism	PATH:ko00230]	Day26 vs Day25	802.748	0.0014374	0.065893	0.0218142	95.3334	0.982642	0.998109	FALSE
K00526	K00526 E1.17.4.1B, nrdB, nrdF; ribonucleoside-diphosphate reductase beta chain [EC:1.17.4.1]	09100 Metabolism	09104 Nucleotide metabolism	00240 Pyrimidine metabolism	PATH:ko00240]	Day26 vs Day25	802.748	0.0014374	0.065893	0.0218142	95.3334	0.982642	0.998109	FALSE
K00527	K00527 rtpR; ribonucleoside-triphosphate reductase (thioredoxin) [EC:1.17.4.2]	09100 Metabolism	09104 Nucleotide metabolism	00230 Purine metabolism	PATH:ko00230]	Day26 vs Day25	7155.68	-0.00379741	0.0536795	-0.0707423	107.064	0.943735	0.998109	FALSE
K00527	K00527 rtpR; ribonucleoside-triphosphate reductase (thioredoxin) [EC:1.17.4.2]	09100 Metabolism	09104 Nucleotide metabolism	00240 Pyrimidine metabolism	PATH:ko00240]	Day26 vs Day25	7155.68	-0.00379741	0.0536795	-0.0707423	107.064	0.943735	0.998109	FALSE
K00547	K00547 mmuM, BHMT2; homocysteine S-methyltransferase [EC:2.1.1.10]	09100 Metabolism	09105 Amino acid metabolism	00270 Cysteine and methionine metabolism	PATH:ko00270]	Day26 vs Day25	137.974	-0.0421328	0.0923496	-0.456232	98.8416	0.649224	0.998109	FALSE
K00548	K00548 metH, MTR; 5-methyltetrahydrofolate--homocysteine methyltransferase [EC:2.1.1.13]	09100 Metabolism	09106 Metabolism of other amino acids	00450 Selenocompound metabolism	PATH:ko00450]	Day26 vs Day25	5220.14	-0.00462541	0.0426238	-0.108517	107.05	0.913789	0.998109	FALSE
K00548	K00548 metH, MTR; 5-methyltetrahydrofolate--homocysteine methyltransferase [EC:2.1.1.13]	09100 Metabolism	09105 Amino acid metabolism	00270 Cysteine and methionine metabolism	PATH:ko00270]	Day26 vs Day25	5220.14	-0.00462541	0.0426238	-0.108517	107.05	0.913789	0.998109	FALSE
K00549	K00549 metE; 5-methyltetrahydropteroyltriglutamate--homocysteine methyltransferase [EC:2.1.1.14]	09100 Metabolism	09105 Amino acid metabolism	00270 Cysteine and methionine metabolism	PATH:ko00270]	Day26 vs Day25	631.383	-0.0794257	0.105911	-0.749926	96.1669	0.45513	0.998109	FALSE
K00549	K00549 metE; 5-methyltetrahydropteroyltriglutamate--homocysteine methyltransferase [EC:2.1.1.14]	09100 Metabolism	09106 Metabolism of other amino acids	00450 Selenocompound metabolism	PATH:ko00450]	Day26 vs Day25	631.383	-0.0794257	0.105911	-0.749926	96.1669	0.45513	0.998109	FALSE
K00558	K00558 DNMT1, dcm; DNA (cytosine-5)-methyltransferase 1 [EC:2.1.1.37]	09100 Metabolism	09105 Amino acid metabolism	00270 Cysteine and methionine metabolism	PATH:ko00270]	Day26 vs Day25	5927.64	-0.0326116	0.0495484	-0.658178	98.6271	0.511957	0.998109	FALSE
K00560	K00560 thyA, TYMS; thymidylate synthase [EC:2.1.1.45]	09100 Metabolism	09104 Nucleotide metabolism	00240 Pyrimidine metabolism	PATH:ko00240]	Day26 vs Day25	4131.15	-0.00476849	0.0517634	-0.092121	107.062	0.926774	0.998109	FALSE
K00600	K00600 glyA, SHMT; glycine hydroxymethyltransferase [EC:2.1.2.1]	09100 Metabolism	09105 Amino acid metabolism	00260 Glycine, serine and threonine metabolism	PATH:ko00260]	Day26 vs Day25	5363.29	0.0072896	0.0431709	0.168855	99.5943	0.866253	0.998109	FALSE
K00600	K00600 glyA, SHMT; glycine hydroxymethyltransferase [EC:2.1.2.1]	09100 Metabolism	09106 Metabolism of other amino acids	00460 Cyanoamino acid metabolism	PATH:ko00460]	Day26 vs Day25	5363.29	0.0072896	0.0431709	0.168855	99.5943	0.866253	0.998109	FALSE
K00602	K00602 purH; phosphoribosylaminoimidazolecarboxamide formyltransferase / IMP cyclohydrolase [EC:2.1.2.3 3.5.4.10]	09100 Metabolism	09104 Nucleotide metabolism	00230 Purine metabolism	PATH:ko00230]	Day26 vs Day25	7910.66	0.0136892	0.0585697	0.233725	99.293	0.81568	0.998109	FALSE
K00603	K00603 fctD; glutamate formiminotransferase / 5-formyltetrahydrofolate cyclo-ligase [EC:2.1.2.5 6.3.3.2]	09100 Metabolism	09105 Amino acid metabolism	00340 Histidine metabolism	PATH:ko00340]	Day26 vs Day25	205.848	-0.131151	0.0917652	-1.4292	97.629	0.156138	0.998109	FALSE
K00605	K00605 gcvT, AMT; glycine cleavage system T protein (aminomethyltransferase) [EC:2.1.2.10]	09100 Metabolism	09105 Amino acid metabolism	00260 Glycine, serine and threonine metabolism	PATH:ko00260]	Day26 vs Day25	3591.68	0.0253148	0.0652424	0.388011	107.198	0.698777	0.998109	FALSE
K00609	K00609 pyrB, PYR2; aspartate carbamoyltransferase catalytic subunit [EC:2.1.3.2]	09100 Metabolism	09104 Nucleotide metabolism	00240 Pyrimidine metabolism	PATH:ko00240]	Day26 vs Day25	5277.05	-0.00876376	0.041657	-0.210379	107.053	0.833772	0.998109	FALSE
K00609	K00609 pyrB, PYR2; aspartate carbamoyltransferase catalytic subunit [EC:2.1.3.2]	09100 Metabolism	09105 Amino acid metabolism	00250 Alanine, aspartate and glutamate metabolism	PATH:ko00250]	Day26 vs Day25	5277.05	-0.00876376	0.041657	-0.210379	107.053	0.833772	0.998109	FALSE
K00610	K00610 pyrI; aspartate carbamoyltransferase regulatory subunit	09100 Metabolism	09104 Nucleotide metabolism	00240 Pyrimidine metabolism	PATH:ko00240]	Day26 vs Day25	3954.29	-0.0147655	0.0535556	-0.275704	98.6035	0.783353	0.998109	FALSE
K00610	K00610 pyrI; aspartate carbamoyltransferase regulatory subunit	09100 Metabolism	09105 Amino acid metabolism	00250 Alanine, aspartate and glutamate metabolism	PATH:ko00250]	Day26 vs Day25	3954.29	-0.0147655	0.0535556	-0.275704	98.6035	0.783353	0.998109	FALSE
K00611	K00611 OTC, argF, argI; ornithine carbamoyltransferase [EC:2.1.3.3]	09100 Metabolism	09105 Amino acid metabolism	00220 Arginine biosynthesis	PATH:ko00220]	Day26 vs Day25	2653.75	-0.0295602	0.0369505	-0.799995	95.3404	0.425702	0.998109	FALSE
K00613	K00613 GATM; glycine amidinotransferase [EC:2.1.4.1]	09100 Metabolism	09105 Amino acid metabolism	00260 Glycine, serine and threonine metabolism	PATH:ko00260]	Day26 vs Day25	4.29076	-0.388886	0.463874	-0.838344	99.6547	0.403844	0.998109	FALSE
K00613	K00613 GATM; glycine amidinotransferase [EC:2.1.4.1]	09100 Metabolism	09105 Amino acid metabolism	00330 Arginine and proline metabolism	PATH:ko00330]	Day26 vs Day25	4.29076	-0.388886	0.463874	-0.838344	99.6547	0.403844	0.998109	FALSE
K00619	K00619 argA; amino-acid N-acetyltransferase [EC:2.3.1.1]	09100 Metabolism	09105 Amino acid metabolism	00220 Arginine biosynthesis	PATH:ko00220]	Day26 vs Day25	305.337	-0.0349298	0.177641	-0.196631	100.88	0.844512	0.998109	FALSE
K00620	K00620 argJ; glutamate N-acetyltransferase / amino-acid N-acetyltransferase [EC:2.3.1.35 2.3.1.1]	09100 Metabolism	09105 Amino acid metabolism	00220 Arginine biosynthesis	PATH:ko00220]	Day26 vs Day25	2089.3	-0.100472	0.0580507	-1.73077	107.057	0.0863746	0.811092	FALSE
K00625	K00625 pta; phosphate acetyltransferase [EC:2.3.1.8]	09100 Metabolism	09106 Metabolism of other amino acids	00430 Taurine and hypotaurine metabolism	PATH:ko00430]	Day26 vs Day25	4462.58	-0.00267203	0.0492947	-0.0542052	100.083	0.95688	0.998109	FALSE
K00626	K00626 ACAT, atoB; acetyl-CoA C-acetyltransferase [EC:2.3.1.9]	09100 Metabolism	09105 Amino acid metabolism	00380 Tryptophan metabolism	PATH:ko00380]	Day26 vs Day25	2040.97	-0.109559	0.059923	-1.82833	95.9571	0.0706065	0.761489	FALSE
K00626	K00626 ACAT, atoB; acetyl-CoA C-acetyltransferase [EC:2.3.1.9]	09100 Metabolism	09105 Amino acid metabolism	00310 Lysine degradation	PATH:ko00310]	Day26 vs Day25	2040.97	-0.109559	0.059923	-1.82833	95.9571	0.0706065	0.761489	FALSE
K00626	K00626 ACAT, atoB; acetyl-CoA C-acetyltransferase [EC:2.3.1.9]	09100 Metabolism	09105 Amino acid metabolism	00280 Valine, leucine and isoleucine degradation	PATH:ko00280]	Day26 vs Day25	2040.97	-0.109559	0.059923	-1.82833	95.9571	0.0706065	0.761489	FALSE
K00632	K00632 fadA, fadI; acetyl-CoA acyltransferase [EC:2.3.1.16]	09100 Metabolism	09105 Amino acid metabolism	00280 Valine, leucine and isoleucine degradation	PATH:ko00280]	Day26 vs Day25	366.431	-0.042119	0.150392	-0.280061	99.4336	0.780012	0.998109	FALSE
K00639	K00639 kbl, GCAT; glycine C-acetyltransferase [EC:2.3.1.29]	09100 Metabolism	09105 Amino acid metabolism	00260 Glycine, serine and threonine metabolism	PATH:ko00260]	Day26 vs Day25	2160.69	0.0511491	0.0962131	0.531623	107.218	0.596087	0.998109	FALSE
K00640	K00640 cysE; serine O-acetyltransferase [EC:2.3.1.30]	09100 Metabolism	09102 Energy metabolism	00920 Sulfur metabolism	PATH:ko00920]	Day26 vs Day25	5482.81	0.00386724	0.0475322	0.0813603	97.2761	0.935323	0.998109	FALSE
K00640	K00640 cysE; serine O-acetyltransferase [EC:2.3.1.30]	09100 Metabolism	09105 Amino acid metabolism	00270 Cysteine and methionine metabolism	PATH:ko00270]	Day26 vs Day25	5482.81	0.00386724	0.0475322	0.0813603	97.2761	0.935323	0.998109	FALSE
K00641	K00641 metX; homoserine O-acetyltransferase/O-succinyltransferase [EC:2.3.1.31 2.3.1.46]	09100 Metabolism	09105 Amino acid metabolism	00270 Cysteine and methionine metabolism	PATH:ko00270]	Day26 vs Day25	454.678	-0.120147	0.121508	-0.988804	97.3166	0.325211	0.998109	FALSE
K00641	K00641 metX; homoserine O-acetyltransferase/O-succinyltransferase [EC:2.3.1.31 2.3.1.46]	09100 Metabolism	09102 Energy metabolism	00920 Sulfur metabolism	PATH:ko00920]	Day26 vs Day25	454.678	-0.120147	0.121508	-0.988804	97.3166	0.325211	0.998109	FALSE
K00643	K00643 E2.3.1.37, ALAS; 5-aminolevulinate synthase [EC:2.3.1.37]	09100 Metabolism	09105 Amino acid metabolism	00260 Glycine, serine and threonine metabolism	PATH:ko00260]	Day26 vs Day25	4.44842	0.0683118	0.405687	0.168385	107.008	0.866598	0.998109	FALSE
K00651	K00651 metA; homoserine O-succinyltransferase/O-acetyltransferase [EC:2.3.1.46 2.3.1.31]	09100 Metabolism	09105 Amino acid metabolism	00270 Cysteine and methionine metabolism	PATH:ko00270]	Day26 vs Day25	4317.83	-0.00715808	0.0556242	-0.128686	98.8702	0.897867	0.998109	FALSE
K00651	K00651 metA; homoserine O-succinyltransferase/O-acetyltransferase [EC:2.3.1.46 2.3.1.31]	09100 Metabolism	09102 Energy metabolism	00920 Sulfur metabolism	PATH:ko00920]	Day26 vs Day25	4317.83	-0.00715808	0.0556242	-0.128686	98.8702	0.897867	0.998109	FALSE
K00657	K00657 speG, SAT; diamine N-acetyltransferase [EC:2.3.1.57]	09100 Metabolism	09105 Amino acid metabolism	00330 Arginine and proline metabolism	PATH:ko00330]	Day26 vs Day25	3284.17	0.0293639	0.0722599	0.406365	107.14	0.685285	0.998109	FALSE
K00658	K00658 DLST, sucB; 2-oxoglutarate dehydrogenase E2 component (dihydrolipoamide succinyltransferase) [EC:2.3.1.61]	09100 Metabolism	09105 Amino acid metabolism	00310 Lysine degradation	PATH:ko00310]	Day26 vs Day25	629.934	0.0439862	0.116675	0.376998	107.114	0.706921	0.998109	FALSE
K00658	K00658 DLST, sucB; 2-oxoglutarate dehydrogenase E2 component (dihydrolipoamide succinyltransferase) [EC:2.3.1.61]	09100 Metabolism	09105 Amino acid metabolism	00380 Tryptophan metabolism	PATH:ko00380]	Day26 vs Day25	629.934	0.0439862	0.116675	0.376998	107.114	0.706921	0.998109	FALSE
K00674	K00674 dapD; 2,3,4,5-tetrahydropyridine-2,6-dicarboxylate N-succinyltransferase [EC:2.3.1.117]	09100 Metabolism	09105 Amino acid metabolism	00300 Lysine biosynthesis	PATH:ko00300]	Day26 vs Day25	604.329	0.0194458	0.102706	0.189335	107.073	0.850189	0.998109	FALSE
K00681	K00681 ggt; gamma-glutamyltranspeptidase / glutathione hydrolase [EC:2.3.2.2 3.4.19.13]	09100 Metabolism	09106 Metabolism of other amino acids	00460 Cyanoamino acid metabolism	PATH:ko00460]	Day26 vs Day25	686.258	0.0713939	0.112631	0.633876	98.9413	0.527624	0.998109	FALSE
K00681	K00681 ggt; gamma-glutamyltranspeptidase / glutathione hydrolase [EC:2.3.2.2 3.4.19.13]	09100 Metabolism	09106 Metabolism of other amino acids	00480 Glutathione metabolism	PATH:ko00480]	Day26 vs Day25	686.258	0.0713939	0.112631	0.633876	98.9413	0.527624	0.998109	FALSE
K00681	K00681 ggt; gamma-glutamyltranspeptidase / glutathione hydrolase [EC:2.3.2.2 3.4.19.13]	09100 Metabolism	09106 Metabolism of other amino acids	00430 Taurine and hypotaurine metabolism	PATH:ko00430]	Day26 vs Day25	686.258	0.0713939	0.112631	0.633876	98.9413	0.527624	0.998109	FALSE
K00756	K00756 pdp; pyrimidine-nucleoside phosphorylase [EC:2.4.2.2]	09100 Metabolism	09104 Nucleotide metabolism	00240 Pyrimidine metabolism	PATH:ko00240]	Day26 vs Day25	921.519	-0.0928178	0.102844	-0.902507	100.683	0.368942	0.998109	FALSE
K00757	K00757 udp, UPP; uridine phosphorylase [EC:2.4.2.3]	09100 Metabolism	09104 Nucleotide metabolism	00240 Pyrimidine metabolism	PATH:ko00240]	Day26 vs Day25	4170.97	0.0250298	0.0628245	0.398409	99.0225	0.691187	0.998109	FALSE
K00758	K00758 deoA, TYMP; thymidine phosphorylase [EC:2.4.2.4]	09100 Metabolism	09104 Nucleotide metabolism	00240 Pyrimidine metabolism	PATH:ko00240]	Day26 vs Day25	11.0174	-0.0214277	0.228783	-0.0936597	100.92	0.925565	0.998109	FALSE
K00759	K00759 APRT, apt; adenine phosphoribosyltransferase [EC:2.4.2.7]	09100 Metabolism	09104 Nucleotide metabolism	00230 Purine metabolism	PATH:ko00230]	Day26 vs Day25	4698.52	0.00416169	0.0496935	0.0837473	98.261	0.933428	0.998109	FALSE
K00760	K00760 hprT, hpt, HPRT1; hypoxanthine phosphoribosyltransferase [EC:2.4.2.8]	09100 Metabolism	09104 Nucleotide metabolism	00230 Purine metabolism	PATH:ko00230]	Day26 vs Day25	5218.56	-0.00222237	0.0445121	-0.0499274	99.7088	0.96028	0.998109	FALSE
K00761	K00761 upp, UPRT; uracil phosphoribosyltransferase [EC:2.4.2.9]	09100 Metabolism	09104 Nucleotide metabolism	00240 Pyrimidine metabolism	PATH:ko00240]	Day26 vs Day25	5209.14	0.000583155	0.0445158	0.0130999	98.8707	0.989574	0.998109	FALSE
K00762	K00762 pyrE; orotate phosphoribosyltransferase [EC:2.4.2.10]	09100 Metabolism	09104 Nucleotide metabolism	00240 Pyrimidine metabolism	PATH:ko00240]	Day26 vs Day25	6084.92	-0.0214049	0.0389968	-0.548888	98.7236	0.584322	0.998109	FALSE
K00764	K00764 purF, PPAT; amidophosphoribosyltransferase [EC:2.4.2.14]	09100 Metabolism	09104 Nucleotide metabolism	00230 Purine metabolism	PATH:ko00230]	Day26 vs Day25	8233.34	-0.00202886	0.0475713	-0.0426489	107.076	0.966061	0.998109	FALSE
K00764	K00764 purF, PPAT; amidophosphoribosyltransferase [EC:2.4.2.14]	09100 Metabolism	09105 Amino acid metabolism	00250 Alanine, aspartate and glutamate metabolism	PATH:ko00250]	Day26 vs Day25	8233.34	-0.00202886	0.0475713	-0.0426489	107.076	0.966061	0.998109	FALSE
K00765	K00765 hisG; ATP phosphoribosyltransferase [EC:2.4.2.17]	09100 Metabolism	09105 Amino acid metabolism	00340 Histidine metabolism	PATH:ko00340]	Day26 vs Day25	4562.55	-0.00234224	0.0433531	-0.054027	107.054	0.957014	0.998109	FALSE
K00766	K00766 trpD; anthranilate phosphoribosyltransferase [EC:2.4.2.18]	09100 Metabolism	09105 Amino acid metabolism	00400 Phenylalanine, tyrosine and tryptophan biosynthesis	PATH:ko00400]	Day26 vs Day25	4178.89	-0.00533801	0.0482167	-0.110709	100.085	0.912069	0.998109	FALSE
K00769	K00769 gpt; xanthine phosphoribosyltransferase [EC:2.4.2.22]	09100 Metabolism	09104 Nucleotide metabolism	00230 Purine metabolism	PATH:ko00230]	Day26 vs Day25	68.0185	-0.204303	0.347461	-0.587988	95.1418	0.557934	0.998109	FALSE
K00772	K00772 mtaP, MTAP; 5'-methylthioadenosine phosphorylase [EC:2.4.2.28]	09100 Metabolism	09105 Amino acid metabolism	00270 Cysteine and methionine metabolism	PATH:ko00270]	Day26 vs Day25	566.711	0.000971553	0.100213	0.0096949	107.074	0.992283	0.998109	FALSE
K00789	K00789 metK, MAT; S-adenosylmethionine synthetase [EC:2.5.1.6]	09100 Metabolism	09105 Amino acid metabolism	00270 Cysteine and methionine metabolism	PATH:ko00270]	Day26 vs Day25	5492.34	-0.0010274	0.0420892	-0.0244101	99.1706	0.980575	0.998109	FALSE
K00797	K00797 speE, SRM, SPE3; spermidine synthase [EC:2.5.1.16]	09100 Metabolism	09105 Amino acid metabolism	00330 Arginine and proline metabolism	PATH:ko00330]	Day26 vs Day25	1268.18	-0.0808998	0.0782661	-1.03365	107.027	0.303629	0.998109	FALSE
K00797	K00797 speE, SRM, SPE3; spermidine synthase [EC:2.5.1.16]	09100 Metabolism	09106 Metabolism of other amino acids	00480 Glutathione metabolism	PATH:ko00480]	Day26 vs Day25	1268.18	-0.0808998	0.0782661	-1.03365	107.027	0.303629	0.998109	FALSE
K00797	K00797 speE, SRM, SPE3; spermidine synthase [EC:2.5.1.16]	09100 Metabolism	09105 Amino acid metabolism	00270 Cysteine and methionine metabolism	PATH:ko00270]	Day26 vs Day25	1268.18	-0.0808998	0.0782661	-1.03365	107.027	0.303629	0.998109	FALSE
K00799	K00799 GST, gst; glutathione S-transferase [EC:2.5.1.18]	09100 Metabolism	09106 Metabolism of other amino acids	00480 Glutathione metabolism	PATH:ko00480]	Day26 vs Day25	104.77	-0.0664187	0.311251	-0.213393	94.5354	0.83148	0.998109	FALSE
K00800	K00800 aroA; 3-phosphoshikimate 1-carboxyvinyltransferase [EC:2.5.1.19]	09100 Metabolism	09105 Amino acid metabolism	00400 Phenylalanine, tyrosine and tryptophan biosynthesis	PATH:ko00400]	Day26 vs Day25	5360.82	-0.000682483	0.0430276	-0.0158615	99.1312	0.987377	0.998109	FALSE
K00812	K00812 aspB; aspartate aminotransferase [EC:2.6.1.1]	09100 Metabolism	09105 Amino acid metabolism	00250 Alanine, aspartate and glutamate metabolism	PATH:ko00250]	Day26 vs Day25	6958.62	0.0295874	0.0713748	0.414535	107.183	0.679311	0.998109	FALSE
K00812	K00812 aspB; aspartate aminotransferase [EC:2.6.1.1]	09100 Metabolism	09105 Amino acid metabolism	00220 Arginine biosynthesis	PATH:ko00220]	Day26 vs Day25	6958.62	0.0295874	0.0713748	0.414535	107.183	0.679311	0.998109	FALSE
K00812	K00812 aspB; aspartate aminotransferase [EC:2.6.1.1]	09100 Metabolism	09105 Amino acid metabolism	00350 Tyrosine metabolism	PATH:ko00350]	Day26 vs Day25	6958.62	0.0295874	0.0713748	0.414535	107.183	0.679311	0.998109	FALSE
K00812	K00812 aspB; aspartate aminotransferase [EC:2.6.1.1]	09100 Metabolism	09105 Amino acid metabolism	00330 Arginine and proline metabolism	PATH:ko00330]	Day26 vs Day25	6958.62	0.0295874	0.0713748	0.414535	107.183	0.679311	0.998109	FALSE
K00812	K00812 aspB; aspartate aminotransferase [EC:2.6.1.1]	09100 Metabolism	09105 Amino acid metabolism	00360 Phenylalanine metabolism	PATH:ko00360]	Day26 vs Day25	6958.62	0.0295874	0.0713748	0.414535	107.183	0.679311	0.998109	FALSE
K00812	K00812 aspB; aspartate aminotransferase [EC:2.6.1.1]	09100 Metabolism	09105 Amino acid metabolism	00400 Phenylalanine, tyrosine and tryptophan biosynthesis	PATH:ko00400]	Day26 vs Day25	6958.62	0.0295874	0.0713748	0.414535	107.183	0.679311	0.998109	FALSE
K00812	K00812 aspB; aspartate aminotransferase [EC:2.6.1.1]	09100 Metabolism	09105 Amino acid metabolism	00270 Cysteine and methionine metabolism	PATH:ko00270]	Day26 vs Day25	6958.62	0.0295874	0.0713748	0.414535	107.183	0.679311	0.998109	FALSE
K00813	K00813 aspC; aspartate aminotransferase [EC:2.6.1.1]	09100 Metabolism	09105 Amino acid metabolism	00270 Cysteine and methionine metabolism	PATH:ko00270]	Day26 vs Day25	101.367	0.0106077	0.234056	0.0453212	95.4643	0.963946	0.998109	FALSE
K00813	K00813 aspC; aspartate aminotransferase [EC:2.6.1.1]	09100 Metabolism	09105 Amino acid metabolism	00220 Arginine biosynthesis	PATH:ko00220]	Day26 vs Day25	101.367	0.0106077	0.234056	0.0453212	95.4643	0.963946	0.998109	FALSE
K00813	K00813 aspC; aspartate aminotransferase [EC:2.6.1.1]	09100 Metabolism	09105 Amino acid metabolism	00250 Alanine, aspartate and glutamate metabolism	PATH:ko00250]	Day26 vs Day25	101.367	0.0106077	0.234056	0.0453212	95.4643	0.963946	0.998109	FALSE
K00813	K00813 aspC; aspartate aminotransferase [EC:2.6.1.1]	09100 Metabolism	09105 Amino acid metabolism	00400 Phenylalanine, tyrosine and tryptophan biosynthesis	PATH:ko00400]	Day26 vs Day25	101.367	0.0106077	0.234056	0.0453212	95.4643	0.963946	0.998109	FALSE
K00813	K00813 aspC; aspartate aminotransferase [EC:2.6.1.1]	09100 Metabolism	09105 Amino acid metabolism	00350 Tyrosine metabolism	PATH:ko00350]	Day26 vs Day25	101.367	0.0106077	0.234056	0.0453212	95.4643	0.963946	0.998109	FALSE
K00813	K00813 aspC; aspartate aminotransferase [EC:2.6.1.1]	09100 Metabolism	09105 Amino acid metabolism	00330 Arginine and proline metabolism	PATH:ko00330]	Day26 vs Day25	101.367	0.0106077	0.234056	0.0453212	95.4643	0.963946	0.998109	FALSE
K00813	K00813 aspC; aspartate aminotransferase [EC:2.6.1.1]	09100 Metabolism	09105 Amino acid metabolism	00360 Phenylalanine metabolism	PATH:ko00360]	Day26 vs Day25	101.367	0.0106077	0.234056	0.0453212	95.4643	0.963946	0.998109	FALSE
K00817	K00817 hisC; histidinol-phosphate aminotransferase [EC:2.6.1.9]	09100 Metabolism	09105 Amino acid metabolism	00360 Phenylalanine metabolism	PATH:ko00360]	Day26 vs Day25	5112.82	0.00189455	0.0487831	0.0388363	97.5878	0.9691	0.998109	FALSE
K00817	K00817 hisC; histidinol-phosphate aminotransferase [EC:2.6.1.9]	09100 Metabolism	09105 Amino acid metabolism	00340 Histidine metabolism	PATH:ko00340]	Day26 vs Day25	5112.82	0.00189455	0.0487831	0.0388363	97.5878	0.9691	0.998109	FALSE
K00817	K00817 hisC; histidinol-phosphate aminotransferase [EC:2.6.1.9]	09100 Metabolism	09105 Amino acid metabolism	00400 Phenylalanine, tyrosine and tryptophan biosynthesis	PATH:ko00400]	Day26 vs Day25	5112.82	0.00189455	0.0487831	0.0388363	97.5878	0.9691	0.998109	FALSE
K00817	K00817 hisC; histidinol-phosphate aminotransferase [EC:2.6.1.9]	09100 Metabolism	09105 Amino acid metabolism	00350 Tyrosine metabolism	PATH:ko00350]	Day26 vs Day25	5112.82	0.00189455	0.0487831	0.0388363	97.5878	0.9691	0.998109	FALSE
K00818	K00818 E2.6.1.11, argD; acetylornithine aminotransferase [EC:2.6.1.11]	09100 Metabolism	09105 Amino acid metabolism	00220 Arginine biosynthesis	PATH:ko00220]	Day26 vs Day25	2524.85	0.0206008	0.0783518	0.262927	107.316	0.793111	0.998109	FALSE
K00819	K00819 rocD, OAT; ornithine--oxo-acid transaminase [EC:2.6.1.13]	09100 Metabolism	09105 Amino acid metabolism	00330 Arginine and proline metabolism	PATH:ko00330]	Day26 vs Day25	375.122	0.034118	0.125754	0.271307	98.1854	0.786725	0.998109	FALSE
K00820	K00820 glmS, GFPT; glutamine---fructose-6-phosphate transaminase (isomerizing) [EC:2.6.1.16]	09100 Metabolism	09105 Amino acid metabolism	00250 Alanine, aspartate and glutamate metabolism	PATH:ko00250]	Day26 vs Day25	5603.1	-0.0090251	0.0412728	-0.218669	98.2866	0.827361	0.998109	FALSE
K00821	K00821 argD; acetylornithine/N-succinyldiaminopimelate aminotransferase [EC:2.6.1.11 2.6.1.17]	09100 Metabolism	09105 Amino acid metabolism	00300 Lysine biosynthesis	PATH:ko00300]	Day26 vs Day25	2077.41	-0.0489642	0.0594795	-0.823212	98.9251	0.412368	0.998109	FALSE
K00821	K00821 argD; acetylornithine/N-succinyldiaminopimelate aminotransferase [EC:2.6.1.11 2.6.1.17]	09100 Metabolism	09105 Amino acid metabolism	00220 Arginine biosynthesis	PATH:ko00220]	Day26 vs Day25	2077.41	-0.0489642	0.0594795	-0.823212	98.9251	0.412368	0.998109	FALSE
K00822	K00822 E2.6.1.18; beta-alanine--pyruvate transaminase [EC:2.6.1.18]	09100 Metabolism	09105 Amino acid metabolism	00280 Valine, leucine and isoleucine degradation	PATH:ko00280]	Day26 vs Day25	4.79891	-0.0111594	0.401863	-0.0277691	97.7743	0.977903	0.998109	FALSE
K00822	K00822 E2.6.1.18; beta-alanine--pyruvate transaminase [EC:2.6.1.18]	09100 Metabolism	09106 Metabolism of other amino acids	00410 beta-Alanine metabolism	PATH:ko00410]	Day26 vs Day25	4.79891	-0.0111594	0.401863	-0.0277691	97.7743	0.977903	0.998109	FALSE
K00823	K00823 puuE; 4-aminobutyrate aminotransferase [EC:2.6.1.19]	09100 Metabolism	09105 Amino acid metabolism	00250 Alanine, aspartate and glutamate metabolism	PATH:ko00250]	Day26 vs Day25	61.3697	0.0882735	0.146986	0.600559	99.3964	0.549501	0.998109	FALSE
K00823	K00823 puuE; 4-aminobutyrate aminotransferase [EC:2.6.1.19]	09100 Metabolism	09106 Metabolism of other amino acids	00410 beta-Alanine metabolism	PATH:ko00410]	Day26 vs Day25	61.3697	0.0882735	0.146986	0.600559	99.3964	0.549501	0.998109	FALSE
K00824	K00824 dat; D-alanine transaminase [EC:2.6.1.21]	09100 Metabolism	09105 Amino acid metabolism	00310 Lysine degradation	PATH:ko00310]	Day26 vs Day25	379.104	-0.0612246	0.125185	-0.489073	101.101	0.62585	0.998109	FALSE
K00824	K00824 dat; D-alanine transaminase [EC:2.6.1.21]	09100 Metabolism	09105 Amino acid metabolism	00330 Arginine and proline metabolism	PATH:ko00330]	Day26 vs Day25	379.104	-0.0612246	0.125185	-0.489073	101.101	0.62585	0.998109	FALSE
K00824	K00824 dat; D-alanine transaminase [EC:2.6.1.21]	09100 Metabolism	09105 Amino acid metabolism	00360 Phenylalanine metabolism	PATH:ko00360]	Day26 vs Day25	379.104	-0.0612246	0.125185	-0.489073	101.101	0.62585	0.998109	FALSE
K00824	K00824 dat; D-alanine transaminase [EC:2.6.1.21]	09100 Metabolism	09106 Metabolism of other amino acids	00470 D-Amino acid metabolism	PATH:ko00470]	Day26 vs Day25	379.104	-0.0612246	0.125185	-0.489073	101.101	0.62585	0.998109	FALSE
K00826	K00826 E2.6.1.42, ilvE; branched-chain amino acid aminotransferase [EC:2.6.1.42]	09100 Metabolism	09105 Amino acid metabolism	00270 Cysteine and methionine metabolism	PATH:ko00270]	Day26 vs Day25	5744.47	0.00398384	0.0396103	0.100576	107.086	0.920075	0.998109	FALSE
K00826	K00826 E2.6.1.42, ilvE; branched-chain amino acid aminotransferase [EC:2.6.1.42]	09100 Metabolism	09105 Amino acid metabolism	00290 Valine, leucine and isoleucine biosynthesis	PATH:ko00290]	Day26 vs Day25	5744.47	0.00398384	0.0396103	0.100576	107.086	0.920075	0.998109	FALSE
K00826	K00826 E2.6.1.42, ilvE; branched-chain amino acid aminotransferase [EC:2.6.1.42]	09100 Metabolism	09105 Amino acid metabolism	00280 Valine, leucine and isoleucine degradation	PATH:ko00280]	Day26 vs Day25	5744.47	0.00398384	0.0396103	0.100576	107.086	0.920075	0.998109	FALSE
K00830	K00830 AGXT; alanine-glyoxylate transaminase / serine-glyoxylate transaminase / serine-pyruvate transaminase [EC:2.6.1.44 2.6.1.45 2.6.1.51]	09100 Metabolism	09105 Amino acid metabolism	00250 Alanine, aspartate and glutamate metabolism	PATH:ko00250]	Day26 vs Day25	19.3128	-0.439991	0.226082	-1.94616	99.5367	0.0544555	0.642967	FALSE
K00830	K00830 AGXT; alanine-glyoxylate transaminase / serine-glyoxylate transaminase / serine-pyruvate transaminase [EC:2.6.1.44 2.6.1.45 2.6.1.51]	09100 Metabolism	09105 Amino acid metabolism	00260 Glycine, serine and threonine metabolism	PATH:ko00260]	Day26 vs Day25	19.3128	-0.439991	0.226082	-1.94616	99.5367	0.0544555	0.642967	FALSE
K00831	K00831 serC, PSAT1; phosphoserine aminotransferase [EC:2.6.1.52]	09100 Metabolism	09105 Amino acid metabolism	00270 Cysteine and methionine metabolism	PATH:ko00270]	Day26 vs Day25	4955.98	0.00456872	0.0493121	0.0926492	98.5945	0.92637	0.998109	FALSE
K00831	K00831 serC, PSAT1; phosphoserine aminotransferase [EC:2.6.1.52]	09100 Metabolism	09105 Amino acid metabolism	00260 Glycine, serine and threonine metabolism	PATH:ko00260]	Day26 vs Day25	4955.98	0.00456872	0.0493121	0.0926492	98.5945	0.92637	0.998109	FALSE
K00832	K00832 tyrB; aromatic-amino-acid transaminase [EC:2.6.1.57]	09100 Metabolism	09105 Amino acid metabolism	00360 Phenylalanine metabolism	PATH:ko00360]	Day26 vs Day25	372.457	0.102352	0.207754	0.49266	97.8441	0.623356	0.998109	FALSE
K00832	K00832 tyrB; aromatic-amino-acid transaminase [EC:2.6.1.57]	09100 Metabolism	09105 Amino acid metabolism	00350 Tyrosine metabolism	PATH:ko00350]	Day26 vs Day25	372.457	0.102352	0.207754	0.49266	97.8441	0.623356	0.998109	FALSE
K00832	K00832 tyrB; aromatic-amino-acid transaminase [EC:2.6.1.57]	09100 Metabolism	09105 Amino acid metabolism	00270 Cysteine and methionine metabolism	PATH:ko00270]	Day26 vs Day25	372.457	0.102352	0.207754	0.49266	97.8441	0.623356	0.998109	FALSE
K00832	K00832 tyrB; aromatic-amino-acid transaminase [EC:2.6.1.57]	09100 Metabolism	09105 Amino acid metabolism	00400 Phenylalanine, tyrosine and tryptophan biosynthesis	PATH:ko00400]	Day26 vs Day25	372.457	0.102352	0.207754	0.49266	97.8441	0.623356	0.998109	FALSE
K00836	K00836 ectB, dat; diaminobutyrate-2-oxoglutarate transaminase [EC:2.6.1.76]	09100 Metabolism	09105 Amino acid metabolism	00260 Glycine, serine and threonine metabolism	PATH:ko00260]	Day26 vs Day25	62.6566	-0.0838597	0.290482	-0.288692	98.4506	0.773424	0.998109	FALSE
K00841	K00841 patA; aminotransferase [EC:2.6.1.-]	09100 Metabolism	09105 Amino acid metabolism	00300 Lysine biosynthesis	PATH:ko00300]	Day26 vs Day25	62.1225	0.0371171	0.139944	0.265229	99.9217	0.79138	0.998109	FALSE
K00856	K00856 ADK, adoK; adenosine kinase [EC:2.7.1.20]	09100 Metabolism	09104 Nucleotide metabolism	00230 Purine metabolism	PATH:ko00230]	Day26 vs Day25	34.3649	-0.376129	0.12937	-2.90739	98.7939	0.00450033	0.329227	FALSE
K00857	K00857 tdk, TK; thymidine kinase [EC:2.7.1.21]	09100 Metabolism	09104 Nucleotide metabolism	00240 Pyrimidine metabolism	PATH:ko00240]	Day26 vs Day25	3378.22	0.0408445	0.0740427	0.551634	107.182	0.582348	0.998109	FALSE
K00860	K00860 cysC; adenylylsulfate kinase [EC:2.7.1.25]	09100 Metabolism	09102 Energy metabolism	00920 Sulfur metabolism	PATH:ko00920]	Day26 vs Day25	347.365	0.145455	0.137537	1.05757	107.096	0.292631	0.998109	FALSE
K00860	K00860 cysC; adenylylsulfate kinase [EC:2.7.1.25]	09100 Metabolism	09104 Nucleotide metabolism	00230 Purine metabolism	PATH:ko00230]	Day26 vs Day25	347.365	0.145455	0.137537	1.05757	107.096	0.292631	0.998109	FALSE
K00865	K00865 glxK, garK; glycerate 2-kinase [EC:2.7.1.165]	09100 Metabolism	09105 Amino acid metabolism	00260 Glycine, serine and threonine metabolism	PATH:ko00260]	Day26 vs Day25	3410.47	-0.000750131	0.0669804	-0.0111993	98.2719	0.991087	0.998109	FALSE
K00872	K00872 thrB; homoserine kinase [EC:2.7.1.39]	09100 Metabolism	09105 Amino acid metabolism	00260 Glycine, serine and threonine metabolism	PATH:ko00260]	Day26 vs Day25	976.182	0.0164825	0.076064	0.216693	96.8444	0.828904	0.998109	FALSE
K00876	K00876 udk, UCK; uridine kinase [EC:2.7.1.48]	09100 Metabolism	09104 Nucleotide metabolism	00240 Pyrimidine metabolism	PATH:ko00240]	Day26 vs Day25	8966.19	0.0231571	0.065896	0.351419	107.111	0.725964	0.998109	FALSE
K00891	K00891 aroK, aroL; shikimate kinase [EC:2.7.1.71]	09100 Metabolism	09105 Amino acid metabolism	00400 Phenylalanine, tyrosine and tryptophan biosynthesis	PATH:ko00400]	Day26 vs Day25	6048.76	-0.0143116	0.0446819	-0.320301	96.8356	0.749431	0.998109	FALSE
K00899	K00899 mtnK; 5-methylthioribose kinase [EC:2.7.1.100]	09100 Metabolism	09105 Amino acid metabolism	00270 Cysteine and methionine metabolism	PATH:ko00270]	Day26 vs Day25	96.0699	-0.081687	0.176205	-0.46359	98.1455	0.643968	0.998109	FALSE
K00925	K00925 ackA; acetate kinase [EC:2.7.2.1]	09100 Metabolism	09106 Metabolism of other amino acids	00430 Taurine and hypotaurine metabolism	PATH:ko00430]	Day26 vs Day25	5376.94	0.00170429	0.0443703	0.0384105	99.0654	0.969438	0.998109	FALSE
K00926	K00926 arcC; carbamate kinase [EC:2.7.2.2]	09100 Metabolism	09105 Amino acid metabolism	00220 Arginine biosynthesis	PATH:ko00220]	Day26 vs Day25	1410.56	-0.0976485	0.0902338	-1.08217	107.071	0.281607	0.998109	FALSE
K00926	K00926 arcC; carbamate kinase [EC:2.7.2.2]	09100 Metabolism	09102 Energy metabolism	00910 Nitrogen metabolism	PATH:ko00910]	Day26 vs Day25	1410.56	-0.0976485	0.0902338	-1.08217	107.071	0.281607	0.998109	FALSE
K00926	K00926 arcC; carbamate kinase [EC:2.7.2.2]	09100 Metabolism	09104 Nucleotide metabolism	00230 Purine metabolism	PATH:ko00230]	Day26 vs Day25	1410.56	-0.0976485	0.0902338	-1.08217	107.071	0.281607	0.998109	FALSE
K00928	K00928 lysC; aspartate kinase [EC:2.7.2.4]	09100 Metabolism	09105 Amino acid metabolism	00300 Lysine biosynthesis	PATH:ko00300]	Day26 vs Day25	6234.11	-0.0163929	0.0382947	-0.428073	98.6239	0.669531	0.998109	FALSE
K00928	K00928 lysC; aspartate kinase [EC:2.7.2.4]	09100 Metabolism	09105 Amino acid metabolism	00260 Glycine, serine and threonine metabolism	PATH:ko00260]	Day26 vs Day25	6234.11	-0.0163929	0.0382947	-0.428073	98.6239	0.669531	0.998109	FALSE
K00928	K00928 lysC; aspartate kinase [EC:2.7.2.4]	09100 Metabolism	09105 Amino acid metabolism	00270 Cysteine and methionine metabolism	PATH:ko00270]	Day26 vs Day25	6234.11	-0.0163929	0.0382947	-0.428073	98.6239	0.669531	0.998109	FALSE
K00930	K00930 argB; acetylglutamate kinase [EC:2.7.2.8]	09100 Metabolism	09105 Amino acid metabolism	00220 Arginine biosynthesis	PATH:ko00220]	Day26 vs Day25	4579.85	-0.00193323	0.0432455	-0.0447036	107.051	0.964427	0.998109	FALSE
K00931	K00931 proB; glutamate 5-kinase [EC:2.7.2.11]	09100 Metabolism	09105 Amino acid metabolism	00330 Arginine and proline metabolism	PATH:ko00330]	Day26 vs Day25	4116.21	0.00274126	0.0465344	0.0589082	107.079	0.953135	0.998109	FALSE
K00939	K00939 adk, AK; adenylate kinase [EC:2.7.4.3]	09100 Metabolism	09104 Nucleotide metabolism	00230 Purine metabolism	PATH:ko00230]	Day26 vs Day25	5446.17	-0.00296344	0.0422932	-0.070069	98.8986	0.94428	0.998109	FALSE
K00940	K00940 ndk, NME; nucleoside-diphosphate kinase [EC:2.7.4.6]	09100 Metabolism	09104 Nucleotide metabolism	00230 Purine metabolism	PATH:ko00230]	Day26 vs Day25	1859.55	0.0629136	0.0860051	0.731511	107.214	0.466063	0.998109	FALSE
K00940	K00940 ndk, NME; nucleoside-diphosphate kinase [EC:2.7.4.6]	09100 Metabolism	09104 Nucleotide metabolism	00240 Pyrimidine metabolism	PATH:ko00240]	Day26 vs Day25	1859.55	0.0629136	0.0860051	0.731511	107.214	0.466063	0.998109	FALSE
K00942	K00942 gmk, GUK1; guanylate kinase [EC:2.7.4.8]	09100 Metabolism	09104 Nucleotide metabolism	00230 Purine metabolism	PATH:ko00230]	Day26 vs Day25	5140.94	0.00114611	0.045641	0.0251114	99.3045	0.980017	0.998109	FALSE
K00943	K00943 tmk, DTYMK; dTMP kinase [EC:2.7.4.9]	09100 Metabolism	09104 Nucleotide metabolism	00240 Pyrimidine metabolism	PATH:ko00240]	Day26 vs Day25	1902.88	-0.0297952	0.0418081	-0.712665	87.7748	0.477943	0.998109	FALSE
K00945	K00945 cmk; CMP/dCMP kinase [EC:2.7.4.25]	09100 Metabolism	09104 Nucleotide metabolism	00240 Pyrimidine metabolism	PATH:ko00240]	Day26 vs Day25	9037.19	0.00989798	0.0567467	0.174424	107.088	0.861862	0.998109	FALSE
K00948	K00948 PRPS, prsA; ribose-phosphate pyrophosphokinase [EC:2.7.6.1]	09100 Metabolism	09104 Nucleotide metabolism	00230 Purine metabolism	PATH:ko00230]	Day26 vs Day25	6061.87	-0.0201257	0.0389333	-0.516927	99.0147	0.60636	0.998109	FALSE
K00951	K00951 relA; GTP pyrophosphokinase [EC:2.7.6.5]	09100 Metabolism	09104 Nucleotide metabolism	00230 Purine metabolism	PATH:ko00230]	Day26 vs Day25	8253.5	0.0132571	0.0573872	0.231011	99.4164	0.817781	0.998109	FALSE
K00955	K00955 cysNC; bifunctional enzyme CysN/CysC [EC:2.7.7.4 2.7.1.25]	09100 Metabolism	09106 Metabolism of other amino acids	00450 Selenocompound metabolism	PATH:ko00450]	Day26 vs Day25	67.9175	0.213718	0.137656	1.55255	93.4204	0.123912	0.969231	FALSE
K00955	K00955 cysNC; bifunctional enzyme CysN/CysC [EC:2.7.7.4 2.7.1.25]	09100 Metabolism	09104 Nucleotide metabolism	00230 Purine metabolism	PATH:ko00230]	Day26 vs Day25	67.9175	0.213718	0.137656	1.55255	93.4204	0.123912	0.969231	FALSE
K00955	K00955 cysNC; bifunctional enzyme CysN/CysC [EC:2.7.7.4 2.7.1.25]	09100 Metabolism	09102 Energy metabolism	00920 Sulfur metabolism	PATH:ko00920]	Day26 vs Day25	67.9175	0.213718	0.137656	1.55255	93.4204	0.123912	0.969231	FALSE
K00956	K00956 cysN; sulfate adenylyltransferase subunit 1 [EC:2.7.7.4]	09100 Metabolism	09106 Metabolism of other amino acids	00450 Selenocompound metabolism	PATH:ko00450]	Day26 vs Day25	487.146	0.104625	0.125809	0.831615	100.299	0.407602	0.998109	FALSE
K00956	K00956 cysN; sulfate adenylyltransferase subunit 1 [EC:2.7.7.4]	09100 Metabolism	09104 Nucleotide metabolism	00230 Purine metabolism	PATH:ko00230]	Day26 vs Day25	487.146	0.104625	0.125809	0.831615	100.299	0.407602	0.998109	FALSE
K00956	K00956 cysN; sulfate adenylyltransferase subunit 1 [EC:2.7.7.4]	09100 Metabolism	09102 Energy metabolism	00920 Sulfur metabolism	PATH:ko00920]	Day26 vs Day25	487.146	0.104625	0.125809	0.831615	100.299	0.407602	0.998109	FALSE
K00957	K00957 cysD; sulfate adenylyltransferase subunit 2 [EC:2.7.7.4]	09100 Metabolism	09106 Metabolism of other amino acids	00450 Selenocompound metabolism	PATH:ko00450]	Day26 vs Day25	754.613	0.123353	0.106911	1.1538	107.094	0.251152	0.998109	FALSE
K00957	K00957 cysD; sulfate adenylyltransferase subunit 2 [EC:2.7.7.4]	09100 Metabolism	09104 Nucleotide metabolism	00230 Purine metabolism	PATH:ko00230]	Day26 vs Day25	754.613	0.123353	0.106911	1.1538	107.094	0.251152	0.998109	FALSE
K00957	K00957 cysD; sulfate adenylyltransferase subunit 2 [EC:2.7.7.4]	09100 Metabolism	09102 Energy metabolism	00920 Sulfur metabolism	PATH:ko00920]	Day26 vs Day25	754.613	0.123353	0.106911	1.1538	107.094	0.251152	0.998109	FALSE
K00958	K00958 sat, met3; sulfate adenylyltransferase [EC:2.7.7.4]	09100 Metabolism	09106 Metabolism of other amino acids	00450 Selenocompound metabolism	PATH:ko00450]	Day26 vs Day25	40.7407	-0.289485	0.154388	-1.87505	107.092	0.0635106	0.71107	FALSE
K00958	K00958 sat, met3; sulfate adenylyltransferase [EC:2.7.7.4]	09100 Metabolism	09104 Nucleotide metabolism	00230 Purine metabolism	PATH:ko00230]	Day26 vs Day25	40.7407	-0.289485	0.154388	-1.87505	107.092	0.0635106	0.71107	FALSE
K00958	K00958 sat, met3; sulfate adenylyltransferase [EC:2.7.7.4]	09100 Metabolism	09102 Energy metabolism	00920 Sulfur metabolism	PATH:ko00920]	Day26 vs Day25	40.7407	-0.289485	0.154388	-1.87505	107.092	0.0635106	0.71107	FALSE
K00968	K00968 PCYT1; choline-phosphate cytidylyltransferase [EC:2.7.7.15]	09100 Metabolism	09106 Metabolism of other amino acids	00440 Phosphonate and phosphinate metabolism	PATH:ko00440]	Day26 vs Day25	39.5481	-0.283934	0.155425	-1.82682	100.946	0.0706811	0.761489	FALSE
K00998	K00998 pssA; CDP-diacylglycerol---serine O-phosphatidyltransferase [EC:2.7.8.8]	09100 Metabolism	09105 Amino acid metabolism	00260 Glycine, serine and threonine metabolism	PATH:ko00260]	Day26 vs Day25	78.0271	-0.131418	0.380235	-0.345623	92.0073	0.730415	0.998109	FALSE
K01008	K01008 selD, SEPHS; selenide, water dikinase [EC:2.7.9.3]	09100 Metabolism	09106 Metabolism of other amino acids	00450 Selenocompound metabolism	PATH:ko00450]	Day26 vs Day25	1113.1	-0.0444808	0.0669066	-0.664818	107.016	0.507597	0.998109	FALSE
K01011	K01011 TST, MPST, sseA; thiosulfate/3-mercaptopyruvate sulfurtransferase [EC:2.8.1.1 2.8.1.2]	09100 Metabolism	09102 Energy metabolism	00920 Sulfur metabolism	PATH:ko00920]	Day26 vs Day25	191.87	-0.133115	0.123223	-1.08028	100.074	0.282616	0.998109	FALSE
K01011	K01011 TST, MPST, sseA; thiosulfate/3-mercaptopyruvate sulfurtransferase [EC:2.8.1.1 2.8.1.2]	09100 Metabolism	09105 Amino acid metabolism	00270 Cysteine and methionine metabolism	PATH:ko00270]	Day26 vs Day25	191.87	-0.133115	0.123223	-1.08028	100.074	0.282616	0.998109	FALSE
K01028	K01028 scoA; 3-oxoacid CoA-transferase subunit A [EC:2.8.3.5]	09100 Metabolism	09105 Amino acid metabolism	00280 Valine, leucine and isoleucine degradation	PATH:ko00280]	Day26 vs Day25	43.9842	0.102282	0.161021	0.635211	98.0477	0.526771	0.998109	FALSE
K01029	K01029 scoB; 3-oxoacid CoA-transferase subunit B [EC:2.8.3.5]	09100 Metabolism	09105 Amino acid metabolism	00280 Valine, leucine and isoleucine degradation	PATH:ko00280]	Day26 vs Day25	197.755	-0.125418	0.176361	-0.711143	98.5364	0.478676	0.998109	FALSE
K01034	K01034 atoD; acetate CoA/acetoacetate CoA-transferase alpha subunit [EC:2.8.3.8 2.8.3.9]	09100 Metabolism	09105 Amino acid metabolism	00310 Lysine degradation	PATH:ko00310]	Day26 vs Day25	303.168	-0.153689	0.146453	-1.04941	98.9933	0.296545	0.998109	FALSE
K01035	K01035 atoA; acetate CoA/acetoacetate CoA-transferase beta subunit [EC:2.8.3.8 2.8.3.9]	09100 Metabolism	09105 Amino acid metabolism	00310 Lysine degradation	PATH:ko00310]	Day26 vs Day25	374.037	-0.16229	0.160178	-1.01318	98.9019	0.313445	0.998109	FALSE
K01042	K01042 selA; L-seryl-tRNA(Ser) seleniumtransferase [EC:2.9.1.1]	09100 Metabolism	09106 Metabolism of other amino acids	00450 Selenocompound metabolism	PATH:ko00450]	Day26 vs Day25	443.986	-0.111455	0.106015	-1.05131	92.9614	0.29584	0.998109	FALSE
K01079	K01079 serB, PSPH; phosphoserine phosphatase [EC:3.1.3.3]	09100 Metabolism	09105 Amino acid metabolism	00260 Glycine, serine and threonine metabolism	PATH:ko00260]	Day26 vs Day25	2652.22	0.0124192	0.0848814	0.146313	107.15	0.88395	0.998109	FALSE
K01081	K01081 E3.1.3.5; 5'-nucleotidase [EC:3.1.3.5]	09100 Metabolism	09104 Nucleotide metabolism	00240 Pyrimidine metabolism	PATH:ko00240]	Day26 vs Day25	2850.71	0.0341815	0.0854126	0.400193	98.9941	0.689877	0.998109	FALSE
K01081	K01081 E3.1.3.5; 5'-nucleotidase [EC:3.1.3.5]	09100 Metabolism	09104 Nucleotide metabolism	00230 Purine metabolism	PATH:ko00230]	Day26 vs Day25	2850.71	0.0341815	0.0854126	0.400193	98.9941	0.689877	0.998109	FALSE
K01082	K01082 cysQ, MET22, BPNT1; 3'(2'), 5'-bisphosphate nucleotidase [EC:3.1.3.7]	09100 Metabolism	09102 Energy metabolism	00920 Sulfur metabolism	PATH:ko00920]	Day26 vs Day25	615.893	0.105913	0.125464	0.844169	107.097	0.400457	0.998109	FALSE
K01089	K01089 hisB; imidazoleglycerol-phosphate dehydratase / histidinol-phosphatase [EC:4.2.1.19 3.1.3.15]	09100 Metabolism	09105 Amino acid metabolism	00340 Histidine metabolism	PATH:ko00340]	Day26 vs Day25	2312.03	0.0532787	0.0952578	0.559311	107.197	0.577116	0.998109	FALSE
K01119	K01119 cpdB; 2',3'-cyclic-nucleotide 2'-phosphodiesterase / 3'-nucleotidase [EC:3.1.4.16 3.1.3.6]	09100 Metabolism	09104 Nucleotide metabolism	00230 Purine metabolism	PATH:ko00230]	Day26 vs Day25	2633.53	0.035136	0.0917449	0.382975	98.2558	0.702566	0.998109	FALSE
K01119	K01119 cpdB; 2',3'-cyclic-nucleotide 2'-phosphodiesterase / 3'-nucleotidase [EC:3.1.4.16 3.1.3.6]	09100 Metabolism	09104 Nucleotide metabolism	00240 Pyrimidine metabolism	PATH:ko00240]	Day26 vs Day25	2633.53	0.035136	0.0917449	0.382975	98.2558	0.702566	0.998109	FALSE
K01129	K01129 dgt; dGTPase [EC:3.1.5.1]	09100 Metabolism	09104 Nucleotide metabolism	00230 Purine metabolism	PATH:ko00230]	Day26 vs Day25	4986.65	-0.00347382	0.047082	-0.0737824	99.1848	0.941332	0.998109	FALSE
K01139	K01139 spoT; GTP diphosphokinase / guanosine-3',5'-bis(diphosphate) 3'-diphosphatase [EC:2.7.6.5 3.1.7.2]	09100 Metabolism	09104 Nucleotide metabolism	00230 Purine metabolism	PATH:ko00230]	Day26 vs Day25	81.1051	-0.155662	0.366069	-0.425225	92.3158	0.671662	0.998109	FALSE
K01239	K01239 E3.2.2.1; purine nucleosidase [EC:3.2.2.1]	09100 Metabolism	09104 Nucleotide metabolism	00230 Purine metabolism	PATH:ko00230]	Day26 vs Day25	480.211	-0.151605	0.134928	-1.1236	98.2846	0.263919	0.998109	FALSE
K01241	K01241 amn; AMP nucleosidase [EC:3.2.2.4]	09100 Metabolism	09104 Nucleotide metabolism	00230 Purine metabolism	PATH:ko00230]	Day26 vs Day25	666.204	0.0420195	0.126965	0.330954	107.284	0.741325	0.998109	FALSE
K01243	K01243 mtnN, mtn, pfs; adenosylhomocysteine nucleosidase [EC:3.2.2.9]	09100 Metabolism	09105 Amino acid metabolism	00270 Cysteine and methionine metabolism	PATH:ko00270]	Day26 vs Day25	4135.86	-0.0161856	0.0569206	-0.284353	97.7879	0.776741	0.998109	FALSE
K01250	K01250 rihA; pyrimidine-specific ribonucleoside hydrolase [EC:3.2.2.-]	09100 Metabolism	09104 Nucleotide metabolism	00240 Pyrimidine metabolism	PATH:ko00240]	Day26 vs Day25	62.6799	0.0943984	0.177477	0.53189	107.069	0.595904	0.998109	FALSE
K01251	K01251 AHCY, ahcY; adenosylhomocysteinase [EC:3.13.2.1]	09100 Metabolism	09105 Amino acid metabolism	00270 Cysteine and methionine metabolism	PATH:ko00270]	Day26 vs Day25	1719.55	0.00731457	0.0614961	0.118944	107.802	0.905541	0.998109	FALSE
K01255	K01255 CARP, pepA; leucyl aminopeptidase [EC:3.4.11.1]	09100 Metabolism	09106 Metabolism of other amino acids	00480 Glutathione metabolism	PATH:ko00480]	Day26 vs Day25	823.891	0.0881462	0.112385	0.784325	107.123	0.43458	0.998109	FALSE
K01256	K01256 pepN; aminopeptidase N [EC:3.4.11.2]	09100 Metabolism	09106 Metabolism of other amino acids	00480 Glutathione metabolism	PATH:ko00480]	Day26 vs Day25	655.477	-0.0172014	0.110182	-0.156118	94.2666	0.876274	0.998109	FALSE
K01259	K01259 pip; proline iminopeptidase [EC:3.4.11.5]	09100 Metabolism	09105 Amino acid metabolism	00330 Arginine and proline metabolism	PATH:ko00330]	Day26 vs Day25	65.789	-0.15276	0.15226	-1.00329	107.028	0.317986	0.998109	FALSE
K01270	K01270 pepD; dipeptidase D [EC:3.4.13.-]	09100 Metabolism	09106 Metabolism of other amino acids	00480 Glutathione metabolism	PATH:ko00480]	Day26 vs Day25	6907.23	0.0162473	0.0681148	0.238528	98.2618	0.811969	0.998109	FALSE
K01424	K01424 E3.5.1.1, ansA, ansB; L-asparaginase [EC:3.5.1.1]	09100 Metabolism	09106 Metabolism of other amino acids	00460 Cyanoamino acid metabolism	PATH:ko00460]	Day26 vs Day25	5212.62	0.00744426	0.0535762	0.138947	97.2255	0.889779	0.998109	FALSE
K01424	K01424 E3.5.1.1, ansA, ansB; L-asparaginase [EC:3.5.1.1]	09100 Metabolism	09105 Amino acid metabolism	00250 Alanine, aspartate and glutamate metabolism	PATH:ko00250]	Day26 vs Day25	5212.62	0.00744426	0.0535762	0.138947	97.2255	0.889779	0.998109	FALSE
K01425	K01425 glsA, GLS; glutaminase [EC:3.5.1.2]	09100 Metabolism	09106 Metabolism of other amino acids	00470 D-Amino acid metabolism	PATH:ko00470]	Day26 vs Day25	175.947	-0.0694449	0.0921022	-0.753998	107.026	0.452506	0.998109	FALSE
K01425	K01425 glsA, GLS; glutaminase [EC:3.5.1.2]	09100 Metabolism	09105 Amino acid metabolism	00220 Arginine biosynthesis	PATH:ko00220]	Day26 vs Day25	175.947	-0.0694449	0.0921022	-0.753998	107.026	0.452506	0.998109	FALSE
K01425	K01425 glsA, GLS; glutaminase [EC:3.5.1.2]	09100 Metabolism	09105 Amino acid metabolism	00250 Alanine, aspartate and glutamate metabolism	PATH:ko00250]	Day26 vs Day25	175.947	-0.0694449	0.0921022	-0.753998	107.026	0.452506	0.998109	FALSE
K01426	K01426 E3.5.1.4, amiE; amidase [EC:3.5.1.4]	09100 Metabolism	09105 Amino acid metabolism	00360 Phenylalanine metabolism	PATH:ko00360]	Day26 vs Day25	274.701	-0.0641326	0.104149	-0.615776	95.4475	0.539508	0.998109	FALSE
K01426	K01426 E3.5.1.4, amiE; amidase [EC:3.5.1.4]	09100 Metabolism	09105 Amino acid metabolism	00380 Tryptophan metabolism	PATH:ko00380]	Day26 vs Day25	274.701	-0.0641326	0.104149	-0.615776	95.4475	0.539508	0.998109	FALSE
K01426	K01426 E3.5.1.4, amiE; amidase [EC:3.5.1.4]	09100 Metabolism	09105 Amino acid metabolism	00330 Arginine and proline metabolism	PATH:ko00330]	Day26 vs Day25	274.701	-0.0641326	0.104149	-0.615776	95.4475	0.539508	0.998109	FALSE
K01428	K01428 ureC; urease subunit alpha [EC:3.5.1.5]	09100 Metabolism	09104 Nucleotide metabolism	00230 Purine metabolism	PATH:ko00230]	Day26 vs Day25	7.77053	-0.28034	0.440383	-0.636582	99.2412	0.525863	0.998109	FALSE
K01428	K01428 ureC; urease subunit alpha [EC:3.5.1.5]	09100 Metabolism	09105 Amino acid metabolism	00220 Arginine biosynthesis	PATH:ko00220]	Day26 vs Day25	7.77053	-0.28034	0.440383	-0.636582	99.2412	0.525863	0.998109	FALSE
K01429	K01429 ureB; urease subunit beta [EC:3.5.1.5]	09100 Metabolism	09104 Nucleotide metabolism	00230 Purine metabolism	PATH:ko00230]	Day26 vs Day25	4.86574	-0.259877	0.444051	-0.585241	98.4164	0.559725	0.998109	FALSE
K01429	K01429 ureB; urease subunit beta [EC:3.5.1.5]	09100 Metabolism	09105 Amino acid metabolism	00220 Arginine biosynthesis	PATH:ko00220]	Day26 vs Day25	4.86574	-0.259877	0.444051	-0.585241	98.4164	0.559725	0.998109	FALSE
K01430	K01430 ureA; urease subunit gamma [EC:3.5.1.5]	09100 Metabolism	09105 Amino acid metabolism	00220 Arginine biosynthesis	PATH:ko00220]	Day26 vs Day25	5.44672	-0.119899	0.441233	-0.271736	98.2867	0.786395	0.998109	FALSE
K01430	K01430 ureA; urease subunit gamma [EC:3.5.1.5]	09100 Metabolism	09104 Nucleotide metabolism	00230 Purine metabolism	PATH:ko00230]	Day26 vs Day25	5.44672	-0.119899	0.441233	-0.271736	98.2867	0.786395	0.998109	FALSE
K01437	K01437 ASPA, aspA; aspartoacylase [EC:3.5.1.15]	09100 Metabolism	09105 Amino acid metabolism	00340 Histidine metabolism	PATH:ko00340]	Day26 vs Day25	42.8753	0.0552322	0.275591	0.200414	100.429	0.841562	0.998109	FALSE
K01437	K01437 ASPA, aspA; aspartoacylase [EC:3.5.1.15]	09100 Metabolism	09105 Amino acid metabolism	00250 Alanine, aspartate and glutamate metabolism	PATH:ko00250]	Day26 vs Day25	42.8753	0.0552322	0.275591	0.200414	100.429	0.841562	0.998109	FALSE
K01438	K01438 argE; acetylornithine deacetylase [EC:3.5.1.16]	09100 Metabolism	09105 Amino acid metabolism	00220 Arginine biosynthesis	PATH:ko00220]	Day26 vs Day25	2555.35	0.0526083	0.0843059	0.624016	107.197	0.533943	0.998109	FALSE
K01439	K01439 dapE; succinyl-diaminopimelate desuccinylase [EC:3.5.1.18]	09100 Metabolism	09105 Amino acid metabolism	00300 Lysine biosynthesis	PATH:ko00300]	Day26 vs Day25	2068.72	-0.0720239	0.091369	-0.788275	107.14	0.432277	0.998109	FALSE
K01457	K01457 atzF; allophanate hydrolase [EC:3.5.1.54]	09100 Metabolism	09105 Amino acid metabolism	00220 Arginine biosynthesis	PATH:ko00220]	Day26 vs Day25	3.77582	-0.667928	0.4489	-1.48792	97.7818	0.139989	0.998109	FALSE
K01460	K01460 gsp; glutathionylspermidine amidase/synthetase [EC:3.5.1.78 6.3.1.8]	09100 Metabolism	09106 Metabolism of other amino acids	00480 Glutathione metabolism	PATH:ko00480]	Day26 vs Day25	47.6629	-0.357981	0.507139	-0.705884	93.5896	0.482014	0.998109	FALSE
K01464	K01464 DPYS, dht, hydA; dihydropyrimidinase [EC:3.5.2.2]	09100 Metabolism	09104 Nucleotide metabolism	00240 Pyrimidine metabolism	PATH:ko00240]	Day26 vs Day25	496.199	-0.0584421	0.124357	-0.469955	107.05	0.639343	0.998109	FALSE
K01464	K01464 DPYS, dht, hydA; dihydropyrimidinase [EC:3.5.2.2]	09100 Metabolism	09106 Metabolism of other amino acids	00410 beta-Alanine metabolism	PATH:ko00410]	Day26 vs Day25	496.199	-0.0584421	0.124357	-0.469955	107.05	0.639343	0.998109	FALSE
K01465	K01465 URA4, pyrC; dihydroorotase [EC:3.5.2.3]	09100 Metabolism	09104 Nucleotide metabolism	00240 Pyrimidine metabolism	PATH:ko00240]	Day26 vs Day25	5516.6	-0.00951504	0.0395551	-0.240551	107.06	0.810363	0.998109	FALSE
K01466	K01466 allB; allantoinase [EC:3.5.2.5]	09100 Metabolism	09104 Nucleotide metabolism	00230 Purine metabolism	PATH:ko00230]	Day26 vs Day25	113.041	-0.146052	0.174891	-0.835102	107.046	0.40552	0.998109	FALSE
K01468	K01468 hutI, AMDHD1; imidazolonepropionase [EC:3.5.2.7]	09100 Metabolism	09105 Amino acid metabolism	00340 Histidine metabolism	PATH:ko00340]	Day26 vs Day25	1526.12	0.00652645	0.0764288	0.0853926	97.5289	0.932124	0.998109	FALSE
K01470	K01470 E3.5.2.10; creatinine amidohydrolase [EC:3.5.2.10]	09100 Metabolism	09105 Amino acid metabolism	00330 Arginine and proline metabolism	PATH:ko00330]	Day26 vs Day25	415.55	-0.0962669	0.1248	-0.77137	99.688	0.442312	0.998109	FALSE
K01473	K01473 hyuA; N-methylhydantoinase A [EC:3.5.2.14]	09100 Metabolism	09105 Amino acid metabolism	00330 Arginine and proline metabolism	PATH:ko00330]	Day26 vs Day25	14.2787	0.10944	0.31868	0.343418	99.7468	0.732007	0.998109	FALSE
K01474	K01474 hyuB; N-methylhydantoinase B [EC:3.5.2.14]	09100 Metabolism	09105 Amino acid metabolism	00330 Arginine and proline metabolism	PATH:ko00330]	Day26 vs Day25	14.0713	0.119022	0.318556	0.37363	99.7382	0.709472	0.998109	FALSE
K01476	K01476 E3.5.3.1, rocF, arg; arginase [EC:3.5.3.1]	09100 Metabolism	09105 Amino acid metabolism	00220 Arginine biosynthesis	PATH:ko00220]	Day26 vs Day25	182.184	-0.0127305	0.177776	-0.07161	107.019	0.943046	0.998109	FALSE
K01476	K01476 E3.5.3.1, rocF, arg; arginase [EC:3.5.3.1]	09100 Metabolism	09105 Amino acid metabolism	00330 Arginine and proline metabolism	PATH:ko00330]	Day26 vs Day25	182.184	-0.0127305	0.177776	-0.07161	107.019	0.943046	0.998109	FALSE
K01478	K01478 arcA; arginine deiminase [EC:3.5.3.6]	09100 Metabolism	09105 Amino acid metabolism	00220 Arginine biosynthesis	PATH:ko00220]	Day26 vs Day25	191.342	-0.0961299	0.0825407	-1.16464	100.388	0.246926	0.998109	FALSE
K01479	K01479 hutG; formiminoglutamase [EC:3.5.3.8]	09100 Metabolism	09105 Amino acid metabolism	00340 Histidine metabolism	PATH:ko00340]	Day26 vs Day25	42.2363	-0.0277266	0.172871	-0.160389	98.41	0.872903	0.998109	FALSE
K01480	K01480 speB; agmatinase [EC:3.5.3.11]	09100 Metabolism	09105 Amino acid metabolism	00330 Arginine and proline metabolism	PATH:ko00330]	Day26 vs Day25	1024.05	-0.0839865	0.0721447	-1.16414	97.9552	0.247195	0.998109	FALSE
K01483	K01483 allA; ureidoglycolate lyase [EC:4.3.2.3]	09100 Metabolism	09104 Nucleotide metabolism	00230 Purine metabolism	PATH:ko00230]	Day26 vs Day25	31.3611	-0.0317703	0.226652	-0.140172	97.3612	0.888814	0.998109	FALSE
K01485	K01485 codA; cytosine/creatinine deaminase [EC:3.5.4.1 3.5.4.21]	09100 Metabolism	09105 Amino acid metabolism	00330 Arginine and proline metabolism	PATH:ko00330]	Day26 vs Day25	87.6066	-0.387955	0.18997	-2.04219	107.032	0.0435908	0.590004	FALSE
K01485	K01485 codA; cytosine/creatinine deaminase [EC:3.5.4.1 3.5.4.21]	09100 Metabolism	09104 Nucleotide metabolism	00240 Pyrimidine metabolism	PATH:ko00240]	Day26 vs Day25	87.6066	-0.387955	0.18997	-2.04219	107.032	0.0435908	0.590004	FALSE
K01486	K01486 ade; adenine deaminase [EC:3.5.4.2]	09100 Metabolism	09104 Nucleotide metabolism	00230 Purine metabolism	PATH:ko00230]	Day26 vs Day25	1355.43	-0.150957	0.0843458	-1.78974	107.021	0.0763234	0.807049	FALSE
K01487	K01487 guaD, GDA; guanine deaminase [EC:3.5.4.3]	09100 Metabolism	09104 Nucleotide metabolism	00230 Purine metabolism	PATH:ko00230]	Day26 vs Day25	338.912	0.0229705	0.136274	0.16856	107.117	0.86646	0.998109	FALSE
K01488	K01488 add, ADA; adenosine deaminase [EC:3.5.4.4]	09100 Metabolism	09104 Nucleotide metabolism	00230 Purine metabolism	PATH:ko00230]	Day26 vs Day25	622.316	-0.0734584	0.114662	-0.640651	98.9637	0.52323	0.998109	FALSE
K01489	K01489 cdd, CDA; cytidine deaminase [EC:3.5.4.5]	09100 Metabolism	09104 Nucleotide metabolism	00240 Pyrimidine metabolism	PATH:ko00240]	Day26 vs Day25	4967.51	0.0148803	0.0475875	0.312694	98.8891	0.755172	0.998109	FALSE
K01492	K01492 purNH; phosphoribosylglycinamide/phosphoribosylaminoimidazolecarboxamide formyltransferase [EC:2.1.2.2 2.1.2.3]	09100 Metabolism	09104 Nucleotide metabolism	00230 Purine metabolism	PATH:ko00230]	Day26 vs Day25	78.0827	0.109006	0.223506	0.487712	99.2393	0.62683	0.998109	FALSE
K01493	K01493 comEB; dCMP deaminase [EC:3.5.4.12]	09100 Metabolism	09104 Nucleotide metabolism	00240 Pyrimidine metabolism	PATH:ko00240]	Day26 vs Day25	5051.23	-0.00246558	0.0447859	-0.0550525	107.057	0.956199	0.998109	FALSE
K01494	K01494 dcd; dCTP deaminase [EC:3.5.4.13]	09100 Metabolism	09104 Nucleotide metabolism	00240 Pyrimidine metabolism	PATH:ko00240]	Day26 vs Day25	458.274	-0.105051	0.101334	-1.03668	92.6281	0.302583	0.998109	FALSE
K01496	K01496 hisI; phosphoribosyl-AMP cyclohydrolase [EC:3.5.4.19]	09100 Metabolism	09105 Amino acid metabolism	00340 Histidine metabolism	PATH:ko00340]	Day26 vs Day25	451.29	-0.172245	0.0780481	-2.20691	97.5728	0.0296648	0.445752	FALSE
K01501	K01501 E3.5.5.1; nitrilase [EC:3.5.5.1]	09100 Metabolism	09106 Metabolism of other amino acids	00460 Cyanoamino acid metabolism	PATH:ko00460]	Day26 vs Day25	11.3642	-0.405415	0.194465	-2.08477	98.3543	0.0396808	0.566443	FALSE
K01501	K01501 E3.5.5.1; nitrilase [EC:3.5.5.1]	09100 Metabolism	09105 Amino acid metabolism	00380 Tryptophan metabolism	PATH:ko00380]	Day26 vs Day25	11.3642	-0.405415	0.194465	-2.08477	98.3543	0.0396808	0.566443	FALSE
K01501	K01501 E3.5.5.1; nitrilase [EC:3.5.5.1]	09100 Metabolism	09102 Energy metabolism	00910 Nitrogen metabolism	PATH:ko00910]	Day26 vs Day25	11.3642	-0.405415	0.194465	-2.08477	98.3543	0.0396808	0.566443	FALSE
K01505	K01505 E3.5.99.7; 1-aminocyclopropane-1-carboxylate deaminase [EC:3.5.99.7]	09100 Metabolism	09105 Amino acid metabolism	00270 Cysteine and methionine metabolism	PATH:ko00270]	Day26 vs Day25	16.5079	0.180986	0.310105	0.58363	100.423	0.560778	0.998109	FALSE
K01515	K01515 nudF; ADP-ribose diphosphatase [EC:3.6.1.13 3.6.1.-]	09100 Metabolism	09104 Nucleotide metabolism	00230 Purine metabolism	PATH:ko00230]	Day26 vs Day25	2519.76	-0.0821391	0.0734	-1.11906	107.023	0.265619	0.998109	FALSE
K01520	K01520 dut, DUT; dUTP diphosphatase [EC:3.6.1.23]	09100 Metabolism	09104 Nucleotide metabolism	00240 Pyrimidine metabolism	PATH:ko00240]	Day26 vs Day25	5359.21	-0.00253553	0.0432646	-0.0586052	98.6473	0.953385	0.998109	FALSE
K01523	K01523 hisE; phosphoribosyl-ATP pyrophosphohydrolase [EC:3.6.1.31]	09100 Metabolism	09105 Amino acid metabolism	00340 Histidine metabolism	PATH:ko00340]	Day26 vs Day25	417.794	-0.170553	0.0878811	-1.94072	97.6572	0.0551758	0.642967	FALSE
K01524	K01524 ppx-gppA; exopolyphosphatase / guanosine-5'-triphosphate,3'-diphosphate pyrophosphatase [EC:3.6.1.11 3.6.1.40]	09100 Metabolism	09104 Nucleotide metabolism	00230 Purine metabolism	PATH:ko00230]	Day26 vs Day25	2513.64	-0.0254032	0.0458375	-0.554202	93.287	0.580767	0.998109	FALSE
K01525	K01525 apaH; bis(5'-nucleosyl)-tetraphosphatase (symmetrical) [EC:3.6.1.41]	09100 Metabolism	09104 Nucleotide metabolism	00230 Purine metabolism	PATH:ko00230]	Day26 vs Day25	136.765	0.0546795	0.254394	0.21494	93.4212	0.830283	0.998109	FALSE
K01555	K01555 FAH, fahA; fumarylacetoacetase [EC:3.7.1.2]	09100 Metabolism	09105 Amino acid metabolism	00350 Tyrosine metabolism	PATH:ko00350]	Day26 vs Day25	4.29732	0.422597	0.40202	1.05119	97.7961	0.295764	0.998109	FALSE
K01556	K01556 KYNU, kynU; kynureninase [EC:3.7.1.3]	09100 Metabolism	09105 Amino acid metabolism	00380 Tryptophan metabolism	PATH:ko00380]	Day26 vs Day25	56.4561	0.151651	0.193927	0.781999	98.0062	0.4361	0.998109	FALSE
K01579	K01579 panD; aspartate 1-decarboxylase [EC:4.1.1.11]	09100 Metabolism	09106 Metabolism of other amino acids	00410 beta-Alanine metabolism	PATH:ko00410]	Day26 vs Day25	3889.5	0.00621962	0.0614442	0.101224	107.118	0.919562	0.998109	FALSE
K01580	K01580 E4.1.1.15, gadB, gadA, GAD; glutamate decarboxylase [EC:4.1.1.15]	09100 Metabolism	09106 Metabolism of other amino acids	00430 Taurine and hypotaurine metabolism	PATH:ko00430]	Day26 vs Day25	129.03	-0.202052	0.118117	-1.7106	107.309	0.0900439	0.811092	FALSE
K01580	K01580 E4.1.1.15, gadB, gadA, GAD; glutamate decarboxylase [EC:4.1.1.15]	09100 Metabolism	09106 Metabolism of other amino acids	00410 beta-Alanine metabolism	PATH:ko00410]	Day26 vs Day25	129.03	-0.202052	0.118117	-1.7106	107.309	0.0900439	0.811092	FALSE
K01580	K01580 E4.1.1.15, gadB, gadA, GAD; glutamate decarboxylase [EC:4.1.1.15]	09100 Metabolism	09105 Amino acid metabolism	00250 Alanine, aspartate and glutamate metabolism	PATH:ko00250]	Day26 vs Day25	129.03	-0.202052	0.118117	-1.7106	107.309	0.0900439	0.811092	FALSE
K01581	K01581 E4.1.1.17, ODC1, speC, speF; ornithine decarboxylase [EC:4.1.1.17]	09100 Metabolism	09106 Metabolism of other amino acids	00480 Glutathione metabolism	PATH:ko00480]	Day26 vs Day25	444.163	0.11695	0.155796	0.750659	107.242	0.454502	0.998109	FALSE
K01581	K01581 E4.1.1.17, ODC1, speC, speF; ornithine decarboxylase [EC:4.1.1.17]	09100 Metabolism	09105 Amino acid metabolism	00330 Arginine and proline metabolism	PATH:ko00330]	Day26 vs Day25	444.163	0.11695	0.155796	0.750659	107.242	0.454502	0.998109	FALSE
K01582	K01582 E4.1.1.18, ldcC, cadA; lysine decarboxylase [EC:4.1.1.18]	09100 Metabolism	09105 Amino acid metabolism	00310 Lysine degradation	PATH:ko00310]	Day26 vs Day25	59.3551	0.0470569	0.156133	0.30139	98.154	0.763755	0.998109	FALSE
K01583	K01583 E4.1.1.19; arginine decarboxylase [EC:4.1.1.19]	09100 Metabolism	09105 Amino acid metabolism	00330 Arginine and proline metabolism	PATH:ko00330]	Day26 vs Day25	29.6629	0.239301	0.162432	1.47324	101.385	0.143785	0.998109	FALSE
K01585	K01585 speA; arginine decarboxylase [EC:4.1.1.19]	09100 Metabolism	09105 Amino acid metabolism	00330 Arginine and proline metabolism	PATH:ko00330]	Day26 vs Day25	3056.78	0.0341968	0.0855989	0.3995	107.283	0.690319	0.998109	FALSE
K01586	K01586 lysA; diaminopimelate decarboxylase [EC:4.1.1.20]	09100 Metabolism	09106 Metabolism of other amino acids	00470 D-Amino acid metabolism	PATH:ko00470]	Day26 vs Day25	5467.36	-0.0154318	0.0432403	-0.356885	99.3244	0.721935	0.998109	FALSE
K01586	K01586 lysA; diaminopimelate decarboxylase [EC:4.1.1.20]	09100 Metabolism	09105 Amino acid metabolism	00300 Lysine biosynthesis	PATH:ko00300]	Day26 vs Day25	5467.36	-0.0154318	0.0432403	-0.356885	99.3244	0.721935	0.998109	FALSE
K01588	K01588 purE; 5-(carboxyamino)imidazole ribonucleotide mutase [EC:5.4.99.18]	09100 Metabolism	09104 Nucleotide metabolism	00230 Purine metabolism	PATH:ko00230]	Day26 vs Day25	5371.57	-0.000642765	0.0430315	-0.0149371	98.8169	0.988113	0.998109	FALSE
K01589	K01589 purK; 5-(carboxyamino)imidazole ribonucleotide synthase [EC:6.3.4.18]	09100 Metabolism	09104 Nucleotide metabolism	00230 Purine metabolism	PATH:ko00230]	Day26 vs Day25	230.463	-0.149303	0.145127	-1.02877	94.4785	0.306212	0.998109	FALSE
K01591	K01591 pyrF; orotidine-5'-phosphate decarboxylase [EC:4.1.1.23]	09100 Metabolism	09104 Nucleotide metabolism	00240 Pyrimidine metabolism	PATH:ko00240]	Day26 vs Day25	5415.97	-0.00557176	0.0428604	-0.129998	98.3913	0.896833	0.998109	FALSE
K01593	K01593 DDC, TDC; aromatic-L-amino-acid/L-tryptophan decarboxylase [EC:4.1.1.28 4.1.1.105]	09100 Metabolism	09105 Amino acid metabolism	00350 Tyrosine metabolism	PATH:ko00350]	Day26 vs Day25	54.7565	0.182282	0.176427	1.03318	97.6554	0.30407	0.998109	FALSE
K01593	K01593 DDC, TDC; aromatic-L-amino-acid/L-tryptophan decarboxylase [EC:4.1.1.28 4.1.1.105]	09100 Metabolism	09105 Amino acid metabolism	00360 Phenylalanine metabolism	PATH:ko00360]	Day26 vs Day25	54.7565	0.182282	0.176427	1.03318	97.6554	0.30407	0.998109	FALSE
K01593	K01593 DDC, TDC; aromatic-L-amino-acid/L-tryptophan decarboxylase [EC:4.1.1.28 4.1.1.105]	09100 Metabolism	09105 Amino acid metabolism	00380 Tryptophan metabolism	PATH:ko00380]	Day26 vs Day25	54.7565	0.182282	0.176427	1.03318	97.6554	0.30407	0.998109	FALSE
K01609	K01609 trpC; indole-3-glycerol phosphate synthase [EC:4.1.1.48]	09100 Metabolism	09105 Amino acid metabolism	00400 Phenylalanine, tyrosine and tryptophan biosynthesis	PATH:ko00400]	Day26 vs Day25	4159.54	-0.01323	0.0468141	-0.282608	107.029	0.778023	0.998109	FALSE
K01611	K01611 speD, AMD1; S-adenosylmethionine decarboxylase [EC:4.1.1.50]	09100 Metabolism	09105 Amino acid metabolism	00330 Arginine and proline metabolism	PATH:ko00330]	Day26 vs Day25	768.473	-0.0462015	0.0726228	-0.636184	101.221	0.526092	0.998109	FALSE
K01611	K01611 speD, AMD1; S-adenosylmethionine decarboxylase [EC:4.1.1.50]	09100 Metabolism	09105 Amino acid metabolism	00270 Cysteine and methionine metabolism	PATH:ko00270]	Day26 vs Day25	768.473	-0.0462015	0.0726228	-0.636184	101.221	0.526092	0.998109	FALSE
K01620	K01620 ltaE; threonine aldolase [EC:4.1.2.48]	09100 Metabolism	09105 Amino acid metabolism	00260 Glycine, serine and threonine metabolism	PATH:ko00260]	Day26 vs Day25	4033.18	-0.0136144	0.0455558	-0.298852	107.076	0.765632	0.998109	FALSE
K01626	K01626 E2.5.1.54, aroF, aroG, aroH; 3-deoxy-7-phosphoheptulonate synthase [EC:2.5.1.54]	09100 Metabolism	09105 Amino acid metabolism	00400 Phenylalanine, tyrosine and tryptophan biosynthesis	PATH:ko00400]	Day26 vs Day25	1223.65	-0.0820862	0.101916	-0.805426	95.6587	0.422571	0.998109	FALSE
K01640	K01640 HMGCL, hmgL; hydroxymethylglutaryl-CoA lyase [EC:4.1.3.4]	09100 Metabolism	09105 Amino acid metabolism	00280 Valine, leucine and isoleucine degradation	PATH:ko00280]	Day26 vs Day25	165.747	-0.0260963	0.116521	-0.223963	98.0991	0.823252	0.998109	FALSE
K01641	K01641 HMGCS; hydroxymethylglutaryl-CoA synthase [EC:2.3.3.10]	09100 Metabolism	09105 Amino acid metabolism	00280 Valine, leucine and isoleucine degradation	PATH:ko00280]	Day26 vs Day25	91.7904	-0.433716	0.190102	-2.2815	107.031	0.0244982	0.388568	FALSE
K01649	K01649 leuA, IMS; 2-isopropylmalate synthase [EC:2.3.3.13]	09100 Metabolism	09105 Amino acid metabolism	00290 Valine, leucine and isoleucine biosynthesis	PATH:ko00290]	Day26 vs Day25	5396.2	-0.00342202	0.0389544	-0.0878468	107.078	0.930163	0.998109	FALSE
K01652	K01652 E2.2.1.6L, ilvB, ilvG, ilvI; acetolactate synthase I/II/III large subunit [EC:2.2.1.6]	09100 Metabolism	09105 Amino acid metabolism	00290 Valine, leucine and isoleucine biosynthesis	PATH:ko00290]	Day26 vs Day25	6978.77	-0.0244217	0.0389059	-0.627712	97.4858	0.53166	0.998109	FALSE
K01653	K01653 E2.2.1.6S, ilvH, ilvN; acetolactate synthase I/III small subunit [EC:2.2.1.6]	09100 Metabolism	09105 Amino acid metabolism	00290 Valine, leucine and isoleucine biosynthesis	PATH:ko00290]	Day26 vs Day25	5482.31	-0.0200122	0.0416363	-0.480643	99.3381	0.631827	0.998109	FALSE
K01657	K01657 trpE; anthranilate synthase component I [EC:4.1.3.27]	09100 Metabolism	09105 Amino acid metabolism	00400 Phenylalanine, tyrosine and tryptophan biosynthesis	PATH:ko00400]	Day26 vs Day25	4479.03	-0.00155592	0.0449618	-0.0346054	107.059	0.972459	0.998109	FALSE
K01658	K01658 trpG; anthranilate synthase component II [EC:4.1.3.27]	09100 Metabolism	09105 Amino acid metabolism	00400 Phenylalanine, tyrosine and tryptophan biosynthesis	PATH:ko00400]	Day26 vs Day25	4784.46	0.00353622	0.0490322	0.0721203	99.1143	0.942652	0.998109	FALSE
K01666	K01666 mhpE; 4-hydroxy 2-oxovalerate aldolase [EC:4.1.3.39]	09100 Metabolism	09105 Amino acid metabolism	00360 Phenylalanine metabolism	PATH:ko00360]	Day26 vs Day25	527.742	-0.0837439	0.119905	-0.69842	100.801	0.486523	0.998109	FALSE
K01667	K01667 tnaA; tryptophanase [EC:4.1.99.1]	09100 Metabolism	09105 Amino acid metabolism	00380 Tryptophan metabolism	PATH:ko00380]	Day26 vs Day25	634.933	0.0163311	0.115449	0.141457	107.511	0.887774	0.998109	FALSE
K01668	K01668 E4.1.99.2; tyrosine phenol-lyase [EC:4.1.99.2]	09100 Metabolism	09105 Amino acid metabolism	00350 Tyrosine metabolism	PATH:ko00350]	Day26 vs Day25	62.0374	-0.169381	0.245428	-0.690146	99.5966	0.491708	0.998109	FALSE
K01673	K01673 cynT, can; carbonic anhydrase [EC:4.2.1.1]	09100 Metabolism	09102 Energy metabolism	00910 Nitrogen metabolism	PATH:ko00910]	Day26 vs Day25	1484.16	-0.00190473	0.076392	-0.0249337	97.4777	0.980159	0.998109	FALSE
K01674	K01674 cah; carbonic anhydrase [EC:4.2.1.1]	09100 Metabolism	09102 Energy metabolism	00910 Nitrogen metabolism	PATH:ko00910]	Day26 vs Day25	5.22302	-0.51188	0.638106	-0.802187	107.048	0.424222	0.998109	FALSE
K01687	K01687 ilvD; dihydroxy-acid dehydratase [EC:4.2.1.9]	09100 Metabolism	09105 Amino acid metabolism	00290 Valine, leucine and isoleucine biosynthesis	PATH:ko00290]	Day26 vs Day25	5311.97	-0.0162431	0.0406411	-0.399673	107.03	0.690194	0.998109	FALSE
K01692	K01692 paaF, echA; enoyl-CoA hydratase [EC:4.2.1.17]	09100 Metabolism	09105 Amino acid metabolism	00280 Valine, leucine and isoleucine degradation	PATH:ko00280]	Day26 vs Day25	51.3308	0.175606	0.195468	0.89839	100.464	0.371126	0.998109	FALSE
K01692	K01692 paaF, echA; enoyl-CoA hydratase [EC:4.2.1.17]	09100 Metabolism	09106 Metabolism of other amino acids	00410 beta-Alanine metabolism	PATH:ko00410]	Day26 vs Day25	51.3308	0.175606	0.195468	0.89839	100.464	0.371126	0.998109	FALSE
K01692	K01692 paaF, echA; enoyl-CoA hydratase [EC:4.2.1.17]	09100 Metabolism	09105 Amino acid metabolism	00380 Tryptophan metabolism	PATH:ko00380]	Day26 vs Day25	51.3308	0.175606	0.195468	0.89839	100.464	0.371126	0.998109	FALSE
K01692	K01692 paaF, echA; enoyl-CoA hydratase [EC:4.2.1.17]	09100 Metabolism	09105 Amino acid metabolism	00360 Phenylalanine metabolism	PATH:ko00360]	Day26 vs Day25	51.3308	0.175606	0.195468	0.89839	100.464	0.371126	0.998109	FALSE
K01692	K01692 paaF, echA; enoyl-CoA hydratase [EC:4.2.1.17]	09100 Metabolism	09105 Amino acid metabolism	00310 Lysine degradation	PATH:ko00310]	Day26 vs Day25	51.3308	0.175606	0.195468	0.89839	100.464	0.371126	0.998109	FALSE
K01693	K01693 hisB; imidazoleglycerol-phosphate dehydratase [EC:4.2.1.19]	09100 Metabolism	09105 Amino acid metabolism	00340 Histidine metabolism	PATH:ko00340]	Day26 vs Day25	2112.18	-0.097903	0.0556763	-1.75843	97.6261	0.0818075	0.811092	FALSE
K01695	K01695 trpA; tryptophan synthase alpha chain [EC:4.2.1.20]	09100 Metabolism	09105 Amino acid metabolism	00260 Glycine, serine and threonine metabolism	PATH:ko00260]	Day26 vs Day25	4540.11	-0.00278871	0.044286	-0.0629704	107.054	0.949908	0.998109	FALSE
K01695	K01695 trpA; tryptophan synthase alpha chain [EC:4.2.1.20]	09100 Metabolism	09105 Amino acid metabolism	00400 Phenylalanine, tyrosine and tryptophan biosynthesis	PATH:ko00400]	Day26 vs Day25	4540.11	-0.00278871	0.044286	-0.0629704	107.054	0.949908	0.998109	FALSE
K01696	K01696 trpB; tryptophan synthase beta chain [EC:4.2.1.20]	09100 Metabolism	09105 Amino acid metabolism	00260 Glycine, serine and threonine metabolism	PATH:ko00260]	Day26 vs Day25	4545.07	-0.00233997	0.0445804	-0.0524888	107.053	0.958237	0.998109	FALSE
K01696	K01696 trpB; tryptophan synthase beta chain [EC:4.2.1.20]	09100 Metabolism	09105 Amino acid metabolism	00400 Phenylalanine, tyrosine and tryptophan biosynthesis	PATH:ko00400]	Day26 vs Day25	4545.07	-0.00233997	0.0445804	-0.0524888	107.053	0.958237	0.998109	FALSE
K01697	K01697 CBS; cystathionine beta-synthase [EC:4.2.1.22]	09100 Metabolism	09105 Amino acid metabolism	00270 Cysteine and methionine metabolism	PATH:ko00270]	Day26 vs Day25	67.8796	-0.273027	0.16146	-1.69098	97.7673	0.0940257	0.82598	FALSE
K01697	K01697 CBS; cystathionine beta-synthase [EC:4.2.1.22]	09100 Metabolism	09105 Amino acid metabolism	00260 Glycine, serine and threonine metabolism	PATH:ko00260]	Day26 vs Day25	67.8796	-0.273027	0.16146	-1.69098	97.7673	0.0940257	0.82598	FALSE
K01703	K01703 leuC, IPMI-L; 3-isopropylmalate/(R)-2-methylmalate dehydratase large subunit [EC:4.2.1.33 4.2.1.35]	09100 Metabolism	09105 Amino acid metabolism	00290 Valine, leucine and isoleucine biosynthesis	PATH:ko00290]	Day26 vs Day25	4961.42	-0.00303093	0.0421686	-0.0718764	107.043	0.942834	0.998109	FALSE
K01704	K01704 leuD, IPMI-S; 3-isopropylmalate/(R)-2-methylmalate dehydratase small subunit [EC:4.2.1.33 4.2.1.35]	09100 Metabolism	09105 Amino acid metabolism	00290 Valine, leucine and isoleucine biosynthesis	PATH:ko00290]	Day26 vs Day25	4926.41	-0.0037124	0.0423436	-0.0876733	107.044	0.9303	0.998109	FALSE
K01712	K01712 hutU, UROC1; urocanate hydratase [EC:4.2.1.49]	09100 Metabolism	09105 Amino acid metabolism	00340 Histidine metabolism	PATH:ko00340]	Day26 vs Day25	1533	0.00473518	0.0740508	0.063945	97.5958	0.949145	0.998109	FALSE
K01713	K01713 pheC; cyclohexadienyl dehydratase [EC:4.2.1.51 4.2.1.91]	09100 Metabolism	09105 Amino acid metabolism	00400 Phenylalanine, tyrosine and tryptophan biosynthesis	PATH:ko00400]	Day26 vs Day25	9.42338	0.787105	0.312127	2.52174	100.399	0.0132498	0.329227	FALSE
K01714	K01714 dapA; 4-hydroxy-tetrahydrodipicolinate synthase [EC:4.3.3.7]	09100 Metabolism	09105 Amino acid metabolism	00300 Lysine biosynthesis	PATH:ko00300]	Day26 vs Day25	6400.57	-0.0113024	0.0380892	-0.296736	99.4895	0.767287	0.998109	FALSE
K01733	K01733 thrC; threonine synthase [EC:4.2.3.1]	09100 Metabolism	09105 Amino acid metabolism	00260 Glycine, serine and threonine metabolism	PATH:ko00260]	Day26 vs Day25	5234.62	-0.00545796	0.0390006	-0.139946	107.053	0.888966	0.998109	FALSE
K01735	K01735 aroB; 3-dehydroquinate synthase [EC:4.2.3.4]	09100 Metabolism	09105 Amino acid metabolism	00400 Phenylalanine, tyrosine and tryptophan biosynthesis	PATH:ko00400]	Day26 vs Day25	5137.94	0.0096645	0.0463257	0.20862	99.5853	0.835171	0.998109	FALSE
K01736	K01736 aroC; chorismate synthase [EC:4.2.3.5]	09100 Metabolism	09105 Amino acid metabolism	00400 Phenylalanine, tyrosine and tryptophan biosynthesis	PATH:ko00400]	Day26 vs Day25	5384.37	-0.00161699	0.0430223	-0.0375848	98.7531	0.970095	0.998109	FALSE
K01738	K01738 cysK; cysteine synthase [EC:2.5.1.47]	09100 Metabolism	09105 Amino acid metabolism	00270 Cysteine and methionine metabolism	PATH:ko00270]	Day26 vs Day25	6253.85	-0.00596763	0.0396451	-0.150526	101.14	0.880649	0.998109	FALSE
K01738	K01738 cysK; cysteine synthase [EC:2.5.1.47]	09100 Metabolism	09102 Energy metabolism	00920 Sulfur metabolism	PATH:ko00920]	Day26 vs Day25	6253.85	-0.00596763	0.0396451	-0.150526	101.14	0.880649	0.998109	FALSE
K01739	K01739 metB; cystathionine gamma-synthase [EC:2.5.1.48]	09100 Metabolism	09106 Metabolism of other amino acids	00450 Selenocompound metabolism	PATH:ko00450]	Day26 vs Day25	604.87	-0.106151	0.104349	-1.01727	94.4843	0.311622	0.998109	FALSE
K01739	K01739 metB; cystathionine gamma-synthase [EC:2.5.1.48]	09100 Metabolism	09105 Amino acid metabolism	00270 Cysteine and methionine metabolism	PATH:ko00270]	Day26 vs Day25	604.87	-0.106151	0.104349	-1.01727	94.4843	0.311622	0.998109	FALSE
K01739	K01739 metB; cystathionine gamma-synthase [EC:2.5.1.48]	09100 Metabolism	09102 Energy metabolism	00920 Sulfur metabolism	PATH:ko00920]	Day26 vs Day25	604.87	-0.106151	0.104349	-1.01727	94.4843	0.311622	0.998109	FALSE
K01740	K01740 metY; O-acetylhomoserine (thiol)-lyase [EC:2.5.1.49]	09100 Metabolism	09105 Amino acid metabolism	00270 Cysteine and methionine metabolism	PATH:ko00270]	Day26 vs Day25	9833.56	-0.0114921	0.0554176	-0.207372	107.074	0.836113	0.998109	FALSE
K01744	K01744 aspA; aspartate ammonia-lyase [EC:4.3.1.1]	09100 Metabolism	09105 Amino acid metabolism	00250 Alanine, aspartate and glutamate metabolism	PATH:ko00250]	Day26 vs Day25	3074.46	0.00623824	0.0755008	0.0826249	97.3689	0.934319	0.998109	FALSE
K01745	K01745 hutH, HAL; histidine ammonia-lyase [EC:4.3.1.3]	09100 Metabolism	09105 Amino acid metabolism	00340 Histidine metabolism	PATH:ko00340]	Day26 vs Day25	1716.76	0.03228	0.0762296	0.423457	97.4013	0.672895	0.998109	FALSE
K01750	K01750 E4.3.1.12, ocd; ornithine cyclodeaminase [EC:4.3.1.12]	09100 Metabolism	09105 Amino acid metabolism	00330 Arginine and proline metabolism	PATH:ko00330]	Day26 vs Day25	123.379	-0.115464	0.174994	-0.65982	107.041	0.510786	0.998109	FALSE
K01752	K01752 E4.3.1.17, sdaA, sdaB, tdcG; L-serine dehydratase [EC:4.3.1.17]	09100 Metabolism	09105 Amino acid metabolism	00260 Glycine, serine and threonine metabolism	PATH:ko00260]	Day26 vs Day25	4628.66	-0.0425647	0.0398236	-1.06883	97.4072	0.287787	0.998109	FALSE
K01752	K01752 E4.3.1.17, sdaA, sdaB, tdcG; L-serine dehydratase [EC:4.3.1.17]	09100 Metabolism	09105 Amino acid metabolism	00270 Cysteine and methionine metabolism	PATH:ko00270]	Day26 vs Day25	4628.66	-0.0425647	0.0398236	-1.06883	97.4072	0.287787	0.998109	FALSE
K01753	K01753 dsdA; D-serine dehydratase [EC:4.3.1.18]	09100 Metabolism	09105 Amino acid metabolism	00260 Glycine, serine and threonine metabolism	PATH:ko00260]	Day26 vs Day25	55.7004	-0.118742	0.174735	-0.679557	107.16	0.49825	0.998109	FALSE
K01753	K01753 dsdA; D-serine dehydratase [EC:4.3.1.18]	09100 Metabolism	09106 Metabolism of other amino acids	00470 D-Amino acid metabolism	PATH:ko00470]	Day26 vs Day25	55.7004	-0.118742	0.174735	-0.679557	107.16	0.49825	0.998109	FALSE
K01754	K01754 E4.3.1.19, ilvA, tdcB; threonine dehydratase [EC:4.3.1.19]	09100 Metabolism	09105 Amino acid metabolism	00290 Valine, leucine and isoleucine biosynthesis	PATH:ko00290]	Day26 vs Day25	2275.91	-0.0387527	0.0412141	-0.940279	97.7487	0.349392	0.998109	FALSE
K01754	K01754 E4.3.1.19, ilvA, tdcB; threonine dehydratase [EC:4.3.1.19]	09100 Metabolism	09105 Amino acid metabolism	00260 Glycine, serine and threonine metabolism	PATH:ko00260]	Day26 vs Day25	2275.91	-0.0387527	0.0412141	-0.940279	97.7487	0.349392	0.998109	FALSE
K01755	K01755 argH, ASL; argininosuccinate lyase [EC:4.3.2.1]	09100 Metabolism	09105 Amino acid metabolism	00250 Alanine, aspartate and glutamate metabolism	PATH:ko00250]	Day26 vs Day25	4642.59	-0.00368447	0.0422187	-0.0872712	107.045	0.930619	0.998109	FALSE
K01755	K01755 argH, ASL; argininosuccinate lyase [EC:4.3.2.1]	09100 Metabolism	09105 Amino acid metabolism	00220 Arginine biosynthesis	PATH:ko00220]	Day26 vs Day25	4642.59	-0.00368447	0.0422187	-0.0872712	107.045	0.930619	0.998109	FALSE
K01756	K01756 purB, ADSL; adenylosuccinate lyase [EC:4.3.2.2]	09100 Metabolism	09105 Amino acid metabolism	00250 Alanine, aspartate and glutamate metabolism	PATH:ko00250]	Day26 vs Day25	5379.08	-0.00183955	0.0427911	-0.042989	98.9171	0.965797	0.998109	FALSE
K01756	K01756 purB, ADSL; adenylosuccinate lyase [EC:4.3.2.2]	09100 Metabolism	09104 Nucleotide metabolism	00230 Purine metabolism	PATH:ko00230]	Day26 vs Day25	5379.08	-0.00183955	0.0427911	-0.042989	98.9171	0.965797	0.998109	FALSE
K01758	K01758 CTH; cystathionine gamma-lyase [EC:4.4.1.1]	09100 Metabolism	09106 Metabolism of other amino acids	00450 Selenocompound metabolism	PATH:ko00450]	Day26 vs Day25	46.2319	0.0919783	0.139819	0.657837	100.57	0.512146	0.998109	FALSE
K01758	K01758 CTH; cystathionine gamma-lyase [EC:4.4.1.1]	09100 Metabolism	09105 Amino acid metabolism	00270 Cysteine and methionine metabolism	PATH:ko00270]	Day26 vs Day25	46.2319	0.0919783	0.139819	0.657837	100.57	0.512146	0.998109	FALSE
K01758	K01758 CTH; cystathionine gamma-lyase [EC:4.4.1.1]	09100 Metabolism	09105 Amino acid metabolism	00260 Glycine, serine and threonine metabolism	PATH:ko00260]	Day26 vs Day25	46.2319	0.0919783	0.139819	0.657837	100.57	0.512146	0.998109	FALSE
K01760	K01760 metC; cysteine-S-conjugate beta-lyase [EC:4.4.1.13]	09100 Metabolism	09105 Amino acid metabolism	00270 Cysteine and methionine metabolism	PATH:ko00270]	Day26 vs Day25	750.646	0.0743805	0.100655	0.738964	98.9171	0.461679	0.998109	FALSE
K01760	K01760 metC; cysteine-S-conjugate beta-lyase [EC:4.4.1.13]	09100 Metabolism	09106 Metabolism of other amino acids	00450 Selenocompound metabolism	PATH:ko00450]	Day26 vs Day25	750.646	0.0743805	0.100655	0.738964	98.9171	0.461679	0.998109	FALSE
K01761	K01761 E4.4.1.11; methionine-gamma-lyase [EC:4.4.1.11]	09100 Metabolism	09106 Metabolism of other amino acids	00450 Selenocompound metabolism	PATH:ko00450]	Day26 vs Day25	522.631	0.0913045	0.12613	0.723889	107.076	0.470712	0.998109	FALSE
K01761	K01761 E4.4.1.11; methionine-gamma-lyase [EC:4.4.1.11]	09100 Metabolism	09105 Amino acid metabolism	00270 Cysteine and methionine metabolism	PATH:ko00270]	Day26 vs Day25	522.631	0.0913045	0.12613	0.723889	107.076	0.470712	0.998109	FALSE
K01768	K01768 E4.6.1.1; adenylate cyclase [EC:4.6.1.1]	09100 Metabolism	09104 Nucleotide metabolism	00230 Purine metabolism	PATH:ko00230]	Day26 vs Day25	540.731	0.00246724	0.0898378	0.0274632	99.7824	0.978145	0.998109	FALSE
K01775	K01775 alr; alanine racemase [EC:5.1.1.1]	09100 Metabolism	09106 Metabolism of other amino acids	00470 D-Amino acid metabolism	PATH:ko00470]	Day26 vs Day25	5658.56	-0.00431575	0.0419842	-0.102795	107.045	0.918318	0.998109	FALSE
K01776	K01776 murI; glutamate racemase [EC:5.1.1.3]	09100 Metabolism	09106 Metabolism of other amino acids	00470 D-Amino acid metabolism	PATH:ko00470]	Day26 vs Day25	5022.31	-0.00268793	0.0467019	-0.057555	98.3513	0.95422	0.998109	FALSE
K01777	K01777 prdF; proline racemase [EC:5.1.1.4]	09100 Metabolism	09106 Metabolism of other amino acids	00470 D-Amino acid metabolism	PATH:ko00470]	Day26 vs Day25	30.449	-0.741614	0.298434	-2.48502	101.158	0.0145946	0.329227	FALSE
K01777	K01777 prdF; proline racemase [EC:5.1.1.4]	09100 Metabolism	09105 Amino acid metabolism	00330 Arginine and proline metabolism	PATH:ko00330]	Day26 vs Day25	30.449	-0.741614	0.298434	-2.48502	101.158	0.0145946	0.329227	FALSE
K01778	K01778 dapF; diaminopimelate epimerase [EC:5.1.1.7]	09100 Metabolism	09106 Metabolism of other amino acids	00470 D-Amino acid metabolism	PATH:ko00470]	Day26 vs Day25	4634.25	-0.000437096	0.04196	-0.010417	107.041	0.991708	0.998109	FALSE
K01778	K01778 dapF; diaminopimelate epimerase [EC:5.1.1.7]	09100 Metabolism	09105 Amino acid metabolism	00300 Lysine biosynthesis	PATH:ko00300]	Day26 vs Day25	4634.25	-0.000437096	0.04196	-0.010417	107.041	0.991708	0.998109	FALSE
K01779	K01779 racD; aspartate racemase [EC:5.1.1.13]	09100 Metabolism	09105 Amino acid metabolism	00250 Alanine, aspartate and glutamate metabolism	PATH:ko00250]	Day26 vs Day25	788.75	-0.0235096	0.063307	-0.371358	96.1321	0.711188	0.998109	FALSE
K01779	K01779 racD; aspartate racemase [EC:5.1.1.13]	09100 Metabolism	09106 Metabolism of other amino acids	00470 D-Amino acid metabolism	PATH:ko00470]	Day26 vs Day25	788.75	-0.0235096	0.063307	-0.371358	96.1321	0.711188	0.998109	FALSE
K01782	K01782 fadJ; 3-hydroxyacyl-CoA dehydrogenase / enoyl-CoA hydratase / 3-hydroxybutyryl-CoA epimerase [EC:1.1.1.35 4.2.1.17 5.1.2.3]	09100 Metabolism	09106 Metabolism of other amino acids	00410 beta-Alanine metabolism	PATH:ko00410]	Day26 vs Day25	54.5492	-0.188788	0.382025	-0.494177	95.2442	0.622319	0.998109	FALSE
K01782	K01782 fadJ; 3-hydroxyacyl-CoA dehydrogenase / enoyl-CoA hydratase / 3-hydroxybutyryl-CoA epimerase [EC:1.1.1.35 4.2.1.17 5.1.2.3]	09100 Metabolism	09105 Amino acid metabolism	00380 Tryptophan metabolism	PATH:ko00380]	Day26 vs Day25	54.5492	-0.188788	0.382025	-0.494177	95.2442	0.622319	0.998109	FALSE
K01782	K01782 fadJ; 3-hydroxyacyl-CoA dehydrogenase / enoyl-CoA hydratase / 3-hydroxybutyryl-CoA epimerase [EC:1.1.1.35 4.2.1.17 5.1.2.3]	09100 Metabolism	09105 Amino acid metabolism	00280 Valine, leucine and isoleucine degradation	PATH:ko00280]	Day26 vs Day25	54.5492	-0.188788	0.382025	-0.494177	95.2442	0.622319	0.998109	FALSE
K01782	K01782 fadJ; 3-hydroxyacyl-CoA dehydrogenase / enoyl-CoA hydratase / 3-hydroxybutyryl-CoA epimerase [EC:1.1.1.35 4.2.1.17 5.1.2.3]	09100 Metabolism	09105 Amino acid metabolism	00310 Lysine degradation	PATH:ko00310]	Day26 vs Day25	54.5492	-0.188788	0.382025	-0.494177	95.2442	0.622319	0.998109	FALSE
K01814	K01814 hisA; phosphoribosylformimino-5-aminoimidazole carboxamide ribotide isomerase [EC:5.3.1.16]	09100 Metabolism	09105 Amino acid metabolism	00340 Histidine metabolism	PATH:ko00340]	Day26 vs Day25	4487.87	-0.0141458	0.0433439	-0.326363	107.025	0.744787	0.998109	FALSE
K01817	K01817 trpF; phosphoribosylanthranilate isomerase [EC:5.3.1.24]	09100 Metabolism	09105 Amino acid metabolism	00400 Phenylalanine, tyrosine and tryptophan biosynthesis	PATH:ko00400]	Day26 vs Day25	4412.28	-0.0170724	0.0491782	-0.347153	100.012	0.729206	0.998109	FALSE
K01834	K01834 PGAM, gpmA; 2,3-bisphosphoglycerate-dependent phosphoglycerate mutase [EC:5.4.2.11]	09100 Metabolism	09105 Amino acid metabolism	00260 Glycine, serine and threonine metabolism	PATH:ko00260]	Day26 vs Day25	1090.77	-0.0437744	0.0710667	-0.615963	93.8291	0.539411	0.998109	FALSE
K01835	K01835 pgm; phosphoglucomutase [EC:5.4.2.2]	09100 Metabolism	09104 Nucleotide metabolism	00230 Purine metabolism	PATH:ko00230]	Day26 vs Day25	5344.89	0.00288319	0.0451975	0.0637911	98.7082	0.949266	0.998109	FALSE
K01839	K01839 deoB; phosphopentomutase [EC:5.4.2.7]	09100 Metabolism	09104 Nucleotide metabolism	00230 Purine metabolism	PATH:ko00230]	Day26 vs Day25	1154.84	-0.00775855	0.087003	-0.0891757	99.3298	0.929122	0.998109	FALSE
K01841	K01841 pepM; phosphoenolpyruvate phosphomutase [EC:5.4.2.9]	09100 Metabolism	09106 Metabolism of other amino acids	00440 Phosphonate and phosphinate metabolism	PATH:ko00440]	Day26 vs Day25	347.24	0.000974695	0.103925	0.00937887	99.2013	0.992536	0.998109	FALSE
K01843	K01843 kamA; lysine 2,3-aminomutase [EC:5.4.3.2]	09100 Metabolism	09105 Amino acid metabolism	00310 Lysine degradation	PATH:ko00310]	Day26 vs Day25	557.965	0.0182604	0.0916621	0.199214	98.1726	0.842507	0.998109	FALSE
K01844	K01844 kamD; beta-lysine 5,6-aminomutase alpha subunit [EC:5.4.3.3]	09100 Metabolism	09105 Amino acid metabolism	00310 Lysine degradation	PATH:ko00310]	Day26 vs Day25	167.984	-0.18202	0.14322	-1.27091	99.016	0.206737	0.998109	FALSE
K01844	K01844 kamD; beta-lysine 5,6-aminomutase alpha subunit [EC:5.4.3.3]	09100 Metabolism	09106 Metabolism of other amino acids	00470 D-Amino acid metabolism	PATH:ko00470]	Day26 vs Day25	167.984	-0.18202	0.14322	-1.27091	99.016	0.206737	0.998109	FALSE
K01847	K01847 MUT; methylmalonyl-CoA mutase [EC:5.4.99.2]	09100 Metabolism	09105 Amino acid metabolism	00280 Valine, leucine and isoleucine degradation	PATH:ko00280]	Day26 vs Day25	5201.91	0.0326471	0.089691	0.363995	107.549	0.716576	0.998109	FALSE
K01848	K01848 E5.4.99.2A, mcmA1; methylmalonyl-CoA mutase, N-terminal domain [EC:5.4.99.2]	09100 Metabolism	09105 Amino acid metabolism	00280 Valine, leucine and isoleucine degradation	PATH:ko00280]	Day26 vs Day25	365.347	-0.00675527	0.135764	-0.0497575	107.124	0.960408	0.998109	FALSE
K01849	K01849 E5.4.99.2B, mcmA2; methylmalonyl-CoA mutase, C-terminal domain [EC:5.4.99.2]	09100 Metabolism	09105 Amino acid metabolism	00280 Valine, leucine and isoleucine degradation	PATH:ko00280]	Day26 vs Day25	431.745	-0.0344903	0.11502	-0.299864	98.3666	0.764913	0.998109	FALSE
K01874	K01874 MARS, metG; methionyl-tRNA synthetase [EC:6.1.1.10]	09100 Metabolism	09106 Metabolism of other amino acids	00450 Selenocompound metabolism	PATH:ko00450]	Day26 vs Day25	5607.26	-0.00943183	0.0402775	-0.234171	99.1739	0.815335	0.998109	FALSE
K01912	K01912 paaK; phenylacetate-CoA ligase [EC:6.2.1.30]	09100 Metabolism	09105 Amino acid metabolism	00360 Phenylalanine metabolism	PATH:ko00360]	Day26 vs Day25	4978.6	0.0232923	0.0689153	0.337984	93.2556	0.736135	0.998109	FALSE
K01914	K01914 asnA; aspartate--ammonia ligase [EC:6.3.1.1]	09100 Metabolism	09105 Amino acid metabolism	00250 Alanine, aspartate and glutamate metabolism	PATH:ko00250]	Day26 vs Day25	3842.99	0.000252422	0.0602599	0.00418888	97.9406	0.996666	0.998109	FALSE
K01914	K01914 asnA; aspartate--ammonia ligase [EC:6.3.1.1]	09100 Metabolism	09106 Metabolism of other amino acids	00460 Cyanoamino acid metabolism	PATH:ko00460]	Day26 vs Day25	3842.99	0.000252422	0.0602599	0.00418888	97.9406	0.996666	0.998109	FALSE
K01915	K01915 glnA, GLUL; glutamine synthetase [EC:6.3.1.2]	09100 Metabolism	09105 Amino acid metabolism	00250 Alanine, aspartate and glutamate metabolism	PATH:ko00250]	Day26 vs Day25	9889.99	-0.0118782	0.0449512	-0.264246	99.7041	0.792136	0.998109	FALSE
K01915	K01915 glnA, GLUL; glutamine synthetase [EC:6.3.1.2]	09100 Metabolism	09102 Energy metabolism	00910 Nitrogen metabolism	PATH:ko00910]	Day26 vs Day25	9889.99	-0.0118782	0.0449512	-0.264246	99.7041	0.792136	0.998109	FALSE
K01915	K01915 glnA, GLUL; glutamine synthetase [EC:6.3.1.2]	09100 Metabolism	09105 Amino acid metabolism	00220 Arginine biosynthesis	PATH:ko00220]	Day26 vs Day25	9889.99	-0.0118782	0.0449512	-0.264246	99.7041	0.792136	0.998109	FALSE
K01918	K01918 panC; pantoate--beta-alanine ligase [EC:6.3.2.1]	09100 Metabolism	09106 Metabolism of other amino acids	00410 beta-Alanine metabolism	PATH:ko00410]	Day26 vs Day25	4022.22	0.0073632	0.0585852	0.125684	107.106	0.900218	0.998109	FALSE
K01919	K01919 gshA; glutamate--cysteine ligase [EC:6.3.2.2]	09100 Metabolism	09106 Metabolism of other amino acids	00480 Glutathione metabolism	PATH:ko00480]	Day26 vs Day25	355.199	-0.173707	0.141438	-1.22815	94.3035	0.222446	0.998109	FALSE
K01919	K01919 gshA; glutamate--cysteine ligase [EC:6.3.2.2]	09100 Metabolism	09105 Amino acid metabolism	00270 Cysteine and methionine metabolism	PATH:ko00270]	Day26 vs Day25	355.199	-0.173707	0.141438	-1.22815	94.3035	0.222446	0.998109	FALSE
K01920	K01920 gshB; glutathione synthase [EC:6.3.2.3]	09100 Metabolism	09105 Amino acid metabolism	00270 Cysteine and methionine metabolism	PATH:ko00270]	Day26 vs Day25	80.4236	0.0195752	0.311492	0.0628434	96.1028	0.950022	0.998109	FALSE
K01920	K01920 gshB; glutathione synthase [EC:6.3.2.3]	09100 Metabolism	09106 Metabolism of other amino acids	00480 Glutathione metabolism	PATH:ko00480]	Day26 vs Day25	80.4236	0.0195752	0.311492	0.0628434	96.1028	0.950022	0.998109	FALSE
K01921	K01921 ddl; D-alanine-D-alanine ligase [EC:6.3.2.4]	09100 Metabolism	09106 Metabolism of other amino acids	00470 D-Amino acid metabolism	PATH:ko00470]	Day26 vs Day25	5361.34	0.00436425	0.0441357	0.0988824	99.3038	0.921431	0.998109	FALSE
K01923	K01923 purC; phosphoribosylaminoimidazole-succinocarboxamide synthase [EC:6.3.2.6]	09100 Metabolism	09104 Nucleotide metabolism	00230 Purine metabolism	PATH:ko00230]	Day26 vs Day25	5386.43	-0.000949049	0.0428043	-0.0221718	98.9218	0.982356	0.998109	FALSE
K01925	K01925 murD; UDP-N-acetylmuramoylalanine--D-glutamate ligase [EC:6.3.2.9]	09100 Metabolism	09106 Metabolism of other amino acids	00470 D-Amino acid metabolism	PATH:ko00470]	Day26 vs Day25	5495.09	-0.00562743	0.0414331	-0.13582	98.6616	0.892241	0.998109	FALSE
K01928	K01928 murE; UDP-N-acetylmuramoyl-L-alanyl-D-glutamate--2,6-diaminopimelate ligase [EC:6.3.2.13]	09100 Metabolism	09105 Amino acid metabolism	00300 Lysine biosynthesis	PATH:ko00300]	Day26 vs Day25	5585.39	-0.00836293	0.0414549	-0.201736	98.5442	0.840539	0.998109	FALSE
K01929	K01929 murF; UDP-N-acetylmuramoyl-tripeptide--D-alanyl-D-alanine ligase [EC:6.3.2.10]	09100 Metabolism	09105 Amino acid metabolism	00300 Lysine biosynthesis	PATH:ko00300]	Day26 vs Day25	5312.58	0.00224103	0.0445065	0.0503529	98.9239	0.959943	0.998109	FALSE
K01933	K01933 purM; phosphoribosylformylglycinamidine cyclo-ligase [EC:6.3.3.1]	09100 Metabolism	09104 Nucleotide metabolism	00230 Purine metabolism	PATH:ko00230]	Day26 vs Day25	5375.56	-0.000784637	0.0429966	-0.0182488	98.8679	0.985477	0.998109	FALSE
K01937	K01937 pyrG, CTPS; CTP synthase [EC:6.3.4.2]	09100 Metabolism	09104 Nucleotide metabolism	00240 Pyrimidine metabolism	PATH:ko00240]	Day26 vs Day25	5472.78	0.00338502	0.043861	0.0771761	98.7876	0.93864	0.998109	FALSE
K01939	K01939 purA, ADSS; adenylosuccinate synthase [EC:6.3.4.4]	09100 Metabolism	09105 Amino acid metabolism	00250 Alanine, aspartate and glutamate metabolism	PATH:ko00250]	Day26 vs Day25	5427.78	-0.00126321	0.0424177	-0.0297803	98.8804	0.976302	0.998109	FALSE
K01939	K01939 purA, ADSS; adenylosuccinate synthase [EC:6.3.4.4]	09100 Metabolism	09104 Nucleotide metabolism	00230 Purine metabolism	PATH:ko00230]	Day26 vs Day25	5427.78	-0.00126321	0.0424177	-0.0297803	98.8804	0.976302	0.998109	FALSE
K01940	K01940 argG, ASS1; argininosuccinate synthase [EC:6.3.4.5]	09100 Metabolism	09105 Amino acid metabolism	00250 Alanine, aspartate and glutamate metabolism	PATH:ko00250]	Day26 vs Day25	4636.96	-0.00317761	0.0423395	-0.0750508	107.046	0.940314	0.998109	FALSE
K01940	K01940 argG, ASS1; argininosuccinate synthase [EC:6.3.4.5]	09100 Metabolism	09105 Amino acid metabolism	00220 Arginine biosynthesis	PATH:ko00220]	Day26 vs Day25	4636.96	-0.00317761	0.0423395	-0.0750508	107.046	0.940314	0.998109	FALSE
K01941	K01941 E6.3.4.6; urea carboxylase [EC:6.3.4.6]	09100 Metabolism	09105 Amino acid metabolism	00220 Arginine biosynthesis	PATH:ko00220]	Day26 vs Day25	4.03975	-0.829709	0.409478	-2.02626	97.6763	0.0454644	0.590004	FALSE
K01945	K01945 purD; phosphoribosylamine---glycine ligase [EC:6.3.4.13]	09100 Metabolism	09104 Nucleotide metabolism	00230 Purine metabolism	PATH:ko00230]	Day26 vs Day25	5371.61	-0.000601577	0.0430553	-0.0139722	98.8412	0.98888	0.998109	FALSE
K01951	K01951 guaA, GMPS; GMP synthase (glutamine-hydrolysing) [EC:6.3.5.2]	09100 Metabolism	09104 Nucleotide metabolism	00230 Purine metabolism	PATH:ko00230]	Day26 vs Day25	5799.58	-0.0114942	0.0387981	-0.296257	98.5723	0.767657	0.998109	FALSE
K01952	K01952 PFAS, purL; phosphoribosylformylglycinamidine synthase [EC:6.3.5.3]	09100 Metabolism	09104 Nucleotide metabolism	00230 Purine metabolism	PATH:ko00230]	Day26 vs Day25	6083.43	-0.0119077	0.0358025	-0.332594	99.6491	0.74014	0.998109	FALSE
K01953	K01953 asnB, ASNS; asparagine synthase (glutamine-hydrolysing) [EC:6.3.5.4]	09100 Metabolism	09105 Amino acid metabolism	00250 Alanine, aspartate and glutamate metabolism	PATH:ko00250]	Day26 vs Day25	4481.89	-0.0443299	0.0509172	-0.870626	95.1374	0.38615	0.998109	FALSE
K01955	K01955 carB, CPA2; carbamoyl-phosphate synthase large subunit [EC:6.3.5.5]	09100 Metabolism	09105 Amino acid metabolism	00250 Alanine, aspartate and glutamate metabolism	PATH:ko00250]	Day26 vs Day25	8206.53	-0.00875332	0.0468201	-0.186956	107.07	0.852049	0.998109	FALSE
K01955	K01955 carB, CPA2; carbamoyl-phosphate synthase large subunit [EC:6.3.5.5]	09100 Metabolism	09104 Nucleotide metabolism	00240 Pyrimidine metabolism	PATH:ko00240]	Day26 vs Day25	8206.53	-0.00875332	0.0468201	-0.186956	107.07	0.852049	0.998109	FALSE
K01956	K01956 carA, CPA1; carbamoyl-phosphate synthase small subunit [EC:6.3.5.5]	09100 Metabolism	09105 Amino acid metabolism	00250 Alanine, aspartate and glutamate metabolism	PATH:ko00250]	Day26 vs Day25	5183	-0.00684482	0.0437717	-0.156375	98.6671	0.876057	0.998109	FALSE
K01956	K01956 carA, CPA1; carbamoyl-phosphate synthase small subunit [EC:6.3.5.5]	09100 Metabolism	09104 Nucleotide metabolism	00240 Pyrimidine metabolism	PATH:ko00240]	Day26 vs Day25	5183	-0.00684482	0.0437717	-0.156375	98.6671	0.876057	0.998109	FALSE
K01966	K01966 PCCB, pccB; propionyl-CoA carboxylase beta chain [EC:6.4.1.3 2.1.3.15]	09100 Metabolism	09105 Amino acid metabolism	00280 Valine, leucine and isoleucine degradation	PATH:ko00280]	Day26 vs Day25	771.076	0.0604471	0.0996106	0.606834	98.1658	0.545362	0.998109	FALSE
K01968	K01968 E6.4.1.4A; 3-methylcrotonyl-CoA carboxylase alpha subunit [EC:6.4.1.4]	09100 Metabolism	09105 Amino acid metabolism	00280 Valine, leucine and isoleucine degradation	PATH:ko00280]	Day26 vs Day25	184.088	0.145945	0.143276	1.01863	107.054	0.310675	0.998109	FALSE
K01969	K01969 E6.4.1.4B; 3-methylcrotonyl-CoA carboxylase beta subunit [EC:6.4.1.4]	09100 Metabolism	09105 Amino acid metabolism	00280 Valine, leucine and isoleucine degradation	PATH:ko00280]	Day26 vs Day25	272.296	0.0938794	0.130934	0.716996	92.0481	0.475192	0.998109	FALSE
K02045	K02045 cysA; sulfate/thiosulfate transport system ATP-binding protein [EC:7.3.2.3]	09100 Metabolism	09102 Energy metabolism	00920 Sulfur metabolism	PATH:ko00920]	Day26 vs Day25	209.732	0.164705	0.113872	1.4464	100.796	0.151167	0.998109	FALSE
K02046	K02046 cysU; sulfate/thiosulfate transport system permease protein	09100 Metabolism	09102 Energy metabolism	00920 Sulfur metabolism	PATH:ko00920]	Day26 vs Day25	107.178	0.256752	0.148816	1.7253	99.6382	0.0875737	0.811092	FALSE
K02047	K02047 cysW; sulfate/thiosulfate transport system permease protein	09100 Metabolism	09102 Energy metabolism	00920 Sulfur metabolism	PATH:ko00920]	Day26 vs Day25	107.59	0.253726	0.148627	1.70714	99.6368	0.0909105	0.811092	FALSE
K02048	K02048 cysP; sulfate/thiosulfate transport system substrate-binding protein	09100 Metabolism	09102 Energy metabolism	00920 Sulfur metabolism	PATH:ko00920]	Day26 vs Day25	129.084	0.269336	0.162199	1.66053	99.742	0.0999488	0.827112	FALSE
K02083	K02083 allC; allantoate deiminase [EC:3.5.3.9]	09100 Metabolism	09104 Nucleotide metabolism	00230 Purine metabolism	PATH:ko00230]	Day26 vs Day25	143.953	0.107116	0.122723	0.872824	107.228	0.384709	0.998109	FALSE
K02203	K02203 thrH; phosphoserine / homoserine phosphotransferase [EC:3.1.3.3 2.7.1.39]	09100 Metabolism	09105 Amino acid metabolism	00260 Glycine, serine and threonine metabolism	PATH:ko00260]	Day26 vs Day25	802.182	-0.0778362	0.0942053	-0.82624	101.123	0.410613	0.998109	FALSE
K02204	K02204 thrB2; homoserine kinase type II [EC:2.7.1.39]	09100 Metabolism	09105 Amino acid metabolism	00260 Glycine, serine and threonine metabolism	PATH:ko00260]	Day26 vs Day25	5.96636	-0.0580196	0.374005	-0.155131	107.011	0.877011	0.998109	FALSE
K02437	K02437 gcvH, GCSH; glycine cleavage system H protein	09100 Metabolism	09105 Amino acid metabolism	00260 Glycine, serine and threonine metabolism	PATH:ko00260]	Day26 vs Day25	3642.64	0.0132242	0.0638008	0.207273	107.205	0.83619	0.998109	FALSE
K02439	K02439 glpE; thiosulfate sulfurtransferase [EC:2.8.1.1]	09100 Metabolism	09102 Energy metabolism	00920 Sulfur metabolism	PATH:ko00920]	Day26 vs Day25	129.66	-0.176433	0.267334	-0.659975	96.2075	0.510847	0.998109	FALSE
K02500	K02500 hisF; imidazole glycerol-phosphate synthase subunit HisF [EC:4.3.2.10]	09100 Metabolism	09105 Amino acid metabolism	00340 Histidine metabolism	PATH:ko00340]	Day26 vs Day25	4593.55	-0.00229202	0.0431046	-0.0531734	107.052	0.957693	0.998109	FALSE
K02501	K02501 hisH; imidazole glycerol-phosphate synthase subunit HisH [EC:4.3.2.10]	09100 Metabolism	09105 Amino acid metabolism	00340 Histidine metabolism	PATH:ko00340]	Day26 vs Day25	4589.29	-0.00223805	0.0432002	-0.0518063	107.053	0.95878	0.998109	FALSE
K02502	K02502 hisZ; ATP phosphoribosyltransferase regulatory subunit	09100 Metabolism	09105 Amino acid metabolism	00340 Histidine metabolism	PATH:ko00340]	Day26 vs Day25	1658.29	-0.0917438	0.0840424	-1.09164	107.038	0.277444	0.998109	FALSE
K02509	K02509 hpaH; 2-oxo-hept-3-ene-1,7-dioate hydratase [EC:4.2.1.-]	09100 Metabolism	09105 Amino acid metabolism	00350 Tyrosine metabolism	PATH:ko00350]	Day26 vs Day25	3.8807	-0.497969	0.557227	-0.893655	100.26	0.373647	0.998109	FALSE
K02510	K02510 hpaI, hpcH; 4-hydroxy-2-oxoheptanedioate aldolase [EC:4.1.2.52]	09100 Metabolism	09105 Amino acid metabolism	00350 Tyrosine metabolism	PATH:ko00350]	Day26 vs Day25	164.422	-0.10068	0.119627	-0.841618	99.2581	0.402025	0.998109	FALSE
K02566	K02566 nagD; 5'-nucleotidase [EC:3.1.3.5]	09100 Metabolism	09104 Nucleotide metabolism	00240 Pyrimidine metabolism	PATH:ko00240]	Day26 vs Day25	217.602	0.0275173	0.233602	0.117796	100.866	0.906464	0.998109	FALSE
K02566	K02566 nagD; 5'-nucleotidase [EC:3.1.3.5]	09100 Metabolism	09104 Nucleotide metabolism	00230 Purine metabolism	PATH:ko00230]	Day26 vs Day25	217.602	0.0275173	0.233602	0.117796	100.866	0.906464	0.998109	FALSE
K02567	K02567 napA; nitrate reductase (cytochrome) [EC:1.9.6.1]	09100 Metabolism	09102 Energy metabolism	00910 Nitrogen metabolism	PATH:ko00910]	Day26 vs Day25	27.1458	-0.261539	0.124685	-2.0976	99.0418	0.0384866	0.563483	FALSE
K02575	K02575 NRT2, narK, nrtP, nasA; MFS transporter, NNP family, nitrate/nitrite transporter	09100 Metabolism	09102 Energy metabolism	00910 Nitrogen metabolism	PATH:ko00910]	Day26 vs Day25	33.4088	0.396266	0.169859	2.33292	107.022	0.0215222	0.361446	FALSE
K02586	K02586 nifD; nitrogenase molybdenum-iron protein alpha chain [EC:1.18.6.1]	09100 Metabolism	09102 Energy metabolism	00910 Nitrogen metabolism	PATH:ko00910]	Day26 vs Day25	448.367	0.0636589	0.113035	0.563179	99.091	0.574585	0.998109	FALSE
K02588	K02588 nifH; nitrogenase iron protein NifH	09100 Metabolism	09102 Energy metabolism	00910 Nitrogen metabolism	PATH:ko00910]	Day26 vs Day25	1188.39	-0.0513141	0.0609544	-0.841844	97.3911	0.401938	0.998109	FALSE
K02591	K02591 nifK; nitrogenase molybdenum-iron protein beta chain [EC:1.18.6.1]	09100 Metabolism	09102 Energy metabolism	00910 Nitrogen metabolism	PATH:ko00910]	Day26 vs Day25	287.258	0.0530778	0.109579	0.484379	98.5681	0.629191	0.998109	FALSE
K02613	K02613 paaE; ring-1,2-phenylacetyl-CoA epoxidase subunit PaaE	09100 Metabolism	09105 Amino acid metabolism	00360 Phenylalanine metabolism	PATH:ko00360]	Day26 vs Day25	36.7802	0.0838676	0.192265	0.436208	99.3778	0.663632	0.998109	FALSE
K02614	K02614 paaI; acyl-CoA thioesterase [EC:3.1.2.-]	09100 Metabolism	09105 Amino acid metabolism	00360 Phenylalanine metabolism	PATH:ko00360]	Day26 vs Day25	2505.63	-0.00333335	0.0669173	-0.049813	91.4625	0.96038	0.998109	FALSE
K02626	K02626 pdaD; arginine decarboxylase [EC:4.1.1.19]	09100 Metabolism	09105 Amino acid metabolism	00330 Arginine and proline metabolism	PATH:ko00330]	Day26 vs Day25	104.171	-0.367499	0.158752	-2.31492	107.019	0.0225256	0.367489	FALSE
K02823	K02823 pyrDII; dihydroorotate dehydrogenase electron transfer subunit	09100 Metabolism	09104 Nucleotide metabolism	00240 Pyrimidine metabolism	PATH:ko00240]	Day26 vs Day25	4759.15	-0.0244982	0.0466056	-0.525649	100.148	0.600294	0.998109	FALSE
K02825	K02825 pyrR; pyrimidine operon attenuation protein / uracil phosphoribosyltransferase [EC:2.4.2.9]	09100 Metabolism	09104 Nucleotide metabolism	00240 Pyrimidine metabolism	PATH:ko00240]	Day26 vs Day25	963.651	0.0117575	0.0544534	0.215919	100.576	0.829488	0.998109	FALSE
K03119	K03119 tauD; taurine dioxygenase [EC:1.14.11.17]	09100 Metabolism	09102 Energy metabolism	00920 Sulfur metabolism	PATH:ko00920]	Day26 vs Day25	3.09063	-0.423429	0.611748	-0.692162	97.7679	0.490476	0.998109	FALSE
K03119	K03119 tauD; taurine dioxygenase [EC:1.14.11.17]	09100 Metabolism	09106 Metabolism of other amino acids	00430 Taurine and hypotaurine metabolism	PATH:ko00430]	Day26 vs Day25	3.09063	-0.423429	0.611748	-0.692162	97.7679	0.490476	0.998109	FALSE
K03340	K03340 dapdh; diaminopimelate dehydrogenase [EC:1.4.1.16]	09100 Metabolism	09105 Amino acid metabolism	00300 Lysine biosynthesis	PATH:ko00300]	Day26 vs Day25	3635.3	-0.00794467	0.063267	-0.125574	99.1944	0.900324	0.998109	FALSE
K03367	K03367 dltA; D-alanine--poly(phosphoribitol) ligase subunit 1 [EC:6.1.1.13]	09100 Metabolism	09106 Metabolism of other amino acids	00470 D-Amino acid metabolism	PATH:ko00470]	Day26 vs Day25	44.7034	-0.546062	0.217027	-2.5161	107.109	0.0133492	0.329227	FALSE
K03385	K03385 nrfA; nitrite reductase (cytochrome c-552) [EC:1.7.2.2]	09100 Metabolism	09102 Energy metabolism	00910 Nitrogen metabolism	PATH:ko00910]	Day26 vs Day25	2555.32	0.0233388	0.0865952	0.269516	107.214	0.788051	0.998109	FALSE
K03430	K03430 phnW; 2-aminoethylphosphonate-pyruvate transaminase [EC:2.6.1.37]	09100 Metabolism	09106 Metabolism of other amino acids	00440 Phosphonate and phosphinate metabolism	PATH:ko00440]	Day26 vs Day25	127.103	-0.0588724	0.105727	-0.556835	100.365	0.57888	0.998109	FALSE
K03465	K03465 thyX, thy1; thymidylate synthase (FAD) [EC:2.1.1.148]	09100 Metabolism	09104 Nucleotide metabolism	00240 Pyrimidine metabolism	PATH:ko00240]	Day26 vs Day25	869.368	0.0514109	0.0811996	0.633143	98.6901	0.528105	0.998109	FALSE
K03651	K03651 cpdA; 3',5'-cyclic-AMP phosphodiesterase [EC:3.1.4.53]	09100 Metabolism	09104 Nucleotide metabolism	00230 Purine metabolism	PATH:ko00230]	Day26 vs Day25	130.557	0.0446318	0.266182	0.167674	94.0908	0.867199	0.998109	FALSE
K03781	K03781 katE, CAT, catB, srpA; catalase [EC:1.11.1.6]	09100 Metabolism	09105 Amino acid metabolism	00380 Tryptophan metabolism	PATH:ko00380]	Day26 vs Day25	231.026	-0.0825868	0.16125	-0.512166	95.8597	0.609713	0.998109	FALSE
K03782	K03782 katG; catalase-peroxidase [EC:1.11.1.21]	09100 Metabolism	09105 Amino acid metabolism	00360 Phenylalanine metabolism	PATH:ko00360]	Day26 vs Day25	78.1367	0.0902417	0.156358	0.577147	98.8513	0.565152	0.998109	FALSE
K03782	K03782 katG; catalase-peroxidase [EC:1.11.1.21]	09100 Metabolism	09105 Amino acid metabolism	00380 Tryptophan metabolism	PATH:ko00380]	Day26 vs Day25	78.1367	0.0902417	0.156358	0.577147	98.8513	0.565152	0.998109	FALSE
K03783	K03783 punA, PNP; purine-nucleoside phosphorylase [EC:2.4.2.1]	09100 Metabolism	09104 Nucleotide metabolism	00230 Purine metabolism	PATH:ko00230]	Day26 vs Day25	4302.33	-0.00177356	0.0493146	-0.0359643	107.048	0.971378	0.998109	FALSE
K03784	K03784 deoD; purine-nucleoside phosphorylase [EC:2.4.2.1]	09100 Metabolism	09104 Nucleotide metabolism	00230 Purine metabolism	PATH:ko00230]	Day26 vs Day25	982.622	0.01755	0.0857821	0.204589	96.2132	0.838326	0.998109	FALSE
K03785	K03785 aroD; 3-dehydroquinate dehydratase I [EC:4.2.1.10]	09100 Metabolism	09105 Amino acid metabolism	00400 Phenylalanine, tyrosine and tryptophan biosynthesis	PATH:ko00400]	Day26 vs Day25	624.314	-0.190419	0.11127	-1.71132	99.1981	0.0901479	0.811092	FALSE
K03786	K03786 aroQ, qutE; 3-dehydroquinate dehydratase II [EC:4.2.1.10]	09100 Metabolism	09105 Amino acid metabolism	00400 Phenylalanine, tyrosine and tryptophan biosynthesis	PATH:ko00400]	Day26 vs Day25	4398.18	0.0202118	0.0567536	0.356133	107.061	0.722442	0.998109	FALSE
K03787	K03787 surE; 5'/3'-nucleotidase [EC:3.1.3.5 3.1.3.6]	09100 Metabolism	09104 Nucleotide metabolism	00240 Pyrimidine metabolism	PATH:ko00240]	Day26 vs Day25	4051.36	0.0273555	0.0620458	0.440893	99.302	0.660249	0.998109	FALSE
K03787	K03787 surE; 5'/3'-nucleotidase [EC:3.1.3.5 3.1.3.6]	09100 Metabolism	09104 Nucleotide metabolism	00230 Purine metabolism	PATH:ko00230]	Day26 vs Day25	4051.36	0.0273555	0.0620458	0.440893	99.302	0.660249	0.998109	FALSE
K03816	K03816 xpt; xanthine phosphoribosyltransferase [EC:2.4.2.22]	09100 Metabolism	09104 Nucleotide metabolism	00230 Purine metabolism	PATH:ko00230]	Day26 vs Day25	4058.16	-0.0192479	0.0555677	-0.346387	107.038	0.729732	0.998109	FALSE
K03823	K03823 pat, bar; phosphinothricin acetyltransferase [EC:2.3.1.183]	09100 Metabolism	09106 Metabolism of other amino acids	00440 Phosphonate and phosphinate metabolism	PATH:ko00440]	Day26 vs Day25	1784.7	-0.0881206	0.0596992	-1.47608	107.05	0.142859	0.998109	FALSE
K03825	K03825 aaaT; L-phenylalanine/L-methionine N-acetyltransferase [EC:2.3.1.53 2.3.1.-]	09100 Metabolism	09105 Amino acid metabolism	00360 Phenylalanine metabolism	PATH:ko00360]	Day26 vs Day25	73.1416	-0.279537	0.250746	-1.11482	98.7126	0.267633	0.998109	FALSE
K03851	K03851 tpa; taurine-pyruvate aminotransferase [EC:2.6.1.77]	09100 Metabolism	09106 Metabolism of other amino acids	00430 Taurine and hypotaurine metabolism	PATH:ko00430]	Day26 vs Day25	15.3233	-1.11368	0.341692	-3.25931	98.5518	0.00153343	0.235246	FALSE
K03852	K03852 xsc; sulfoacetaldehyde acetyltransferase [EC:2.3.3.15]	09100 Metabolism	09106 Metabolism of other amino acids	00430 Taurine and hypotaurine metabolism	PATH:ko00430]	Day26 vs Day25	14.7193	-1.13344	0.327166	-3.4644	98.5704	0.000788115	0.235246	FALSE
K03856	K03856 AROA2, aroA; 3-deoxy-7-phosphoheptulonate synthase [EC:2.5.1.54]	09100 Metabolism	09105 Amino acid metabolism	00400 Phenylalanine, tyrosine and tryptophan biosynthesis	PATH:ko00400]	Day26 vs Day25	2260.72	-0.0405884	0.0599307	-0.677255	94.2625	0.499903	0.998109	FALSE
K04072	K04072 adhE; acetaldehyde dehydrogenase / alcohol dehydrogenase [EC:1.2.1.10 1.1.1.1]	09100 Metabolism	09105 Amino acid metabolism	00350 Tyrosine metabolism	PATH:ko00350]	Day26 vs Day25	896.577	-0.135991	0.110216	-1.23385	107.059	0.21996	0.998109	FALSE
K04091	K04091 ssuD, msuD; alkanesulfonate monooxygenase [EC:1.14.14.5 1.14.14.34]	09100 Metabolism	09102 Energy metabolism	00920 Sulfur metabolism	PATH:ko00920]	Day26 vs Day25	2.28618	-0.686859	0.624885	-1.09918	97.2395	0.274405	0.998109	FALSE
K04092	K04092 tyrA1; chorismate mutase [EC:5.4.99.5]	09100 Metabolism	09105 Amino acid metabolism	00400 Phenylalanine, tyrosine and tryptophan biosynthesis	PATH:ko00400]	Day26 vs Day25	31.9782	-0.450931	0.409424	-1.10138	99.5092	0.27339	0.998109	FALSE
K04093	K04093 pheA1; chorismate mutase [EC:5.4.99.5]	09100 Metabolism	09105 Amino acid metabolism	00400 Phenylalanine, tyrosine and tryptophan biosynthesis	PATH:ko00400]	Day26 vs Day25	150.545	-0.152826	0.138413	-1.10414	100.638	0.272168	0.998109	FALSE
K04103	K04103 ipdC; indolepyruvate decarboxylase [EC:4.1.1.74]	09100 Metabolism	09105 Amino acid metabolism	00380 Tryptophan metabolism	PATH:ko00380]	Day26 vs Day25	14.9486	0.0841586	0.297627	0.282765	98.8271	0.777948	0.998109	FALSE
K04486	K04486 E3.1.3.15B; histidinol-phosphatase (PHP family) [EC:3.1.3.15]	09100 Metabolism	09105 Amino acid metabolism	00340 Histidine metabolism	PATH:ko00340]	Day26 vs Day25	2529.12	-0.0439021	0.0608439	-0.721554	97.7686	0.472291	0.998109	FALSE
K04516	K04516 AROA1, aroA; chorismate mutase [EC:5.4.99.5]	09100 Metabolism	09105 Amino acid metabolism	00400 Phenylalanine, tyrosine and tryptophan biosynthesis	PATH:ko00400]	Day26 vs Day25	2969.16	0.0343071	0.0868741	0.394906	107.264	0.693697	0.998109	FALSE
K04517	K04517 tyrA2; prephenate dehydrogenase [EC:1.3.1.12]	09100 Metabolism	09105 Amino acid metabolism	00400 Phenylalanine, tyrosine and tryptophan biosynthesis	PATH:ko00400]	Day26 vs Day25	2343.21	-0.0851978	0.0508268	-1.67624	107.043	0.0966101	0.827112	FALSE
K04518	K04518 pheA2; prephenate dehydratase [EC:4.2.1.51]	09100 Metabolism	09105 Amino acid metabolism	00400 Phenylalanine, tyrosine and tryptophan biosynthesis	PATH:ko00400]	Day26 vs Day25	3070.32	0.0194341	0.0751572	0.25858	107.19	0.796455	0.998109	FALSE
K04561	K04561 norB; nitric oxide reductase subunit B [EC:1.7.2.5]	09100 Metabolism	09102 Energy metabolism	00910 Nitrogen metabolism	PATH:ko00910]	Day26 vs Day25	33.8022	0.162831	0.158591	1.02674	94.4207	0.307167	0.998109	FALSE
K04765	K04765 mazG; nucleoside triphosphate diphosphatase [EC:3.6.1.9]	09100 Metabolism	09104 Nucleotide metabolism	00240 Pyrimidine metabolism	PATH:ko00240]	Day26 vs Day25	95.1832	-0.231182	0.279985	-0.825694	95.6968	0.411032	0.998109	FALSE
K04765	K04765 mazG; nucleoside triphosphate diphosphatase [EC:3.6.1.9]	09100 Metabolism	09104 Nucleotide metabolism	00230 Purine metabolism	PATH:ko00230]	Day26 vs Day25	95.1832	-0.231182	0.279985	-0.825694	95.6968	0.411032	0.998109	FALSE
K05306	K05306 phnX; phosphonoacetaldehyde hydrolase [EC:3.11.1.1]	09100 Metabolism	09106 Metabolism of other amino acids	00440 Phosphonate and phosphinate metabolism	PATH:ko00440]	Day26 vs Day25	70.3315	-0.421716	0.130274	-3.23715	97.9583	0.00164796	0.235246	FALSE
K05349	K05349 bglX; beta-glucosidase [EC:3.2.1.21]	09100 Metabolism	09106 Metabolism of other amino acids	00460 Cyanoamino acid metabolism	PATH:ko00460]	Day26 vs Day25	12347.9	-0.0060958	0.0601157	-0.101401	98.912	0.919437	0.998109	FALSE
K05350	K05350 bglB; beta-glucosidase [EC:3.2.1.21]	09100 Metabolism	09106 Metabolism of other amino acids	00460 Cyanoamino acid metabolism	PATH:ko00460]	Day26 vs Day25	305.328	-0.111115	0.117278	-0.947446	99.1583	0.345715	0.998109	FALSE
K05396	K05396 dcyD; D-cysteine desulfhydrase [EC:4.4.1.15]	09100 Metabolism	09106 Metabolism of other amino acids	00470 D-Amino acid metabolism	PATH:ko00470]	Day26 vs Day25	81.4377	-0.126668	0.146121	-0.866875	100.412	0.388077	0.998109	FALSE
K05396	K05396 dcyD; D-cysteine desulfhydrase [EC:4.4.1.15]	09100 Metabolism	09105 Amino acid metabolism	00270 Cysteine and methionine metabolism	PATH:ko00270]	Day26 vs Day25	81.4377	-0.126668	0.146121	-0.866875	100.412	0.388077	0.998109	FALSE
K05601	K05601 hcp; hydroxylamine reductase [EC:1.7.99.1]	09100 Metabolism	09102 Energy metabolism	00910 Nitrogen metabolism	PATH:ko00910]	Day26 vs Day25	3389.96	-0.05583	0.0356664	-1.56534	97.956	0.120728	0.957442	FALSE
K05606	K05606 MCEE, epi; methylmalonyl-CoA/ethylmalonyl-CoA epimerase [EC:5.1.99.1]	09100 Metabolism	09105 Amino acid metabolism	00280 Valine, leucine and isoleucine degradation	PATH:ko00280]	Day26 vs Day25	2866.54	0.01955	0.079339	0.246411	107.424	0.805834	0.998109	FALSE
K05710	K05710 hcaC; 3-phenylpropionate/trans-cinnamate dioxygenase ferredoxin component	09100 Metabolism	09105 Amino acid metabolism	00360 Phenylalanine metabolism	PATH:ko00360]	Day26 vs Day25	14.7545	-0.135719	0.309712	-0.438212	100.399	0.662174	0.998109	FALSE
K05780	K05780 phnL; alpha-D-ribose 1-methylphosphonate 5-triphosphate synthase subunit PhnL [EC:2.7.8.37]	09100 Metabolism	09106 Metabolism of other amino acids	00440 Phosphonate and phosphinate metabolism	PATH:ko00440]	Day26 vs Day25	11.7375	0.286315	0.264763	1.0814	100.403	0.282109	0.998109	FALSE
K05810	K05810 LACC1, yfiH; purine-nucleoside/S-methyl-5'-thioadenosine phosphorylase / adenosine deaminase [EC:2.4.2.1 2.4.2.28 3.5.4.4]	09100 Metabolism	09104 Nucleotide metabolism	00230 Purine metabolism	PATH:ko00230]	Day26 vs Day25	4566.34	-0.000793778	0.0512675	-0.0154831	98.7153	0.987678	0.998109	FALSE
K05810	K05810 LACC1, yfiH; purine-nucleoside/S-methyl-5'-thioadenosine phosphorylase / adenosine deaminase [EC:2.4.2.1 2.4.2.28 3.5.4.4]	09100 Metabolism	09105 Amino acid metabolism	00270 Cysteine and methionine metabolism	PATH:ko00270]	Day26 vs Day25	4566.34	-0.000793778	0.0512675	-0.0154831	98.7153	0.987678	0.998109	FALSE
K05822	K05822 dapH, dapD; tetrahydrodipicolinate N-acetyltransferase [EC:2.3.1.89]	09100 Metabolism	09105 Amino acid metabolism	00300 Lysine biosynthesis	PATH:ko00300]	Day26 vs Day25	64.9326	0.0739472	0.162738	0.454393	98.856	0.650542	0.998109	FALSE
K05823	K05823 dapL; N-acetyldiaminopimelate deacetylase [EC:3.5.1.47]	09100 Metabolism	09105 Amino acid metabolism	00300 Lysine biosynthesis	PATH:ko00300]	Day26 vs Day25	9.26891	-0.49747	0.463878	-1.07241	107.163	0.285943	0.998109	FALSE
K05825	K05825 LYSN; 2-aminoadipate transaminase [EC:2.6.1.-]	09100 Metabolism	09105 Amino acid metabolism	00300 Lysine biosynthesis	PATH:ko00300]	Day26 vs Day25	561.69	-0.139794	0.102017	-1.3703	107.037	0.173461	0.998109	FALSE
K05826	K05826 lysW, argW; alpha-aminoadipate/glutamate carrier protein LysW	09100 Metabolism	09105 Amino acid metabolism	00300 Lysine biosynthesis	PATH:ko00300]	Day26 vs Day25	3.82437	-0.392426	0.344169	-1.14022	100.272	0.256913	0.998109	FALSE
K05826	K05826 lysW, argW; alpha-aminoadipate/glutamate carrier protein LysW	09100 Metabolism	09105 Amino acid metabolism	00220 Arginine biosynthesis	PATH:ko00220]	Day26 vs Day25	3.82437	-0.392426	0.344169	-1.14022	100.272	0.256913	0.998109	FALSE
K05827	K05827 lysX; [lysine-biosynthesis-protein LysW]---L-2-aminoadipate ligase [EC:6.3.2.43]	09100 Metabolism	09105 Amino acid metabolism	00300 Lysine biosynthesis	PATH:ko00300]	Day26 vs Day25	3.82437	-0.392426	0.344169	-1.14022	100.272	0.256913	0.998109	FALSE
K05828	K05828 lysZ, argB; [amino group carrier protein]-L-2-aminoadipate/L-glutamate 6-kinase [EC:2.7.2.17 2.7.2.19]	09100 Metabolism	09105 Amino acid metabolism	00220 Arginine biosynthesis	PATH:ko00220]	Day26 vs Day25	3.82437	-0.392426	0.344169	-1.14022	100.272	0.256913	0.998109	FALSE
K05828	K05828 lysZ, argB; [amino group carrier protein]-L-2-aminoadipate/L-glutamate 6-kinase [EC:2.7.2.17 2.7.2.19]	09100 Metabolism	09105 Amino acid metabolism	00300 Lysine biosynthesis	PATH:ko00300]	Day26 vs Day25	3.82437	-0.392426	0.344169	-1.14022	100.272	0.256913	0.998109	FALSE
K05829	K05829 lysY, argC; [amino group carrier protein]-6-phospho-L-2-aminoadipate/5-phospho-L-glutamate reductase [EC:1.2.1.103 1.2.1.106]	09100 Metabolism	09105 Amino acid metabolism	00220 Arginine biosynthesis	PATH:ko00220]	Day26 vs Day25	3.82437	-0.392426	0.344169	-1.14022	100.272	0.256913	0.998109	FALSE
K05829	K05829 lysY, argC; [amino group carrier protein]-6-phospho-L-2-aminoadipate/5-phospho-L-glutamate reductase [EC:1.2.1.103 1.2.1.106]	09100 Metabolism	09105 Amino acid metabolism	00300 Lysine biosynthesis	PATH:ko00300]	Day26 vs Day25	3.82437	-0.392426	0.344169	-1.14022	100.272	0.256913	0.998109	FALSE
K05830	K05830 lysJ, argD; [amino-group carrier protein]-gamma-(L-lysyl/L-ornithyl)-L-glutamate aminotransferase [EC:2.6.1.118 2.6.1.124]	09100 Metabolism	09105 Amino acid metabolism	00220 Arginine biosynthesis	PATH:ko00220]	Day26 vs Day25	3.82437	-0.392426	0.344169	-1.14022	100.272	0.256913	0.998109	FALSE
K05830	K05830 lysJ, argD; [amino-group carrier protein]-gamma-(L-lysyl/L-ornithyl)-L-glutamate aminotransferase [EC:2.6.1.118 2.6.1.124]	09100 Metabolism	09105 Amino acid metabolism	00300 Lysine biosynthesis	PATH:ko00300]	Day26 vs Day25	3.82437	-0.392426	0.344169	-1.14022	100.272	0.256913	0.998109	FALSE
K05831	K05831 lysK, argE; [amino group carrier protein]-lysine/ornithine hydrolase [EC:3.5.1.130 3.5.1.132]	09100 Metabolism	09105 Amino acid metabolism	00300 Lysine biosynthesis	PATH:ko00300]	Day26 vs Day25	3.82437	-0.392426	0.344169	-1.14022	100.272	0.256913	0.998109	FALSE
K05831	K05831 lysK, argE; [amino group carrier protein]-lysine/ornithine hydrolase [EC:3.5.1.130 3.5.1.132]	09100 Metabolism	09105 Amino acid metabolism	00220 Arginine biosynthesis	PATH:ko00220]	Day26 vs Day25	3.82437	-0.392426	0.344169	-1.14022	100.272	0.256913	0.998109	FALSE
K05851	K05851 cyaA; adenylate cyclase, class 1 [EC:4.6.1.1]	09100 Metabolism	09104 Nucleotide metabolism	00230 Purine metabolism	PATH:ko00230]	Day26 vs Day25	77.9937	-0.131432	0.380192	-0.3457	91.9971	0.730358	0.998109	FALSE
K05873	K05873 cyaB; adenylate cyclase, class 2 [EC:4.6.1.1]	09100 Metabolism	09104 Nucleotide metabolism	00230 Purine metabolism	PATH:ko00230]	Day26 vs Day25	309.102	-0.0654593	0.12992	-0.503842	107.081	0.615408	0.998109	FALSE
K06001	K06001 trpB; tryptophan synthase beta chain [EC:4.2.1.20]	09100 Metabolism	09105 Amino acid metabolism	00400 Phenylalanine, tyrosine and tryptophan biosynthesis	PATH:ko00400]	Day26 vs Day25	3518.53	-0.00287128	0.058919	-0.0487327	100.091	0.961229	0.998109	FALSE
K06001	K06001 trpB; tryptophan synthase beta chain [EC:4.2.1.20]	09100 Metabolism	09105 Amino acid metabolism	00260 Glycine, serine and threonine metabolism	PATH:ko00260]	Day26 vs Day25	3518.53	-0.00287128	0.058919	-0.0487327	100.091	0.961229	0.998109	FALSE
K06016	K06016 pydC; beta-ureidopropionase / N-carbamoyl-L-amino-acid hydrolase [EC:3.5.1.6 3.5.1.87]	09100 Metabolism	09106 Metabolism of other amino acids	00410 beta-Alanine metabolism	PATH:ko00410]	Day26 vs Day25	541.165	0.0230946	0.180019	0.12829	101.052	0.898174	0.998109	FALSE
K06016	K06016 pydC; beta-ureidopropionase / N-carbamoyl-L-amino-acid hydrolase [EC:3.5.1.6 3.5.1.87]	09100 Metabolism	09104 Nucleotide metabolism	00240 Pyrimidine metabolism	PATH:ko00240]	Day26 vs Day25	541.165	0.0230946	0.180019	0.12829	101.052	0.898174	0.998109	FALSE
K06048	K06048 gshA, ybdK; glutamate---cysteine ligase / carboxylate-amine ligase [EC:6.3.2.2 6.3.-.-]	09100 Metabolism	09106 Metabolism of other amino acids	00480 Glutathione metabolism	PATH:ko00480]	Day26 vs Day25	8.12961	-0.437431	0.308472	-1.41806	100.495	0.159267	0.998109	FALSE
K06162	K06162 phnM; alpha-D-ribose 1-methylphosphonate 5-triphosphate diphosphatase [EC:3.6.1.63]	09100 Metabolism	09106 Metabolism of other amino acids	00440 Phosphonate and phosphinate metabolism	PATH:ko00440]	Day26 vs Day25	13.9437	0.290226	0.251873	1.15227	100.412	0.251945	0.998109	FALSE
K06163	K06163 phnJ; alpha-D-ribose 1-methylphosphonate 5-phosphate C-P lyase [EC:4.7.1.1]	09100 Metabolism	09106 Metabolism of other amino acids	00440 Phosphonate and phosphinate metabolism	PATH:ko00440]	Day26 vs Day25	11.7375	0.286315	0.264763	1.0814	100.403	0.282109	0.998109	FALSE
K06164	K06164 phnI; alpha-D-ribose 1-methylphosphonate 5-triphosphate synthase subunit PhnI [EC:2.7.8.37]	09100 Metabolism	09106 Metabolism of other amino acids	00440 Phosphonate and phosphinate metabolism	PATH:ko00440]	Day26 vs Day25	11.7375	0.286315	0.264763	1.0814	100.403	0.282109	0.998109	FALSE
K06166	K06166 phnG; alpha-D-ribose 1-methylphosphonate 5-triphosphate synthase subunit PhnG [EC:2.7.8.37]	09100 Metabolism	09106 Metabolism of other amino acids	00440 Phosphonate and phosphinate metabolism	PATH:ko00440]	Day26 vs Day25	11.7172	0.286229	0.264817	1.08086	100.397	0.282351	0.998109	FALSE
K06167	K06167 phnP; phosphoribosyl 1,2-cyclic phosphate phosphodiesterase [EC:3.1.4.55]	09100 Metabolism	09106 Metabolism of other amino acids	00440 Phosphonate and phosphinate metabolism	PATH:ko00440]	Day26 vs Day25	3158.88	0.0400996	0.0837254	0.478942	107.329	0.632954	0.998109	FALSE
K06208	K06208 aroH; chorismate mutase [EC:5.4.99.5]	09100 Metabolism	09105 Amino acid metabolism	00400 Phenylalanine, tyrosine and tryptophan biosynthesis	PATH:ko00400]	Day26 vs Day25	294.13	0.0164279	0.101776	0.161412	99.1772	0.872097	0.998109	FALSE
K06209	K06209 pheB; chorismate mutase [EC:5.4.99.5]	09100 Metabolism	09105 Amino acid metabolism	00400 Phenylalanine, tyrosine and tryptophan biosynthesis	PATH:ko00400]	Day26 vs Day25	1310.36	-0.0640251	0.0841419	-0.760918	107.024	0.448379	0.998109	FALSE
K06287	K06287 yhdE; nucleoside triphosphate pyrophosphatase [EC:3.6.1.-]	09100 Metabolism	09104 Nucleotide metabolism	00240 Pyrimidine metabolism	PATH:ko00240]	Day26 vs Day25	5192.88	-0.00127473	0.0427546	-0.0298149	107.076	0.97627	0.998109	FALSE
K06863	K06863 purP; 5-formaminoimidazole-4-carboxamide-1-(beta)-D-ribofuranosyl 5'-monophosphate synthetase [EC:6.3.4.23]	09100 Metabolism	09104 Nucleotide metabolism	00230 Purine metabolism	PATH:ko00230]	Day26 vs Day25	77.1546	-0.508715	0.201067	-2.53007	107.021	0.0128598	0.329227	FALSE
K06881	K06881 nrnA; bifunctional oligoribonuclease and PAP phosphatase NrnA [EC:3.1.3.7 3.1.13.3]	09100 Metabolism	09102 Energy metabolism	00920 Sulfur metabolism	PATH:ko00920]	Day26 vs Day25	5092.31	-0.000280006	0.0442149	-0.00633285	107.061	0.994959	0.998109	FALSE
K06928	K06928 NTPCR; nucleoside-triphosphatase [EC:3.6.1.15]	09100 Metabolism	09104 Nucleotide metabolism	00230 Purine metabolism	PATH:ko00230]	Day26 vs Day25	14.9917	0.395552	0.242242	1.63288	100.301	0.10563	0.861637	FALSE
K06952	K06952 yfdR; 5'-nucleotidase [EC:3.1.3.89]	09100 Metabolism	09104 Nucleotide metabolism	00240 Pyrimidine metabolism	PATH:ko00240]	Day26 vs Day25	81.9966	-0.419314	0.237383	-1.7664	107.108	0.0801771	0.811092	FALSE
K06952	K06952 yfdR; 5'-nucleotidase [EC:3.1.3.89]	09100 Metabolism	09104 Nucleotide metabolism	00230 Purine metabolism	PATH:ko00230]	Day26 vs Day25	81.9966	-0.419314	0.237383	-1.7664	107.108	0.0801771	0.811092	FALSE
K06966	K06966 ppnN; pyrimidine/purine-5'-nucleotide nucleosidase [EC:3.2.2.10 3.2.2.-]	09100 Metabolism	09104 Nucleotide metabolism	00230 Purine metabolism	PATH:ko00230]	Day26 vs Day25	4093.35	0.0199135	0.0717014	0.277728	97.2017	0.781811	0.998109	FALSE
K06966	K06966 ppnN; pyrimidine/purine-5'-nucleotide nucleosidase [EC:3.2.2.10 3.2.2.-]	09100 Metabolism	09104 Nucleotide metabolism	00240 Pyrimidine metabolism	PATH:ko00240]	Day26 vs Day25	4093.35	0.0199135	0.0717014	0.277728	97.2017	0.781811	0.998109	FALSE
K07008	K07008 egtC; gamma-glutamyl hercynylcysteine S-oxide hydrolase [EC:3.5.1.118]	09100 Metabolism	09105 Amino acid metabolism	00340 Histidine metabolism	PATH:ko00340]	Day26 vs Day25	243.121	-0.0429747	0.188483	-0.228003	107.051	0.820079	0.998109	FALSE
K07023	K07023 YGK1, HDDC2; 5'-deoxynucleotidase [EC:3.1.3.89]	09100 Metabolism	09104 Nucleotide metabolism	00230 Purine metabolism	PATH:ko00230]	Day26 vs Day25	1436.95	-0.0814964	0.076526	-1.06495	107.06	0.289295	0.998109	FALSE
K07023	K07023 YGK1, HDDC2; 5'-deoxynucleotidase [EC:3.1.3.89]	09100 Metabolism	09104 Nucleotide metabolism	00240 Pyrimidine metabolism	PATH:ko00240]	Day26 vs Day25	1436.95	-0.0814964	0.076526	-1.06495	107.06	0.289295	0.998109	FALSE
K07043	K07043 upp; UTP pyrophosphatase [EC:3.6.1.-]	09100 Metabolism	09104 Nucleotide metabolism	00240 Pyrimidine metabolism	PATH:ko00240]	Day26 vs Day25	3982.85	-0.0321473	0.0476871	-0.67413	91.8072	0.501923	0.998109	FALSE
K07127	K07127 uraH, pucM, hiuH; 5-hydroxyisourate hydrolase [EC:3.5.2.17]	09100 Metabolism	09104 Nucleotide metabolism	00230 Purine metabolism	PATH:ko00230]	Day26 vs Day25	4.05621	-0.347743	0.458442	-0.758533	97.9585	0.449953	0.998109	FALSE
K07130	K07130 kynB; arylformamidase [EC:3.5.1.9]	09100 Metabolism	09105 Amino acid metabolism	00380 Tryptophan metabolism	PATH:ko00380]	Day26 vs Day25	125.82	-0.13252	0.164956	-0.803363	98.2421	0.423704	0.998109	FALSE
K07160	K07160 pxpA; 5-oxoprolinase (ATP-hydrolysing) subunit A [EC:3.5.2.9]	09100 Metabolism	09106 Metabolism of other amino acids	00480 Glutathione metabolism	PATH:ko00480]	Day26 vs Day25	352.025	0.00460415	0.13872	0.0331903	100.715	0.973589	0.998109	FALSE
K07173	K07173 luxS; S-ribosylhomocysteine lyase [EC:4.4.1.21]	09100 Metabolism	09105 Amino acid metabolism	00270 Cysteine and methionine metabolism	PATH:ko00270]	Day26 vs Day25	3604.79	-0.0107675	0.0652622	-0.164989	98.6061	0.869291	0.998109	FALSE
K07250	K07250 gabT; 4-aminobutyrate aminotransferase / (S)-3-amino-2-methylpropionate transaminase / 5-aminovalerate transaminase [EC:2.6.1.19 2.6.1.22 2.6.1.48]	09100 Metabolism	09105 Amino acid metabolism	00310 Lysine degradation	PATH:ko00310]	Day26 vs Day25	13.3432	-0.0172423	0.295332	-0.0583826	107.021	0.953553	0.998109	FALSE
K07250	K07250 gabT; 4-aminobutyrate aminotransferase / (S)-3-amino-2-methylpropionate transaminase / 5-aminovalerate transaminase [EC:2.6.1.19 2.6.1.22 2.6.1.48]	09100 Metabolism	09105 Amino acid metabolism	00250 Alanine, aspartate and glutamate metabolism	PATH:ko00250]	Day26 vs Day25	13.3432	-0.0172423	0.295332	-0.0583826	107.021	0.953553	0.998109	FALSE
K07250	K07250 gabT; 4-aminobutyrate aminotransferase / (S)-3-amino-2-methylpropionate transaminase / 5-aminovalerate transaminase [EC:2.6.1.19 2.6.1.22 2.6.1.48]	09100 Metabolism	09105 Amino acid metabolism	00280 Valine, leucine and isoleucine degradation	PATH:ko00280]	Day26 vs Day25	13.3432	-0.0172423	0.295332	-0.0583826	107.021	0.953553	0.998109	FALSE
K07250	K07250 gabT; 4-aminobutyrate aminotransferase / (S)-3-amino-2-methylpropionate transaminase / 5-aminovalerate transaminase [EC:2.6.1.19 2.6.1.22 2.6.1.48]	09100 Metabolism	09106 Metabolism of other amino acids	00410 beta-Alanine metabolism	PATH:ko00410]	Day26 vs Day25	13.3432	-0.0172423	0.295332	-0.0583826	107.021	0.953553	0.998109	FALSE
K07306	K07306 dmsA; anaerobic dimethyl sulfoxide reductase subunit A [EC:1.8.5.3]	09100 Metabolism	09102 Energy metabolism	00920 Sulfur metabolism	PATH:ko00920]	Day26 vs Day25	8.6484	-0.245619	0.329518	-0.745387	107.339	0.457667	0.998109	FALSE
K07307	K07307 dmsB; anaerobic dimethyl sulfoxide reductase subunit B	09100 Metabolism	09102 Energy metabolism	00920 Sulfur metabolism	PATH:ko00920]	Day26 vs Day25	37.7624	-0.304224	0.255387	-1.19123	97.3176	0.236462	0.998109	FALSE
K07308	K07308 dmsC; anaerobic dimethyl sulfoxide reductase subunit C	09100 Metabolism	09102 Energy metabolism	00920 Sulfur metabolism	PATH:ko00920]	Day26 vs Day25	20.5897	-0.265904	0.541148	-0.49137	107.344	0.624168	0.998109	FALSE
K07309	K07309 ynfE; Tat-targeted selenate reductase subunit YnfE [EC:1.97.1.9]	09100 Metabolism	09106 Metabolism of other amino acids	00450 Selenocompound metabolism	PATH:ko00450]	Day26 vs Day25	7.83585	-0.31336	0.4384	-0.714781	107.357	0.476296	0.998109	FALSE
K07310	K07310 ynfF; Tat-targeted selenate reductase subunit YnfF [EC:1.97.1.9]	09100 Metabolism	09106 Metabolism of other amino acids	00450 Selenocompound metabolism	PATH:ko00450]	Day26 vs Day25	3.75424	-0.344424	0.43533	-0.79118	107.338	0.430584	0.998109	FALSE
K07751	K07751 pepB; PepB aminopeptidase [EC:3.4.11.23]	09100 Metabolism	09106 Metabolism of other amino acids	00480 Glutathione metabolism	PATH:ko00480]	Day26 vs Day25	77.9932	-0.131322	0.380192	-0.345409	91.99	0.730576	0.998109	FALSE
K07816	K07816 E2.7.6.5; GTP pyrophosphokinase [EC:2.7.6.5]	09100 Metabolism	09104 Nucleotide metabolism	00230 Purine metabolism	PATH:ko00230]	Day26 vs Day25	2013.38	-0.146446	0.120638	-1.21393	107.118	0.227445	0.998109	FALSE
K08289	K08289 purT; phosphoribosylglycinamide formyltransferase 2 [EC:6.3.1.21]	09100 Metabolism	09104 Nucleotide metabolism	00230 Purine metabolism	PATH:ko00230]	Day26 vs Day25	2293.16	0.0314519	0.0996979	0.315472	97.0589	0.753081	0.998109	FALSE
K08312	K08312 nudE; ADP-ribose diphosphatase [EC:3.6.1.-]	09100 Metabolism	09104 Nucleotide metabolism	00230 Purine metabolism	PATH:ko00230]	Day26 vs Day25	78.0453	-0.130465	0.37861	-0.344588	92.1879	0.731189	0.998109	FALSE
K08352	K08352 phsA, psrA; thiosulfate reductase / polysulfide reductase chain A [EC:1.8.5.5]	09100 Metabolism	09102 Energy metabolism	00920 Sulfur metabolism	PATH:ko00920]	Day26 vs Day25	43.7833	0.0996362	0.137462	0.724829	96.7236	0.470307	0.998109	FALSE
K08354	K08354 phsC; thiosulfate reductase cytochrome b subunit	09100 Metabolism	09102 Energy metabolism	00920 Sulfur metabolism	PATH:ko00920]	Day26 vs Day25	33.1361	0.135779	0.163638	0.82975	94.6254	0.408769	0.998109	FALSE
K08722	K08722 yfbR; 5'-deoxynucleotidase [EC:3.1.3.89]	09100 Metabolism	09104 Nucleotide metabolism	00230 Purine metabolism	PATH:ko00230]	Day26 vs Day25	647.313	-0.00921684	0.122716	-0.0751073	107.048	0.94027	0.998109	FALSE
K08722	K08722 yfbR; 5'-deoxynucleotidase [EC:3.1.3.89]	09100 Metabolism	09104 Nucleotide metabolism	00240 Pyrimidine metabolism	PATH:ko00240]	Day26 vs Day25	647.313	-0.00921684	0.122716	-0.0751073	107.048	0.94027	0.998109	FALSE
K08963	K08963 mtnA; methylthioribose-1-phosphate isomerase [EC:5.3.1.23]	09100 Metabolism	09105 Amino acid metabolism	00270 Cysteine and methionine metabolism	PATH:ko00270]	Day26 vs Day25	1319.43	-0.0387863	0.0504485	-0.768828	94.7252	0.443908	0.998109	FALSE
K08964	K08964 mtnB; methylthioribulose-1-phosphate dehydratase [EC:4.2.1.109]	09100 Metabolism	09105 Amino acid metabolism	00270 Cysteine and methionine metabolism	PATH:ko00270]	Day26 vs Day25	6.17629	-0.396156	0.392895	-1.0083	107.01	0.315585	0.998109	FALSE
K08965	K08965 mtnW; 2,3-diketo-5-methylthiopentyl-1-phosphate enolase [EC:5.3.2.5]	09100 Metabolism	09105 Amino acid metabolism	00270 Cysteine and methionine metabolism	PATH:ko00270]	Day26 vs Day25	5.9793	0.144573	0.369839	0.390909	99.4594	0.6967	0.998109	FALSE
K08967	K08967 mtnD, mtnZ, ADI1; 1,2-dihydroxy-3-keto-5-methylthiopentene dioxygenase [EC:1.13.11.53 1.13.11.54]	09100 Metabolism	09105 Amino acid metabolism	00270 Cysteine and methionine metabolism	PATH:ko00270]	Day26 vs Day25	6.27997	-0.401582	0.393114	-1.02154	107.01	0.309302	0.998109	FALSE
K08969	K08969 mtnE, mtnV; L-glutamine---4-(methylsulfanyl)-2-oxobutanoate aminotransferase [EC:2.6.1.117]	09100 Metabolism	09105 Amino acid metabolism	00270 Cysteine and methionine metabolism	PATH:ko00270]	Day26 vs Day25	23.0664	-0.832815	0.438598	-1.89881	100.855	0.0604473	0.690308	FALSE
K09011	K09011 cimA; (R)-citramalate synthase [EC:2.3.3.21]	09100 Metabolism	09105 Amino acid metabolism	00290 Valine, leucine and isoleucine biosynthesis	PATH:ko00290]	Day26 vs Day25	2263.18	0.0286819	0.0855938	0.335093	107.159	0.73821	0.998109	FALSE
K09019	K09019 rutE; 3-hydroxypropanoate dehydrogenase [EC:1.1.1.-]	09100 Metabolism	09104 Nucleotide metabolism	00240 Pyrimidine metabolism	PATH:ko00240]	Day26 vs Day25	3.25303	0.0670363	0.470522	0.142472	107.008	0.886975	0.998109	FALSE
K09065	K09065 argF; N-acetylornithine carbamoyltransferase [EC:2.1.3.9]	09100 Metabolism	09105 Amino acid metabolism	00220 Arginine biosynthesis	PATH:ko00220]	Day26 vs Day25	8.35072	0.316672	0.362044	0.87468	97.645	0.383894	0.998109	FALSE
K09123	K09123 lhpI; cis-L-3-hydroxyproline dehydratase [EC:4.2.1.171]	09100 Metabolism	09105 Amino acid metabolism	00330 Arginine and proline metabolism	PATH:ko00330]	Day26 vs Day25	123.05	-0.430299	0.172906	-2.48863	107.014	0.0143647	0.329227	FALSE
K09251	K09251 patA; putrescine aminotransferase [EC:2.6.1.82]	09100 Metabolism	09105 Amino acid metabolism	00310 Lysine degradation	PATH:ko00310]	Day26 vs Day25	285.175	-0.0955164	0.161679	-0.59078	107.073	0.555913	0.998109	FALSE
K09251	K09251 patA; putrescine aminotransferase [EC:2.6.1.82]	09100 Metabolism	09105 Amino acid metabolism	00330 Arginine and proline metabolism	PATH:ko00330]	Day26 vs Day25	285.175	-0.0955164	0.161679	-0.59078	107.073	0.555913	0.998109	FALSE
K09459	K09459 E4.1.1.82; phosphonopyruvate decarboxylase [EC:4.1.1.82]	09100 Metabolism	09106 Metabolism of other amino acids	00440 Phosphonate and phosphinate metabolism	PATH:ko00440]	Day26 vs Day25	345.237	0.000248773	0.104717	0.00237567	99.339	0.998109	0.998109	FALSE
K09478	K09478 ACADSB; short-chain 2-methylacyl-CoA dehydrogenase [EC:1.3.8.5]	09100 Metabolism	09105 Amino acid metabolism	00280 Valine, leucine and isoleucine degradation	PATH:ko00280]	Day26 vs Day25	4.48879	0.741422	0.471902	1.57114	98.5402	0.119356	0.957442	FALSE
K09699	K09699 DBT, bkdB; 2-oxoisovalerate dehydrogenase E2 component (dihydrolipoyl transacylase) [EC:2.3.1.168]	09100 Metabolism	09105 Amino acid metabolism	00280 Valine, leucine and isoleucine degradation	PATH:ko00280]	Day26 vs Day25	11.7195	-0.343091	0.463106	-0.740849	99.7544	0.460525	0.998109	FALSE
K09722	K09722 K09722, pps; 4-phosphopantoate---beta-alanine ligase [EC:6.3.2.36]	09100 Metabolism	09106 Metabolism of other amino acids	00410 beta-Alanine metabolism	PATH:ko00410]	Day26 vs Day25	76.3484	-0.517644	0.203158	-2.54799	107.02	0.0122543	0.329227	FALSE
K09758	K09758 asdA; aspartate 4-decarboxylase [EC:4.1.1.12]	09100 Metabolism	09105 Amino acid metabolism	00250 Alanine, aspartate and glutamate metabolism	PATH:ko00250]	Day26 vs Day25	72.2118	-0.200182	0.171698	-1.16589	98.6588	0.246469	0.998109	FALSE
K09758	K09758 asdA; aspartate 4-decarboxylase [EC:4.1.1.12]	09100 Metabolism	09105 Amino acid metabolism	00270 Cysteine and methionine metabolism	PATH:ko00270]	Day26 vs Day25	72.2118	-0.200182	0.171698	-1.16589	98.6588	0.246469	0.998109	FALSE
K09769	K09769 ymdB; 2',3'-cyclic-nucleotide 2'-phosphodiesterase [EC:3.1.4.16]	09100 Metabolism	09104 Nucleotide metabolism	00240 Pyrimidine metabolism	PATH:ko00240]	Day26 vs Day25	835.14	-0.00918136	0.0766405	-0.119798	97.1513	0.904891	0.998109	FALSE
K09769	K09769 ymdB; 2',3'-cyclic-nucleotide 2'-phosphodiesterase [EC:3.1.4.16]	09100 Metabolism	09104 Nucleotide metabolism	00230 Purine metabolism	PATH:ko00230]	Day26 vs Day25	835.14	-0.00918136	0.0766405	-0.119798	97.1513	0.904891	0.998109	FALSE
K09903	K09903 pyrH; uridylate kinase [EC:2.7.4.22]	09100 Metabolism	09104 Nucleotide metabolism	00240 Pyrimidine metabolism	PATH:ko00240]	Day26 vs Day25	5379.64	-0.00120788	0.0429196	-0.028143	98.7992	0.977605	0.998109	FALSE
K09994	K09994 phnO; (aminoalkyl)phosphonate N-acetyltransferase [EC:2.3.1.280]	09100 Metabolism	09106 Metabolism of other amino acids	00440 Phosphonate and phosphinate metabolism	PATH:ko00440]	Day26 vs Day25	37.9905	0.0569838	0.230054	0.247697	97.6242	0.804889	0.998109	FALSE
K10206	K10206 E2.6.1.83; LL-diaminopimelate aminotransferase [EC:2.6.1.83]	09100 Metabolism	09105 Amino acid metabolism	00300 Lysine biosynthesis	PATH:ko00300]	Day26 vs Day25	4003.24	-0.0246798	0.0489651	-0.504027	107.042	0.615278	0.998109	FALSE
K10213	K10213 rihB; ribosylpyrimidine nucleosidase [EC:3.2.2.8]	09100 Metabolism	09104 Nucleotide metabolism	00240 Pyrimidine metabolism	PATH:ko00240]	Day26 vs Day25	15.8201	-0.0346596	0.30572	-0.11337	110	0.909944	0.998109	FALSE
K10536	K10536 aguA; agmatine deiminase [EC:3.5.3.12]	09100 Metabolism	09105 Amino acid metabolism	00330 Arginine and proline metabolism	PATH:ko00330]	Day26 vs Day25	295.291	-0.0729009	0.118798	-0.613654	98.4096	0.54086	0.998109	FALSE
K10764	K10764 metZ; O-succinylhomoserine sulfhydrylase [EC:2.5.1.-]	09100 Metabolism	09105 Amino acid metabolism	00270 Cysteine and methionine metabolism	PATH:ko00270]	Day26 vs Day25	47.1921	0.106557	0.18513	0.575579	107.024	0.566108	0.998109	FALSE
K10764	K10764 metZ; O-succinylhomoserine sulfhydrylase [EC:2.5.1.-]	09100 Metabolism	09102 Energy metabolism	00920 Sulfur metabolism	PATH:ko00920]	Day26 vs Day25	47.1921	0.106557	0.18513	0.575579	107.024	0.566108	0.998109	FALSE
K10793	K10793 prdA; D-proline reductase (dithiol) PrdA [EC:1.21.4.1]	09100 Metabolism	09105 Amino acid metabolism	00330 Arginine and proline metabolism	PATH:ko00330]	Day26 vs Day25	43.8103	-0.785343	0.321377	-2.44368	101.278	0.0162677	0.329227	FALSE
K10793	K10793 prdA; D-proline reductase (dithiol) PrdA [EC:1.21.4.1]	09100 Metabolism	09106 Metabolism of other amino acids	00470 D-Amino acid metabolism	PATH:ko00470]	Day26 vs Day25	43.8103	-0.785343	0.321377	-2.44368	101.278	0.0162677	0.329227	FALSE
K10794	K10794 prdB; D-proline reductase (dithiol) PrdB [EC:1.21.4.1]	09100 Metabolism	09105 Amino acid metabolism	00330 Arginine and proline metabolism	PATH:ko00330]	Day26 vs Day25	39.2583	-0.787615	0.333093	-2.36455	100.555	0.0199722	0.345579	FALSE
K10794	K10794 prdB; D-proline reductase (dithiol) PrdB [EC:1.21.4.1]	09100 Metabolism	09106 Metabolism of other amino acids	00470 D-Amino acid metabolism	PATH:ko00470]	Day26 vs Day25	39.2583	-0.787615	0.333093	-2.36455	100.555	0.0199722	0.345579	FALSE
K10797	K10797 enr; 2-enoate reductase [EC:1.3.1.31]	09100 Metabolism	09105 Amino acid metabolism	00360 Phenylalanine metabolism	PATH:ko00360]	Day26 vs Day25	83.9404	-0.0893759	0.219745	-0.406726	96.1668	0.685113	0.998109	FALSE
K10977	K10977 aksA; methanogen homocitrate synthase [EC:2.3.3.14 2.3.3.-]	09100 Metabolism	09105 Amino acid metabolism	00300 Lysine biosynthesis	PATH:ko00300]	Day26 vs Day25	75.5096	-0.52995	0.20638	-2.56784	107.021	0.0116133	0.329227	FALSE
K10978	K10978 aksF; methanogen homoisocitrate dehydrogenase [EC:1.1.1.87 1.1.1.-]	09100 Metabolism	09105 Amino acid metabolism	00300 Lysine biosynthesis	PATH:ko00300]	Day26 vs Day25	75.5096	-0.52995	0.20638	-2.56784	107.021	0.0116133	0.329227	FALSE
K11175	K11175 purN; phosphoribosylglycinamide formyltransferase 1 [EC:2.1.2.2]	09100 Metabolism	09104 Nucleotide metabolism	00230 Purine metabolism	PATH:ko00230]	Day26 vs Day25	5185.06	0.0101978	0.0453018	0.225107	100.128	0.822354	0.998109	FALSE
K11176	K11176 purO; IMP cyclohydrolase [EC:3.5.4.10]	09100 Metabolism	09104 Nucleotide metabolism	00230 Purine metabolism	PATH:ko00230]	Day26 vs Day25	78.4356	-0.475719	0.195604	-2.43206	107.02	0.0166726	0.329227	FALSE
K11177	K11177 yagR; xanthine dehydrogenase YagR molybdenum-binding subunit [EC:1.17.1.4]	09100 Metabolism	09104 Nucleotide metabolism	00230 Purine metabolism	PATH:ko00230]	Day26 vs Day25	18.3353	0.403988	0.30004	1.34645	98.7744	0.18124	0.998109	FALSE
K11178	K11178 yagS; xanthine dehydrogenase YagS FAD-binding subunit [EC:1.17.1.4]	09100 Metabolism	09104 Nucleotide metabolism	00230 Purine metabolism	PATH:ko00230]	Day26 vs Day25	18.8246	0.410072	0.295526	1.3876	98.884	0.168377	0.998109	FALSE
K11180	K11180 dsrA; dissimilatory sulfite reductase alpha subunit [EC:1.8.99.5]	09100 Metabolism	09102 Energy metabolism	00920 Sulfur metabolism	PATH:ko00920]	Day26 vs Day25	22.6568	-0.389679	0.163727	-2.38005	97.5621	0.0192543	0.343569	FALSE
K11181	K11181 dsrB; dissimilatory sulfite reductase beta subunit [EC:1.8.99.5]	09100 Metabolism	09102 Energy metabolism	00920 Sulfur metabolism	PATH:ko00920]	Day26 vs Day25	22.6568	-0.389679	0.163727	-2.38005	97.5621	0.0192543	0.343569	FALSE
K11258	K11258 ilvM; acetolactate synthase II small subunit [EC:2.2.1.6]	09100 Metabolism	09105 Amino acid metabolism	00290 Valine, leucine and isoleucine biosynthesis	PATH:ko00290]	Day26 vs Day25	47.6847	-0.35687	0.505928	-0.705377	93.7045	0.482325	0.998109	FALSE
K11263	K11263 bccA, pccA; acetyl-CoA/propionyl-CoA carboxylase, biotin carboxylase, biotin carboxyl carrier protein [EC:6.4.1.2 6.4.1.3 6.3.4.14]	09100 Metabolism	09105 Amino acid metabolism	00280 Valine, leucine and isoleucine degradation	PATH:ko00280]	Day26 vs Day25	21.3152	-0.894721	0.432655	-2.06798	99.1972	0.0412447	0.574408	FALSE
K11358	K11358 yhdR; aspartate aminotransferase [EC:2.6.1.1]	09100 Metabolism	09105 Amino acid metabolism	00250 Alanine, aspartate and glutamate metabolism	PATH:ko00250]	Day26 vs Day25	1045.15	-0.134076	0.111012	-1.20776	107.156	0.229797	0.998109	FALSE
K11358	K11358 yhdR; aspartate aminotransferase [EC:2.6.1.1]	09100 Metabolism	09105 Amino acid metabolism	00270 Cysteine and methionine metabolism	PATH:ko00270]	Day26 vs Day25	1045.15	-0.134076	0.111012	-1.20776	107.156	0.229797	0.998109	FALSE
K11358	K11358 yhdR; aspartate aminotransferase [EC:2.6.1.1]	09100 Metabolism	09105 Amino acid metabolism	00330 Arginine and proline metabolism	PATH:ko00330]	Day26 vs Day25	1045.15	-0.134076	0.111012	-1.20776	107.156	0.229797	0.998109	FALSE
K11358	K11358 yhdR; aspartate aminotransferase [EC:2.6.1.1]	09100 Metabolism	09105 Amino acid metabolism	00350 Tyrosine metabolism	PATH:ko00350]	Day26 vs Day25	1045.15	-0.134076	0.111012	-1.20776	107.156	0.229797	0.998109	FALSE
K11358	K11358 yhdR; aspartate aminotransferase [EC:2.6.1.1]	09100 Metabolism	09105 Amino acid metabolism	00400 Phenylalanine, tyrosine and tryptophan biosynthesis	PATH:ko00400]	Day26 vs Day25	1045.15	-0.134076	0.111012	-1.20776	107.156	0.229797	0.998109	FALSE
K11358	K11358 yhdR; aspartate aminotransferase [EC:2.6.1.1]	09100 Metabolism	09105 Amino acid metabolism	00360 Phenylalanine metabolism	PATH:ko00360]	Day26 vs Day25	1045.15	-0.134076	0.111012	-1.20776	107.156	0.229797	0.998109	FALSE
K11358	K11358 yhdR; aspartate aminotransferase [EC:2.6.1.1]	09100 Metabolism	09105 Amino acid metabolism	00220 Arginine biosynthesis	PATH:ko00220]	Day26 vs Day25	1045.15	-0.134076	0.111012	-1.20776	107.156	0.229797	0.998109	FALSE
K11381	K11381 bkdA; 2-oxoisovalerate dehydrogenase E1 component [EC:1.2.4.4]	09100 Metabolism	09105 Amino acid metabolism	00280 Valine, leucine and isoleucine degradation	PATH:ko00280]	Day26 vs Day25	216.658	0.0130522	0.148588	0.0878416	107.342	0.930166	0.998109	FALSE
K11646	K11646 K11646; 3-dehydroquinate synthase II [EC:1.4.1.24]	09100 Metabolism	09105 Amino acid metabolism	00400 Phenylalanine, tyrosine and tryptophan biosynthesis	PATH:ko00400]	Day26 vs Day25	94.965	-0.505679	0.176115	-2.8713	107.018	0.00492866	0.329227	FALSE
K11717	K11717 sufS; cysteine desulfurase / selenocysteine lyase [EC:2.8.1.7 4.4.1.16]	09100 Metabolism	09106 Metabolism of other amino acids	00450 Selenocompound metabolism	PATH:ko00450]	Day26 vs Day25	4034.64	0.0132353	0.0590667	0.224073	107.262	0.823127	0.998109	FALSE
K11751	K11751 ushA; 5'-nucleotidase / UDP-sugar diphosphatase [EC:3.1.3.5 3.6.1.45]	09100 Metabolism	09104 Nucleotide metabolism	00230 Purine metabolism	PATH:ko00230]	Day26 vs Day25	47.6467	-0.3579	0.507081	-0.705805	93.5927	0.482063	0.998109	FALSE
K11751	K11751 ushA; 5'-nucleotidase / UDP-sugar diphosphatase [EC:3.1.3.5 3.6.1.45]	09100 Metabolism	09104 Nucleotide metabolism	00240 Pyrimidine metabolism	PATH:ko00240]	Day26 vs Day25	47.6467	-0.3579	0.507081	-0.705805	93.5927	0.482063	0.998109	FALSE
K11755	K11755 hisIE; phosphoribosyl-AMP cyclohydrolase / phosphoribosyl-ATP pyrophosphohydrolase [EC:3.5.4.19 3.6.1.31]	09100 Metabolism	09105 Amino acid metabolism	00340 Histidine metabolism	PATH:ko00340]	Day26 vs Day25	4417.66	0.00993626	0.0463635	0.214312	107.059	0.830711	0.998109	FALSE
K12251	K12251 aguB; N-carbamoylputrescine amidase [EC:3.5.1.53]	09100 Metabolism	09105 Amino acid metabolism	00330 Arginine and proline metabolism	PATH:ko00330]	Day26 vs Day25	2918	0.0208624	0.0786983	0.265094	107.161	0.791447	0.998109	FALSE
K12339	K12339 cysM; S-sulfo-L-cysteine synthase (O-acetyl-L-serine-dependent) [EC:2.5.1.144]	09100 Metabolism	09105 Amino acid metabolism	00270 Cysteine and methionine metabolism	PATH:ko00270]	Day26 vs Day25	8.36023	0.503602	0.336012	1.49876	100.162	0.137081	0.998109	FALSE
K12524	K12524 thrA; bifunctional aspartokinase / homoserine dehydrogenase 1 [EC:2.7.2.4 1.1.1.3]	09100 Metabolism	09105 Amino acid metabolism	00300 Lysine biosynthesis	PATH:ko00300]	Day26 vs Day25	3110.23	0.0409757	0.0894613	0.458027	98.2601	0.647945	0.998109	FALSE
K12524	K12524 thrA; bifunctional aspartokinase / homoserine dehydrogenase 1 [EC:2.7.2.4 1.1.1.3]	09100 Metabolism	09105 Amino acid metabolism	00270 Cysteine and methionine metabolism	PATH:ko00270]	Day26 vs Day25	3110.23	0.0409757	0.0894613	0.458027	98.2601	0.647945	0.998109	FALSE
K12524	K12524 thrA; bifunctional aspartokinase / homoserine dehydrogenase 1 [EC:2.7.2.4 1.1.1.3]	09100 Metabolism	09105 Amino acid metabolism	00260 Glycine, serine and threonine metabolism	PATH:ko00260]	Day26 vs Day25	3110.23	0.0409757	0.0894613	0.458027	98.2601	0.647945	0.998109	FALSE
K12527	K12527 ygfK; putative selenate reductase [EC:1.97.1.9]	09100 Metabolism	09106 Metabolism of other amino acids	00450 Selenocompound metabolism	PATH:ko00450]	Day26 vs Day25	138.908	-0.0338506	0.146963	-0.230334	97.6065	0.818314	0.998109	FALSE
K12658	K12658 lhpA; 4-hydroxyproline epimerase [EC:5.1.1.8]	09100 Metabolism	09106 Metabolism of other amino acids	00470 D-Amino acid metabolism	PATH:ko00470]	Day26 vs Day25	8.75043	0.0965404	0.336534	0.286867	107.677	0.774766	0.998109	FALSE
K12700	K12700 rihC; non-specific riboncleoside hydrolase [EC:3.2.2.-]	09100 Metabolism	09104 Nucleotide metabolism	00240 Pyrimidine metabolism	PATH:ko00240]	Day26 vs Day25	21.3213	-0.14386	0.2241	-0.641945	100.605	0.522369	0.998109	FALSE
K12960	K12960 mtaD; 5-methylthioadenosine/S-adenosylhomocysteine deaminase [EC:3.5.4.31 3.5.4.28]	09100 Metabolism	09105 Amino acid metabolism	00270 Cysteine and methionine metabolism	PATH:ko00270]	Day26 vs Day25	1360.4	-0.109369	0.0636183	-1.71915	96.344	0.0887984	0.811092	FALSE
K13051	K13051 ASRGL1, iaaA; L-asparaginase / beta-aspartyl-peptidase [EC:3.5.1.1 3.4.19.5]	09100 Metabolism	09105 Amino acid metabolism	00250 Alanine, aspartate and glutamate metabolism	PATH:ko00250]	Day26 vs Day25	106.091	0.0197969	0.131653	0.150372	101.516	0.880769	0.998109	FALSE
K13051	K13051 ASRGL1, iaaA; L-asparaginase / beta-aspartyl-peptidase [EC:3.5.1.1 3.4.19.5]	09100 Metabolism	09106 Metabolism of other amino acids	00460 Cyanoamino acid metabolism	PATH:ko00460]	Day26 vs Day25	106.091	0.0197969	0.131653	0.150372	101.516	0.880769	0.998109	FALSE
K13479	K13479 ygeT, xdhB; xanthine dehydrogenase FAD-binding subunit [EC:1.17.1.4]	09100 Metabolism	09104 Nucleotide metabolism	00230 Purine metabolism	PATH:ko00230]	Day26 vs Day25	173.673	0.029267	0.14029	0.208618	95.9321	0.835189	0.998109	FALSE
K13481	K13481 xdhA; xanthine dehydrogenase small subunit [EC:1.17.1.4]	09100 Metabolism	09104 Nucleotide metabolism	00230 Purine metabolism	PATH:ko00230]	Day26 vs Day25	20.9951	0.0440624	0.23122	0.190564	99.6644	0.849255	0.998109	FALSE
K13482	K13482 xdhB; xanthine dehydrogenase large subunit [EC:1.17.1.4]	09100 Metabolism	09104 Nucleotide metabolism	00230 Purine metabolism	PATH:ko00230]	Day26 vs Day25	3.80628	-0.172593	0.459441	-0.37566	97.3122	0.707987	0.998109	FALSE
K13483	K13483 yagT; xanthine dehydrogenase YagT iron-sulfur-binding subunit	09100 Metabolism	09104 Nucleotide metabolism	00230 Purine metabolism	PATH:ko00230]	Day26 vs Day25	18.396	0.400318	0.300362	1.33279	98.7761	0.185668	0.998109	FALSE
K13497	K13497 trpGD; anthranilate synthase/phosphoribosyltransferase [EC:4.1.3.27 2.4.2.18]	09100 Metabolism	09105 Amino acid metabolism	00400 Phenylalanine, tyrosine and tryptophan biosynthesis	PATH:ko00400]	Day26 vs Day25	339.423	0.0163468	0.159162	0.102706	93.4487	0.918416	0.998109	FALSE
K13498	K13498 trpCF; indole-3-glycerol phosphate synthase / phosphoribosylanthranilate isomerase [EC:4.1.1.48 5.3.1.24]	09100 Metabolism	09105 Amino acid metabolism	00400 Phenylalanine, tyrosine and tryptophan biosynthesis	PATH:ko00400]	Day26 vs Day25	318.273	0.0463817	0.169191	0.274138	93.0074	0.784587	0.998109	FALSE
K13747	K13747 nspC; carboxynorspermidine decarboxylase [EC:4.1.1.96]	09100 Metabolism	09105 Amino acid metabolism	00330 Arginine and proline metabolism	PATH:ko00330]	Day26 vs Day25	3540.83	-0.000461666	0.0649612	-0.0071068	99.6022	0.994344	0.998109	FALSE
K13766	K13766 liuC; methylglutaconyl-CoA hydratase [EC:4.2.1.18]	09100 Metabolism	09105 Amino acid metabolism	00280 Valine, leucine and isoleucine degradation	PATH:ko00280]	Day26 vs Day25	337.901	0.0878507	0.134196	0.654647	94.9561	0.514278	0.998109	FALSE
K13788	K13788 pta; phosphate acetyltransferase [EC:2.3.1.8]	09100 Metabolism	09106 Metabolism of other amino acids	00430 Taurine and hypotaurine metabolism	PATH:ko00430]	Day26 vs Day25	204.984	-0.180691	0.196324	-0.920372	92.3806	0.359776	0.998109	FALSE
K13821	K13821 putA; RHH-type transcriptional regulator, proline utilization regulon repressor / proline dehydrogenase / delta 1-pyrroline-5-carboxylate dehydrogenase [EC:1.5.5.2 1.2.1.88]	09100 Metabolism	09105 Amino acid metabolism	00250 Alanine, aspartate and glutamate metabolism	PATH:ko00250]	Day26 vs Day25	171.071	-0.0594569	0.20525	-0.28968	95.9728	0.772686	0.998109	FALSE
K13821	K13821 putA; RHH-type transcriptional regulator, proline utilization regulon repressor / proline dehydrogenase / delta 1-pyrroline-5-carboxylate dehydrogenase [EC:1.5.5.2 1.2.1.88]	09100 Metabolism	09105 Amino acid metabolism	00330 Arginine and proline metabolism	PATH:ko00330]	Day26 vs Day25	171.071	-0.0594569	0.20525	-0.28968	95.9728	0.772686	0.998109	FALSE
K13829	K13829 aroKB; shikimate kinase / 3-dehydroquinate synthase [EC:2.7.1.71 4.2.3.4]	09100 Metabolism	09105 Amino acid metabolism	00400 Phenylalanine, tyrosine and tryptophan biosynthesis	PATH:ko00400]	Day26 vs Day25	106.007	-0.224785	0.176173	-1.27594	100.957	0.204905	0.998109	FALSE
K13832	K13832 aroDE, DHQ-SDH; 3-dehydroquinate dehydratase / shikimate dehydrogenase [EC:4.2.1.10 1.1.1.25]	09100 Metabolism	09105 Amino acid metabolism	00400 Phenylalanine, tyrosine and tryptophan biosynthesis	PATH:ko00400]	Day26 vs Day25	193.671	0.0237916	0.180194	0.132034	107.022	0.895206	0.998109	FALSE
K13853	K13853 aroG, aroA; 3-deoxy-7-phosphoheptulonate synthase / chorismate mutase [EC:2.5.1.54 5.4.99.5]	09100 Metabolism	09105 Amino acid metabolism	00400 Phenylalanine, tyrosine and tryptophan biosynthesis	PATH:ko00400]	Day26 vs Day25	11.9898	-0.240205	0.43122	-0.557036	100.324	0.578744	0.998109	FALSE
K13953	K13953 adhP; alcohol dehydrogenase, propanol-preferring [EC:1.1.1.1]	09100 Metabolism	09105 Amino acid metabolism	00350 Tyrosine metabolism	PATH:ko00350]	Day26 vs Day25	22.8252	-0.0487029	0.291018	-0.167353	107.007	0.867408	0.998109	FALSE
K13954	K13954 yiaY; alcohol dehydrogenase [EC:1.1.1.1]	09100 Metabolism	09105 Amino acid metabolism	00350 Tyrosine metabolism	PATH:ko00350]	Day26 vs Day25	388.149	0.0170976	0.106727	0.160199	98.8616	0.873051	0.998109	FALSE
K13990	K13990 FTCD; glutamate formiminotransferase / formiminotetrahydrofolate cyclodeaminase [EC:2.1.2.5 4.3.1.4]	09100 Metabolism	09105 Amino acid metabolism	00340 Histidine metabolism	PATH:ko00340]	Day26 vs Day25	2394.75	0.0376137	0.0855446	0.439697	107.234	0.661042	0.998109	FALSE
K14155	K14155 patB, malY; cysteine-S-conjugate beta-lyase [EC:4.4.1.13]	09100 Metabolism	09106 Metabolism of other amino acids	00450 Selenocompound metabolism	PATH:ko00450]	Day26 vs Day25	7159.55	-0.0103523	0.0527171	-0.196375	107.066	0.844689	0.998109	FALSE
K14155	K14155 patB, malY; cysteine-S-conjugate beta-lyase [EC:4.4.1.13]	09100 Metabolism	09105 Amino acid metabolism	00270 Cysteine and methionine metabolism	PATH:ko00270]	Day26 vs Day25	7159.55	-0.0103523	0.0527171	-0.196375	107.066	0.844689	0.998109	FALSE
K14170	K14170 pheA; chorismate mutase / prephenate dehydratase [EC:5.4.99.5 4.2.1.51]	09100 Metabolism	09105 Amino acid metabolism	00400 Phenylalanine, tyrosine and tryptophan biosynthesis	PATH:ko00400]	Day26 vs Day25	1662.67	-0.0696014	0.0778232	-0.894353	107.02	0.37314	0.998109	FALSE
K14187	K14187 tyrA; chorismate mutase / prephenate dehydrogenase [EC:5.4.99.5 1.3.1.12]	09100 Metabolism	09105 Amino acid metabolism	00400 Phenylalanine, tyrosine and tryptophan biosynthesis	PATH:ko00400]	Day26 vs Day25	79.1272	-0.130604	0.376026	-0.347327	91.7685	0.729141	0.998109	FALSE
K14188	K14188 dltC; D-alanine--poly(phosphoribitol) ligase subunit 2 [EC:6.1.1.13]	09100 Metabolism	09106 Metabolism of other amino acids	00470 D-Amino acid metabolism	PATH:ko00470]	Day26 vs Day25	38.0052	-0.550799	0.227669	-2.4193	107.125	0.017235	0.329227	FALSE
K14260	K14260 alaA; alanine-synthesizing transaminase [EC:2.6.1.66 2.6.1.2]	09100 Metabolism	09105 Amino acid metabolism	00250 Alanine, aspartate and glutamate metabolism	PATH:ko00250]	Day26 vs Day25	313.261	-0.222176	0.148857	-1.49255	95.5661	0.13885	0.998109	FALSE
K14260	K14260 alaA; alanine-synthesizing transaminase [EC:2.6.1.66 2.6.1.2]	09100 Metabolism	09105 Amino acid metabolism	00290 Valine, leucine and isoleucine biosynthesis	PATH:ko00290]	Day26 vs Day25	313.261	-0.222176	0.148857	-1.49255	95.5661	0.13885	0.998109	FALSE
K14260	K14260 alaA; alanine-synthesizing transaminase [EC:2.6.1.66 2.6.1.2]	09100 Metabolism	09105 Amino acid metabolism	00220 Arginine biosynthesis	PATH:ko00220]	Day26 vs Day25	313.261	-0.222176	0.148857	-1.49255	95.5661	0.13885	0.998109	FALSE
K14682	K14682 argAB; amino-acid N-acetyltransferase [EC:2.3.1.1]	09100 Metabolism	09105 Amino acid metabolism	00220 Arginine biosynthesis	PATH:ko00220]	Day26 vs Day25	321.091	0.0684942	0.172302	0.397524	93.4375	0.691887	0.998109	FALSE
K14977	K14977 ylbA, UGHY; (S)-ureidoglycine aminohydrolase [EC:3.5.3.26]	09100 Metabolism	09104 Nucleotide metabolism	00230 Purine metabolism	PATH:ko00230]	Day26 vs Day25	22.4639	-0.00631178	0.180031	-0.0350594	98.9196	0.972103	0.998109	FALSE
K15024	K15024 K15024; putative phosphotransacetylase [EC:2.3.1.8]	09100 Metabolism	09106 Metabolism of other amino acids	00430 Taurine and hypotaurine metabolism	PATH:ko00430]	Day26 vs Day25	853.946	-0.0960665	0.0877326	-1.09499	107.029	0.275978	0.998109	FALSE
K15226	K15226 tyrAa; arogenate dehydrogenase (NADP+) [EC:1.3.1.78]	09100 Metabolism	09105 Amino acid metabolism	00400 Phenylalanine, tyrosine and tryptophan biosynthesis	PATH:ko00400]	Day26 vs Day25	3.74337	1.28888	0.526285	2.44901	99.6123	0.0160716	0.329227	FALSE
K15372	K15372 toa; taurine---2-oxoglutarate transaminase [EC:2.6.1.55]	09100 Metabolism	09106 Metabolism of other amino acids	00410 beta-Alanine metabolism	PATH:ko00410]	Day26 vs Day25	32.9289	-0.0729241	0.173132	-0.421206	102.321	0.674488	0.998109	FALSE
K15372	K15372 toa; taurine---2-oxoglutarate transaminase [EC:2.6.1.55]	09100 Metabolism	09106 Metabolism of other amino acids	00430 Taurine and hypotaurine metabolism	PATH:ko00430]	Day26 vs Day25	32.9289	-0.0729241	0.173132	-0.421206	102.321	0.674488	0.998109	FALSE
K15515	K15515 sauS; sulfoacetaldehyde dehydrogenase [EC:1.2.1.81]	09100 Metabolism	09106 Metabolism of other amino acids	00430 Taurine and hypotaurine metabolism	PATH:ko00430]	Day26 vs Day25	24.7397	-0.397548	0.196006	-2.02824	98.5726	0.0452332	0.590004	FALSE
K15552	K15552 tauC; taurine transport system permease protein	09100 Metabolism	09102 Energy metabolism	00920 Sulfur metabolism	PATH:ko00920]	Day26 vs Day25	31.4684	-0.0216541	0.234069	-0.0925116	94.7268	0.926487	0.998109	FALSE
K15553	K15553 ssuA; sulfonate transport system substrate-binding protein	09100 Metabolism	09102 Energy metabolism	00920 Sulfur metabolism	PATH:ko00920]	Day26 vs Day25	110.803	-0.213099	0.106471	-2.00148	99.3935	0.0480663	0.609908	FALSE
K15554	K15554 ssuC; sulfonate transport system permease protein	09100 Metabolism	09102 Energy metabolism	00920 Sulfur metabolism	PATH:ko00920]	Day26 vs Day25	130.783	-0.133936	0.119264	-1.12302	97.6922	0.26418	0.998109	FALSE
K15555	K15555 ssuB; sulfonate transport system ATP-binding protein [EC:7.6.2.14]	09100 Metabolism	09102 Energy metabolism	00920 Sulfur metabolism	PATH:ko00920]	Day26 vs Day25	371.135	-0.0383601	0.101897	-0.376459	97.5463	0.707394	0.998109	FALSE
K15633	K15633 gpmI; 2,3-bisphosphoglycerate-independent phosphoglycerate mutase [EC:5.4.2.12]	09100 Metabolism	09105 Amino acid metabolism	00260 Glycine, serine and threonine metabolism	PATH:ko00260]	Day26 vs Day25	4774.99	0.000824207	0.0442838	0.0186119	107.059	0.985185	0.998109	FALSE
K15634	K15634 gpmB; 2,3-bisphosphoglycerate-dependent phosphoglycerate mutase [EC:5.4.2.11]	09100 Metabolism	09105 Amino acid metabolism	00260 Glycine, serine and threonine metabolism	PATH:ko00260]	Day26 vs Day25	5951.43	-0.0277518	0.0484618	-0.572653	99.8497	0.568167	0.998109	FALSE
K15635	K15635 apgM; 2,3-bisphosphoglycerate-independent phosphoglycerate mutase [EC:5.4.2.12]	09100 Metabolism	09105 Amino acid metabolism	00260 Glycine, serine and threonine metabolism	PATH:ko00260]	Day26 vs Day25	2854.36	-0.0097623	0.0653894	-0.149295	107.037	0.881602	0.998109	FALSE
K15778	K15778 pmm-pgm; phosphomannomutase / phosphoglucomutase [EC:5.4.2.8 5.4.2.2]	09100 Metabolism	09104 Nucleotide metabolism	00230 Purine metabolism	PATH:ko00230]	Day26 vs Day25	127.095	-0.332102	0.136124	-2.43971	107.022	0.0163421	0.329227	FALSE
K15792	K15792 murEF; MurE/MurF fusion protein [EC:6.3.2.13 6.3.2.10]	09100 Metabolism	09105 Amino acid metabolism	00300 Lysine biosynthesis	PATH:ko00300]	Day26 vs Day25	221.007	0.120472	0.241345	0.499171	100.724	0.618748	0.998109	FALSE
K15866	K15866 paaG; 2-(1,2-epoxy-1,2-dihydrophenyl)acetyl-CoA isomerase [EC:5.3.3.18]	09100 Metabolism	09105 Amino acid metabolism	00360 Phenylalanine metabolism	PATH:ko00360]	Day26 vs Day25	251.043	-0.0113683	0.192961	-0.0589149	100.98	0.953136	0.998109	FALSE
K15876	K15876 nrfH; cytochrome c nitrite reductase small subunit	09100 Metabolism	09102 Energy metabolism	00910 Nitrogen metabolism	PATH:ko00910]	Day26 vs Day25	2547.66	0.023941	0.0871513	0.274706	107.216	0.784071	0.998109	FALSE
K16066	K16066 ydfG; 3-hydroxy acid dehydrogenase / malonic semialdehyde reductase [EC:1.1.1.381 1.1.1.-]	09100 Metabolism	09104 Nucleotide metabolism	00240 Pyrimidine metabolism	PATH:ko00240]	Day26 vs Day25	64.796	-0.173628	0.36032	-0.481871	94.5049	0.631012	0.998109	FALSE
K16066	K16066 ydfG; 3-hydroxy acid dehydrogenase / malonic semialdehyde reductase [EC:1.1.1.381 1.1.1.-]	09100 Metabolism	09105 Amino acid metabolism	00260 Glycine, serine and threonine metabolism	PATH:ko00260]	Day26 vs Day25	64.796	-0.173628	0.36032	-0.481871	94.5049	0.631012	0.998109	FALSE
K16306	K16306 K16306; fructose-bisphosphate aldolase / 2-amino-3,7-dideoxy-D-threo-hept-6-ulosonate synthase [EC:4.1.2.13 2.2.1.10]	09100 Metabolism	09105 Amino acid metabolism	00400 Phenylalanine, tyrosine and tryptophan biosynthesis	PATH:ko00400]	Day26 vs Day25	88.5536	-0.467807	0.184795	-2.53149	107.016	0.012811	0.329227	FALSE
K16328	K16328 psuK; pseudouridine kinase [EC:2.7.1.83]	09100 Metabolism	09104 Nucleotide metabolism	00240 Pyrimidine metabolism	PATH:ko00240]	Day26 vs Day25	300.323	0.00635281	0.103319	0.0614875	100.355	0.951093	0.998109	FALSE
K16329	K16329 psuG; pseudouridylate synthase [EC:4.2.1.70]	09100 Metabolism	09104 Nucleotide metabolism	00240 Pyrimidine metabolism	PATH:ko00240]	Day26 vs Day25	103.848	-0.187832	0.17433	-1.07745	99.9752	0.283873	0.998109	FALSE
K16792	K16792 aksD; methanogen homoaconitase large subunit [EC:4.2.1.114]	09100 Metabolism	09105 Amino acid metabolism	00300 Lysine biosynthesis	PATH:ko00300]	Day26 vs Day25	75.87	-0.529025	0.205589	-2.57322	107.02	0.0114449	0.329227	FALSE
K16793	K16793 aksE; methanogen homoaconitase small subunit [EC:4.2.1.114]	09100 Metabolism	09105 Amino acid metabolism	00300 Lysine biosynthesis	PATH:ko00300]	Day26 vs Day25	75.5164	-0.530036	0.20639	-2.56812	107.021	0.0116044	0.329227	FALSE
K16841	K16841 hpxA; allantoin racemase [EC:5.1.99.3]	09100 Metabolism	09104 Nucleotide metabolism	00230 Purine metabolism	PATH:ko00230]	Day26 vs Day25	24.5735	-0.0637201	0.28714	-0.221913	100.957	0.82483	0.998109	FALSE
K16843	K16843 slcC; (S)-sulfolactate dehydrogenase [EC:1.1.1.310]	09100 Metabolism	09105 Amino acid metabolism	00270 Cysteine and methionine metabolism	PATH:ko00270]	Day26 vs Day25	7.14608	0.0865954	0.388665	0.222802	100.349	0.824143	0.998109	FALSE
K16845	K16845 suyA; (2R)-sulfolactate sulfo-lyase subunit alpha [EC:4.4.1.24]	09100 Metabolism	09105 Amino acid metabolism	00270 Cysteine and methionine metabolism	PATH:ko00270]	Day26 vs Day25	21.6554	-0.521842	0.215521	-2.4213	98.388	0.0172974	0.329227	FALSE
K16846	K16846 suyB; (2R)-sulfolactate sulfo-lyase subunit beta [EC:4.4.1.24]	09100 Metabolism	09105 Amino acid metabolism	00270 Cysteine and methionine metabolism	PATH:ko00270]	Day26 vs Day25	15.6525	-1.1289	0.340293	-3.31744	98.6066	0.00127309	0.235246	FALSE
K16937	K16937 doxD; thiosulfate dehydrogenase (quinone) large subunit [EC:1.8.5.2]	09100 Metabolism	09102 Energy metabolism	00920 Sulfur metabolism	PATH:ko00920]	Day26 vs Day25	121.99	-0.116991	0.126582	-0.924229	100.834	0.357574	0.998109	FALSE
K16950	K16950 asrA; anaerobic sulfite reductase subunit A	09100 Metabolism	09102 Energy metabolism	00920 Sulfur metabolism	PATH:ko00920]	Day26 vs Day25	72.8285	-0.048002	0.195521	-0.245508	107.081	0.806533	0.998109	FALSE
K16951	K16951 asrB; anaerobic sulfite reductase subunit B	09100 Metabolism	09102 Energy metabolism	00920 Sulfur metabolism	PATH:ko00920]	Day26 vs Day25	73.6462	-0.0552199	0.194683	-0.283641	107.08	0.777234	0.998109	FALSE
K17103	K17103 CHO1, pssA; CDP-diacylglycerol---serine O-phosphatidyltransferase [EC:2.7.8.8]	09100 Metabolism	09105 Amino acid metabolism	00260 Glycine, serine and threonine metabolism	PATH:ko00260]	Day26 vs Day25	4322.18	0.00797766	0.0548337	0.145488	99.3048	0.88462	0.998109	FALSE
K17217	K17217 mccB; cystathionine gamma-lyase / homocysteine desulfhydrase [EC:4.4.1.1 4.4.1.2]	09100 Metabolism	09105 Amino acid metabolism	00270 Cysteine and methionine metabolism	PATH:ko00270]	Day26 vs Day25	35.1194	0.00752356	0.205802	0.0365573	98.8479	0.970912	0.998109	FALSE
K17217	K17217 mccB; cystathionine gamma-lyase / homocysteine desulfhydrase [EC:4.4.1.1 4.4.1.2]	09100 Metabolism	09105 Amino acid metabolism	00260 Glycine, serine and threonine metabolism	PATH:ko00260]	Day26 vs Day25	35.1194	0.00752356	0.205802	0.0365573	98.8479	0.970912	0.998109	FALSE
K17217	K17217 mccB; cystathionine gamma-lyase / homocysteine desulfhydrase [EC:4.4.1.1 4.4.1.2]	09100 Metabolism	09102 Energy metabolism	00920 Sulfur metabolism	PATH:ko00920]	Day26 vs Day25	35.1194	0.00752356	0.205802	0.0365573	98.8479	0.970912	0.998109	FALSE
K17218	K17218 sqr; sulfide:quinone oxidoreductase [EC:1.8.5.4]	09100 Metabolism	09102 Energy metabolism	00920 Sulfur metabolism	PATH:ko00920]	Day26 vs Day25	56.4927	0.12649	0.149405	0.846627	94.7974	0.399335	0.998109	FALSE
K17363	K17363 urdA; urocanate reductase [EC:1.3.99.33]	09100 Metabolism	09105 Amino acid metabolism	00340 Histidine metabolism	PATH:ko00340]	Day26 vs Day25	8.17603	-0.176844	0.395512	-0.447126	107.164	0.655687	0.998109	FALSE
K17462	K17462 yrrT; putative AdoMet-dependent methyltransferase [EC:2.1.1.-]	09100 Metabolism	09105 Amino acid metabolism	00270 Cysteine and methionine metabolism	PATH:ko00270]	Day26 vs Day25	13.428	-0.0932348	0.27686	-0.336758	101.277	0.736996	0.998109	FALSE
K17723	K17723 preA; dihydropyrimidine dehydrogenase (NAD+) subunit PreA [EC:1.3.1.1]	09100 Metabolism	09104 Nucleotide metabolism	00240 Pyrimidine metabolism	PATH:ko00240]	Day26 vs Day25	1518.6	0.0428112	0.108908	0.393095	97.7861	0.695105	0.998109	FALSE
K17723	K17723 preA; dihydropyrimidine dehydrogenase (NAD+) subunit PreA [EC:1.3.1.1]	09100 Metabolism	09106 Metabolism of other amino acids	00410 beta-Alanine metabolism	PATH:ko00410]	Day26 vs Day25	1518.6	0.0428112	0.108908	0.393095	97.7861	0.695105	0.998109	FALSE
K17828	K17828 pyrDI; dihydroorotate dehydrogenase (NAD+) catalytic subunit [EC:1.3.1.14]	09100 Metabolism	09104 Nucleotide metabolism	00240 Pyrimidine metabolism	PATH:ko00240]	Day26 vs Day25	4981.87	-0.0187937	0.0437881	-0.429197	100.12	0.668702	0.998109	FALSE
K17898	K17898 oraE; D-ornithine 4,5-aminomutase subunit beta [EC:5.4.3.5]	09100 Metabolism	09106 Metabolism of other amino acids	00470 D-Amino acid metabolism	PATH:ko00470]	Day26 vs Day25	11.985	-0.418021	0.285361	-1.46488	107.05	0.145884	0.998109	FALSE
K17899	K17899 oraS; D-ornithine 4,5-aminomutase subunit alpha [EC:5.4.3.5]	09100 Metabolism	09106 Metabolism of other amino acids	00470 D-Amino acid metabolism	PATH:ko00470]	Day26 vs Day25	11.985	-0.418021	0.285361	-1.46488	107.05	0.145884	0.998109	FALSE
K17950	K17950 cuyA; L-cysteate sulfo-lyase [EC:4.4.1.25]	09100 Metabolism	09105 Amino acid metabolism	00270 Cysteine and methionine metabolism	PATH:ko00270]	Day26 vs Day25	21.9059	0.177233	0.195095	0.908442	100.762	0.365812	0.998109	FALSE
K18011	K18011 kamE; beta-lysine 5,6-aminomutase beta subunit [EC:5.4.3.3]	09100 Metabolism	09106 Metabolism of other amino acids	00470 D-Amino acid metabolism	PATH:ko00470]	Day26 vs Day25	167.984	-0.18202	0.14322	-1.27091	99.016	0.206737	0.998109	FALSE
K18011	K18011 kamE; beta-lysine 5,6-aminomutase beta subunit [EC:5.4.3.3]	09100 Metabolism	09105 Amino acid metabolism	00310 Lysine degradation	PATH:ko00310]	Day26 vs Day25	167.984	-0.18202	0.14322	-1.27091	99.016	0.206737	0.998109	FALSE
K18012	K18012 kdd; L-erythro-3,5-diaminohexanoate dehydrogenase [EC:1.4.1.11]	09100 Metabolism	09105 Amino acid metabolism	00310 Lysine degradation	PATH:ko00310]	Day26 vs Day25	199.884	-0.168919	0.139362	-1.21209	98.8436	0.228366	0.998109	FALSE
K18013	K18013 kce; 3-keto-5-aminohexanoate cleavage enzyme [EC:2.3.1.247]	09100 Metabolism	09105 Amino acid metabolism	00310 Lysine degradation	PATH:ko00310]	Day26 vs Day25	353.617	-0.173541	0.156561	-1.10846	98.4853	0.270364	0.998109	FALSE
K18014	K18014 kal; 3-aminobutyryl-CoA ammonia-lyase [EC:4.3.1.14]	09100 Metabolism	09105 Amino acid metabolism	00310 Lysine degradation	PATH:ko00310]	Day26 vs Day25	184.33	-0.200823	0.13649	-1.47134	98.9818	0.144371	0.998109	FALSE
K18123	K18123 HOGA1; 4-hydroxy-2-oxoglutarate aldolase [EC:4.1.3.16]	09100 Metabolism	09105 Amino acid metabolism	00330 Arginine and proline metabolism	PATH:ko00330]	Day26 vs Day25	19.5446	-0.0437747	0.239687	-0.182633	99.3909	0.855458	0.998109	FALSE
K18384	K18384 L3HYPDH; trans-L-3-hydroxyproline dehydratase [EC:4.2.1.77]	09100 Metabolism	09105 Amino acid metabolism	00330 Arginine and proline metabolism	PATH:ko00330]	Day26 vs Day25	10.103	-0.97823	0.397145	-2.46315	93.4801	0.0156021	0.329227	FALSE
K18447	K18447 NUDX14; ADP-sugar diphosphatase [EC:3.6.1.21]	09100 Metabolism	09104 Nucleotide metabolism	00230 Purine metabolism	PATH:ko00230]	Day26 vs Day25	42.4951	0.0639045	0.275932	0.231596	100.403	0.817323	0.998109	FALSE
K18532	K18532 AK6, FAP7; adenylate kinase [EC:2.7.4.3]	09100 Metabolism	09104 Nucleotide metabolism	00230 Purine metabolism	PATH:ko00230]	Day26 vs Day25	76.3484	-0.517644	0.203158	-2.54799	107.02	0.0122543	0.329227	FALSE
K18933	K18933 mfnA, adc; tyrosine decarboxylase / aspartate 1-decarboxylase [EC:4.1.1.25 4.1.1.11]	09100 Metabolism	09105 Amino acid metabolism	00350 Tyrosine metabolism	PATH:ko00350]	Day26 vs Day25	75.5203	-0.529555	0.206376	-2.56597	107.021	0.0116722	0.329227	FALSE
K18933	K18933 mfnA, adc; tyrosine decarboxylase / aspartate 1-decarboxylase [EC:4.1.1.25 4.1.1.11]	09100 Metabolism	09106 Metabolism of other amino acids	00410 beta-Alanine metabolism	PATH:ko00410]	Day26 vs Day25	75.5203	-0.529555	0.206376	-2.56597	107.021	0.0116722	0.329227	FALSE
K19244	K19244 ala; alanine dehydrogenase [EC:1.4.1.1]	09100 Metabolism	09106 Metabolism of other amino acids	00430 Taurine and hypotaurine metabolism	PATH:ko00430]	Day26 vs Day25	53.3258	-0.110538	0.209875	-0.526684	98.852	0.599593	0.998109	FALSE
K19244	K19244 ala; alanine dehydrogenase [EC:1.4.1.1]	09100 Metabolism	09105 Amino acid metabolism	00250 Alanine, aspartate and glutamate metabolism	PATH:ko00250]	Day26 vs Day25	53.3258	-0.110538	0.209875	-0.526684	98.852	0.599593	0.998109	FALSE
K19710	K19710 E2.7.7.53; ATP adenylyltransferase [EC:2.7.7.53]	09100 Metabolism	09104 Nucleotide metabolism	00230 Purine metabolism	PATH:ko00230]	Day26 vs Day25	91.7611	-0.167421	0.152732	-1.09618	103.35	0.275549	0.998109	FALSE
K00001	K00001 E1.1.1.1, adh; alcohol dehydrogenase [EC:1.1.1.1]	09100 Metabolism	09105 Amino acid metabolism	00350 Tyrosine metabolism	PATH:ko00350]	Day27 vs Day25	466.118	-0.000269827	0.0691719	-0.00390081	98.5699	0.996895	0.999354	FALSE
K00003	K00003 hom; homoserine dehydrogenase [EC:1.1.1.3]	09100 Metabolism	09105 Amino acid metabolism	00300 Lysine biosynthesis	PATH:ko00300]	Day27 vs Day25	2305.43	-0.0792405	0.0672908	-1.17758	107.01	0.241575	0.960014	FALSE
K00003	K00003 hom; homoserine dehydrogenase [EC:1.1.1.3]	09100 Metabolism	09105 Amino acid metabolism	00260 Glycine, serine and threonine metabolism	PATH:ko00260]	Day27 vs Day25	2305.43	-0.0792405	0.0672908	-1.17758	107.01	0.241575	0.960014	FALSE
K00003	K00003 hom; homoserine dehydrogenase [EC:1.1.1.3]	09100 Metabolism	09105 Amino acid metabolism	00270 Cysteine and methionine metabolism	PATH:ko00270]	Day27 vs Day25	2305.43	-0.0792405	0.0672908	-1.17758	107.01	0.241575	0.960014	FALSE
K00013	K00013 hisD; histidinol dehydrogenase [EC:1.1.1.23]	09100 Metabolism	09105 Amino acid metabolism	00340 Histidine metabolism	PATH:ko00340]	Day27 vs Day25	4601.76	0.00428351	0.0421925	0.101523	107.013	0.919325	0.999354	FALSE
K00014	K00014 aroE; shikimate dehydrogenase [EC:1.1.1.25]	09100 Metabolism	09105 Amino acid metabolism	00400 Phenylalanine, tyrosine and tryptophan biosynthesis	PATH:ko00400]	Day27 vs Day25	5658.24	-0.0285878	0.0421342	-0.678494	99.0351	0.499041	0.999354	FALSE
K00016	K00016 LDH, ldh; L-lactate dehydrogenase [EC:1.1.1.27]	09100 Metabolism	09105 Amino acid metabolism	00270 Cysteine and methionine metabolism	PATH:ko00270]	Day27 vs Day25	2080.61	-0.0644027	0.0737905	-0.872778	107.039	0.384738	0.999354	FALSE
K00018	K00018 hprA; glycerate dehydrogenase [EC:1.1.1.29]	09100 Metabolism	09105 Amino acid metabolism	00260 Glycine, serine and threonine metabolism	PATH:ko00260]	Day27 vs Day25	3841.48	-0.0269282	0.0562322	-0.478875	99.9629	0.633073	0.999354	FALSE
K00020	K00020 HIBADH, mmsB; 3-hydroxyisobutyrate dehydrogenase [EC:1.1.1.31]	09100 Metabolism	09105 Amino acid metabolism	00280 Valine, leucine and isoleucine degradation	PATH:ko00280]	Day27 vs Day25	516.904	-0.0825042	0.0979107	-0.842648	99.9423	0.401438	0.999354	FALSE
K00024	K00024 mdh; malate dehydrogenase [EC:1.1.1.37]	09100 Metabolism	09105 Amino acid metabolism	00270 Cysteine and methionine metabolism	PATH:ko00270]	Day27 vs Day25	3410.85	0.0211759	0.0801591	0.264173	107.106	0.792154	0.999354	FALSE
K00031	K00031 IDH1, IDH2, icd; isocitrate dehydrogenase [EC:1.1.1.42]	09100 Metabolism	09106 Metabolism of other amino acids	00480 Glutathione metabolism	PATH:ko00480]	Day27 vs Day25	1986.12	-0.0131353	0.0513986	-0.255557	99.216	0.798822	0.999354	FALSE
K00033	K00033 PGD, gnd, gntZ; 6-phosphogluconate dehydrogenase [EC:1.1.1.44 1.1.1.343]	09100 Metabolism	09106 Metabolism of other amino acids	00480 Glutathione metabolism	PATH:ko00480]	Day27 vs Day25	939.256	-0.0328257	0.0613473	-0.535079	96.6184	0.593825	0.999354	FALSE
K00036	K00036 G6PD, zwf; glucose-6-phosphate 1-dehydrogenase [EC:1.1.1.49 1.1.1.363]	09100 Metabolism	09106 Metabolism of other amino acids	00480 Glutathione metabolism	PATH:ko00480]	Day27 vs Day25	670.809	-0.043463	0.0647621	-0.671119	97.1374	0.503738	0.999354	FALSE
K00052	K00052 leuB, IMDH; 3-isopropylmalate dehydrogenase [EC:1.1.1.85]	09100 Metabolism	09105 Amino acid metabolism	00290 Valine, leucine and isoleucine biosynthesis	PATH:ko00290]	Day27 vs Day25	4871.75	0.00609701	0.041045	0.148544	107.015	0.882193	0.999354	FALSE
K00053	K00053 ilvC; ketol-acid reductoisomerase [EC:1.1.1.86]	09100 Metabolism	09105 Amino acid metabolism	00290 Valine, leucine and isoleucine biosynthesis	PATH:ko00290]	Day27 vs Day25	4858.83	-0.0115926	0.0430933	-0.269012	107.014	0.788438	0.999354	FALSE
K00055	K00055 E1.1.1.90; aryl-alcohol dehydrogenase [EC:1.1.1.90]	09100 Metabolism	09105 Amino acid metabolism	00350 Tyrosine metabolism	PATH:ko00350]	Day27 vs Day25	6.40559	0.143106	0.550032	0.260178	99.7586	0.795263	0.999354	FALSE
K00055	K00055 E1.1.1.90; aryl-alcohol dehydrogenase [EC:1.1.1.90]	09100 Metabolism	09105 Amino acid metabolism	00360 Phenylalanine metabolism	PATH:ko00360]	Day27 vs Day25	6.40559	0.143106	0.550032	0.260178	99.7586	0.795263	0.999354	FALSE
K00058	K00058 serA, PHGDH; D-3-phosphoglycerate dehydrogenase / 2-oxoglutarate reductase [EC:1.1.1.95 1.1.1.399]	09100 Metabolism	09105 Amino acid metabolism	00260 Glycine, serine and threonine metabolism	PATH:ko00260]	Day27 vs Day25	6953	0.0186445	0.0360351	0.517399	100.087	0.60602	0.999354	FALSE
K00058	K00058 serA, PHGDH; D-3-phosphoglycerate dehydrogenase / 2-oxoglutarate reductase [EC:1.1.1.95 1.1.1.399]	09100 Metabolism	09105 Amino acid metabolism	00270 Cysteine and methionine metabolism	PATH:ko00270]	Day27 vs Day25	6953	0.0186445	0.0360351	0.517399	100.087	0.60602	0.999354	FALSE
K00060	K00060 tdh; threonine 3-dehydrogenase [EC:1.1.1.103]	09100 Metabolism	09105 Amino acid metabolism	00260 Glycine, serine and threonine metabolism	PATH:ko00260]	Day27 vs Day25	145.147	0.202779	0.0831595	2.43843	97.7933	0.0165554	0.450148	FALSE
K00073	K00073 allD; ureidoglycolate dehydrogenase (NAD+) [EC:1.1.1.350]	09100 Metabolism	09104 Nucleotide metabolism	00230 Purine metabolism	PATH:ko00230]	Day27 vs Day25	19.0968	-0.330305	0.23825	-1.38638	100.551	0.168698	0.83762	FALSE
K00074	K00074 paaH, hbd, fadB, mmgB; 3-hydroxybutyryl-CoA dehydrogenase [EC:1.1.1.157]	09100 Metabolism	09105 Amino acid metabolism	00360 Phenylalanine metabolism	PATH:ko00360]	Day27 vs Day25	1875.3	-0.125831	0.0702447	-1.79133	98.0238	0.0763267	0.606348	FALSE
K00087	K00087 ygeS, xdhA; xanthine dehydrogenase molybdenum-binding subunit [EC:1.17.1.4]	09100 Metabolism	09104 Nucleotide metabolism	00230 Purine metabolism	PATH:ko00230]	Day27 vs Day25	334.855	-0.0579659	0.143803	-0.403093	93.9578	0.687796	0.999354	FALSE
K00088	K00088 IMPDH, guaB; IMP dehydrogenase [EC:1.1.1.205]	09100 Metabolism	09104 Nucleotide metabolism	00230 Purine metabolism	PATH:ko00230]	Day27 vs Day25	5617.23	-0.0041344	0.039721	-0.104086	98.1076	0.917314	0.999354	FALSE
K00121	K00121 frmA, ADH5, adhC; S-(hydroxymethyl)glutathione dehydrogenase / alcohol dehydrogenase [EC:1.1.1.284 1.1.1.1]	09100 Metabolism	09105 Amino acid metabolism	00350 Tyrosine metabolism	PATH:ko00350]	Day27 vs Day25	34.5726	-0.184089	0.147245	-1.25023	98.786	0.214171	0.925976	FALSE
K00128	K00128 ALDH; aldehyde dehydrogenase (NAD+) [EC:1.2.1.3]	09100 Metabolism	09105 Amino acid metabolism	00330 Arginine and proline metabolism	PATH:ko00330]	Day27 vs Day25	1196.89	-0.0101066	0.0537679	-0.187967	98.6592	0.851289	0.999354	FALSE
K00128	K00128 ALDH; aldehyde dehydrogenase (NAD+) [EC:1.2.1.3]	09100 Metabolism	09106 Metabolism of other amino acids	00410 beta-Alanine metabolism	PATH:ko00410]	Day27 vs Day25	1196.89	-0.0101066	0.0537679	-0.187967	98.6592	0.851289	0.999354	FALSE
K00128	K00128 ALDH; aldehyde dehydrogenase (NAD+) [EC:1.2.1.3]	09100 Metabolism	09105 Amino acid metabolism	00280 Valine, leucine and isoleucine degradation	PATH:ko00280]	Day27 vs Day25	1196.89	-0.0101066	0.0537679	-0.187967	98.6592	0.851289	0.999354	FALSE
K00128	K00128 ALDH; aldehyde dehydrogenase (NAD+) [EC:1.2.1.3]	09100 Metabolism	09105 Amino acid metabolism	00380 Tryptophan metabolism	PATH:ko00380]	Day27 vs Day25	1196.89	-0.0101066	0.0537679	-0.187967	98.6592	0.851289	0.999354	FALSE
K00128	K00128 ALDH; aldehyde dehydrogenase (NAD+) [EC:1.2.1.3]	09100 Metabolism	09105 Amino acid metabolism	00340 Histidine metabolism	PATH:ko00340]	Day27 vs Day25	1196.89	-0.0101066	0.0537679	-0.187967	98.6592	0.851289	0.999354	FALSE
K00128	K00128 ALDH; aldehyde dehydrogenase (NAD+) [EC:1.2.1.3]	09100 Metabolism	09105 Amino acid metabolism	00310 Lysine degradation	PATH:ko00310]	Day27 vs Day25	1196.89	-0.0101066	0.0537679	-0.187967	98.6592	0.851289	0.999354	FALSE
K00130	K00130 betB, gbsA; betaine-aldehyde dehydrogenase [EC:1.2.1.8]	09100 Metabolism	09105 Amino acid metabolism	00260 Glycine, serine and threonine metabolism	PATH:ko00260]	Day27 vs Day25	6.17434	-0.826215	0.330657	-2.49871	99.5562	0.0141014	0.423784	FALSE
K00133	K00133 asd; aspartate-semialdehyde dehydrogenase [EC:1.2.1.11]	09100 Metabolism	09105 Amino acid metabolism	00270 Cysteine and methionine metabolism	PATH:ko00270]	Day27 vs Day25	5411.79	0.0103406	0.0419957	0.24623	98.6697	0.806015	0.999354	FALSE
K00133	K00133 asd; aspartate-semialdehyde dehydrogenase [EC:1.2.1.11]	09100 Metabolism	09105 Amino acid metabolism	00300 Lysine biosynthesis	PATH:ko00300]	Day27 vs Day25	5411.79	0.0103406	0.0419957	0.24623	98.6697	0.806015	0.999354	FALSE
K00133	K00133 asd; aspartate-semialdehyde dehydrogenase [EC:1.2.1.11]	09100 Metabolism	09105 Amino acid metabolism	00260 Glycine, serine and threonine metabolism	PATH:ko00260]	Day27 vs Day25	5411.79	0.0103406	0.0419957	0.24623	98.6697	0.806015	0.999354	FALSE
K00135	K00135 gabD; succinate-semialdehyde dehydrogenase / glutarate-semialdehyde dehydrogenase [EC:1.2.1.16 1.2.1.79 1.2.1.20]	09100 Metabolism	09105 Amino acid metabolism	00250 Alanine, aspartate and glutamate metabolism	PATH:ko00250]	Day27 vs Day25	194.267	0.0032427	0.12175	0.0266339	107.001	0.978801	0.999354	FALSE
K00135	K00135 gabD; succinate-semialdehyde dehydrogenase / glutarate-semialdehyde dehydrogenase [EC:1.2.1.16 1.2.1.79 1.2.1.20]	09100 Metabolism	09105 Amino acid metabolism	00350 Tyrosine metabolism	PATH:ko00350]	Day27 vs Day25	194.267	0.0032427	0.12175	0.0266339	107.001	0.978801	0.999354	FALSE
K00135	K00135 gabD; succinate-semialdehyde dehydrogenase / glutarate-semialdehyde dehydrogenase [EC:1.2.1.16 1.2.1.79 1.2.1.20]	09100 Metabolism	09105 Amino acid metabolism	00310 Lysine degradation	PATH:ko00310]	Day27 vs Day25	194.267	0.0032427	0.12175	0.0266339	107.001	0.978801	0.999354	FALSE
K00140	K00140 mmsA, iolA, ALDH6A1; malonate-semialdehyde dehydrogenase (acetylating) / methylmalonate-semialdehyde dehydrogenase [EC:1.2.1.18 1.2.1.27]	09100 Metabolism	09106 Metabolism of other amino acids	00410 beta-Alanine metabolism	PATH:ko00410]	Day27 vs Day25	36.3706	-0.150634	0.166935	-0.902354	99.8688	0.36904	0.999354	FALSE
K00140	K00140 mmsA, iolA, ALDH6A1; malonate-semialdehyde dehydrogenase (acetylating) / methylmalonate-semialdehyde dehydrogenase [EC:1.2.1.18 1.2.1.27]	09100 Metabolism	09105 Amino acid metabolism	00280 Valine, leucine and isoleucine degradation	PATH:ko00280]	Day27 vs Day25	36.3706	-0.150634	0.166935	-0.902354	99.8688	0.36904	0.999354	FALSE
K00145	K00145 argC; N-acetyl-gamma-glutamyl-phosphate reductase [EC:1.2.1.38]	09100 Metabolism	09105 Amino acid metabolism	00220 Arginine biosynthesis	PATH:ko00220]	Day27 vs Day25	4590.01	0.00377515	0.0423425	0.0891574	107.014	0.929123	0.999354	FALSE
K00147	K00147 proA; glutamate-5-semialdehyde dehydrogenase [EC:1.2.1.41]	09100 Metabolism	09105 Amino acid metabolism	00330 Arginine and proline metabolism	PATH:ko00330]	Day27 vs Day25	4118.74	0.0180283	0.0456718	0.394735	107.029	0.693824	0.999354	FALSE
K00166	K00166 BCKDHA, bkdA1; 2-oxoisovalerate dehydrogenase E1 component subunit alpha [EC:1.2.4.4]	09100 Metabolism	09105 Amino acid metabolism	00280 Valine, leucine and isoleucine degradation	PATH:ko00280]	Day27 vs Day25	12.2533	-0.486842	0.440401	-1.10545	100.004	0.271616	0.994184	FALSE
K00167	K00167 BCKDHB, bkdA2; 2-oxoisovalerate dehydrogenase E1 component subunit beta [EC:1.2.4.4]	09100 Metabolism	09105 Amino acid metabolism	00280 Valine, leucine and isoleucine degradation	PATH:ko00280]	Day27 vs Day25	12.2533	-0.486842	0.440401	-1.10545	100.004	0.271616	0.994184	FALSE
K00184	K00184 dmsB; dimethyl sulfoxide reductase iron-sulfur subunit	09100 Metabolism	09102 Energy metabolism	00920 Sulfur metabolism	PATH:ko00920]	Day27 vs Day25	200.916	0.00750886	0.112222	0.066911	99.1868	0.946787	0.999354	FALSE
K00185	K00185 dmsC; dimethyl sulfoxide reductase membrane subunit	09100 Metabolism	09102 Energy metabolism	00920 Sulfur metabolism	PATH:ko00920]	Day27 vs Day25	158.724	0.0985042	0.129803	0.758875	99.1272	0.449728	0.999354	FALSE
K00186	K00186 vorA; 2-oxoisovalerate ferredoxin oxidoreductase alpha subunit [EC:1.2.7.7]	09100 Metabolism	09105 Amino acid metabolism	00280 Valine, leucine and isoleucine degradation	PATH:ko00280]	Day27 vs Day25	75.5128	-0.0835359	0.202724	-0.412068	107.008	0.681114	0.999354	FALSE
K00187	K00187 vorB; 2-oxoisovalerate ferredoxin oxidoreductase beta subunit [EC:1.2.7.7]	09100 Metabolism	09105 Amino acid metabolism	00280 Valine, leucine and isoleucine degradation	PATH:ko00280]	Day27 vs Day25	78.4357	-0.0545158	0.192094	-0.283798	107.007	0.777114	0.999354	FALSE
K00188	K00188 vorD; 2-oxoisovalerate ferredoxin oxidoreductase delta subunit [EC:1.2.7.7]	09100 Metabolism	09105 Amino acid metabolism	00280 Valine, leucine and isoleucine degradation	PATH:ko00280]	Day27 vs Day25	78.4324	-0.0545197	0.19209	-0.283824	107.007	0.777094	0.999354	FALSE
K00215	K00215 dapB; 4-hydroxy-tetrahydrodipicolinate reductase [EC:1.17.1.8]	09100 Metabolism	09105 Amino acid metabolism	00300 Lysine biosynthesis	PATH:ko00300]	Day27 vs Day25	5589.74	-0.00291597	0.0404692	-0.0720541	98.9409	0.942704	0.999354	FALSE
K00220	K00220 tyrC; cyclohexadieny/prephenate dehydrogenase [EC:1.3.1.43 1.3.1.12]	09100 Metabolism	09105 Amino acid metabolism	00400 Phenylalanine, tyrosine and tryptophan biosynthesis	PATH:ko00400]	Day27 vs Day25	4.16206	0.10981	0.399526	0.274852	107.001	0.78396	0.999354	FALSE
K00226	K00226 pyrD; dihydroorotate dehydrogenase (fumarate) [EC:1.3.98.1]	09100 Metabolism	09104 Nucleotide metabolism	00240 Pyrimidine metabolism	PATH:ko00240]	Day27 vs Day25	889.042	0.0151916	0.116674	0.130205	96.3177	0.896675	0.999354	FALSE
K00248	K00248 ACADS, bcd; butyryl-CoA dehydrogenase [EC:1.3.8.1]	09100 Metabolism	09105 Amino acid metabolism	00280 Valine, leucine and isoleucine degradation	PATH:ko00280]	Day27 vs Day25	1053.78	-0.0486272	0.068941	-0.705345	107.002	0.482128	0.999354	FALSE
K00248	K00248 ACADS, bcd; butyryl-CoA dehydrogenase [EC:1.3.8.1]	09100 Metabolism	09106 Metabolism of other amino acids	00410 beta-Alanine metabolism	PATH:ko00410]	Day27 vs Day25	1053.78	-0.0486272	0.068941	-0.705345	107.002	0.482128	0.999354	FALSE
K00249	K00249 ACADM, acd; acyl-CoA dehydrogenase [EC:1.3.8.7]	09100 Metabolism	09105 Amino acid metabolism	00280 Valine, leucine and isoleucine degradation	PATH:ko00280]	Day27 vs Day25	11.5325	-0.379948	0.287533	-1.3214	98.4523	0.189429	0.879383	FALSE
K00252	K00252 GCDH, gcdH; glutaryl-CoA dehydrogenase [EC:1.3.8.6]	09100 Metabolism	09105 Amino acid metabolism	00310 Lysine degradation	PATH:ko00310]	Day27 vs Day25	41.1046	0.284806	0.179691	1.58498	99.205	0.116154	0.676776	FALSE
K00252	K00252 GCDH, gcdH; glutaryl-CoA dehydrogenase [EC:1.3.8.6]	09100 Metabolism	09105 Amino acid metabolism	00380 Tryptophan metabolism	PATH:ko00380]	Day27 vs Day25	41.1046	0.284806	0.179691	1.58498	99.205	0.116154	0.676776	FALSE
K00254	K00254 DHODH, pyrD; dihydroorotate dehydrogenase [EC:1.3.5.2]	09100 Metabolism	09104 Nucleotide metabolism	00240 Pyrimidine metabolism	PATH:ko00240]	Day27 vs Day25	389.805	0.0856189	0.137088	0.624555	96.1521	0.533742	0.999354	FALSE
K00259	K00259 ald; alanine dehydrogenase [EC:1.4.1.1]	09100 Metabolism	09105 Amino acid metabolism	00250 Alanine, aspartate and glutamate metabolism	PATH:ko00250]	Day27 vs Day25	1041.65	0.0883224	0.0624468	1.41436	107.585	0.160143	0.823797	FALSE
K00259	K00259 ald; alanine dehydrogenase [EC:1.4.1.1]	09100 Metabolism	09106 Metabolism of other amino acids	00430 Taurine and hypotaurine metabolism	PATH:ko00430]	Day27 vs Day25	1041.65	0.0883224	0.0624468	1.41436	107.585	0.160143	0.823797	FALSE
K00260	K00260 gudB, rocG; glutamate dehydrogenase [EC:1.4.1.2]	09100 Metabolism	09102 Energy metabolism	00910 Nitrogen metabolism	PATH:ko00910]	Day27 vs Day25	251.423	0.304142	0.190857	1.59355	100.941	0.114163	0.672029	FALSE
K00260	K00260 gudB, rocG; glutamate dehydrogenase [EC:1.4.1.2]	09100 Metabolism	09106 Metabolism of other amino acids	00430 Taurine and hypotaurine metabolism	PATH:ko00430]	Day27 vs Day25	251.423	0.304142	0.190857	1.59355	100.941	0.114163	0.672029	FALSE
K00260	K00260 gudB, rocG; glutamate dehydrogenase [EC:1.4.1.2]	09100 Metabolism	09105 Amino acid metabolism	00250 Alanine, aspartate and glutamate metabolism	PATH:ko00250]	Day27 vs Day25	251.423	0.304142	0.190857	1.59355	100.941	0.114163	0.672029	FALSE
K00260	K00260 gudB, rocG; glutamate dehydrogenase [EC:1.4.1.2]	09100 Metabolism	09105 Amino acid metabolism	00220 Arginine biosynthesis	PATH:ko00220]	Day27 vs Day25	251.423	0.304142	0.190857	1.59355	100.941	0.114163	0.672029	FALSE
K00261	K00261 GLUD1_2, gdhA; glutamate dehydrogenase (NAD(P)+) [EC:1.4.1.3]	09100 Metabolism	09105 Amino acid metabolism	00220 Arginine biosynthesis	PATH:ko00220]	Day27 vs Day25	87.2034	0.0880582	0.160402	0.548985	96.5201	0.584283	0.999354	FALSE
K00261	K00261 GLUD1_2, gdhA; glutamate dehydrogenase (NAD(P)+) [EC:1.4.1.3]	09100 Metabolism	09105 Amino acid metabolism	00250 Alanine, aspartate and glutamate metabolism	PATH:ko00250]	Day27 vs Day25	87.2034	0.0880582	0.160402	0.548985	96.5201	0.584283	0.999354	FALSE
K00261	K00261 GLUD1_2, gdhA; glutamate dehydrogenase (NAD(P)+) [EC:1.4.1.3]	09100 Metabolism	09102 Energy metabolism	00910 Nitrogen metabolism	PATH:ko00910]	Day27 vs Day25	87.2034	0.0880582	0.160402	0.548985	96.5201	0.584283	0.999354	FALSE
K00262	K00262 E1.4.1.4, gdhA; glutamate dehydrogenase (NADP+) [EC:1.4.1.4]	09100 Metabolism	09105 Amino acid metabolism	00250 Alanine, aspartate and glutamate metabolism	PATH:ko00250]	Day27 vs Day25	7230.52	-0.00407419	0.0578449	-0.070433	107.047	0.94398	0.999354	FALSE
K00262	K00262 E1.4.1.4, gdhA; glutamate dehydrogenase (NADP+) [EC:1.4.1.4]	09100 Metabolism	09102 Energy metabolism	00910 Nitrogen metabolism	PATH:ko00910]	Day27 vs Day25	7230.52	-0.00407419	0.0578449	-0.070433	107.047	0.94398	0.999354	FALSE
K00262	K00262 E1.4.1.4, gdhA; glutamate dehydrogenase (NADP+) [EC:1.4.1.4]	09100 Metabolism	09105 Amino acid metabolism	00220 Arginine biosynthesis	PATH:ko00220]	Day27 vs Day25	7230.52	-0.00407419	0.0578449	-0.070433	107.047	0.94398	0.999354	FALSE
K00263	K00263 E1.4.1.9; leucine dehydrogenase [EC:1.4.1.9]	09100 Metabolism	09105 Amino acid metabolism	00280 Valine, leucine and isoleucine degradation	PATH:ko00280]	Day27 vs Day25	24.0221	-0.0492721	0.214089	-0.230148	102.38	0.818436	0.999354	FALSE
K00263	K00263 E1.4.1.9; leucine dehydrogenase [EC:1.4.1.9]	09100 Metabolism	09105 Amino acid metabolism	00290 Valine, leucine and isoleucine biosynthesis	PATH:ko00290]	Day27 vs Day25	24.0221	-0.0492721	0.214089	-0.230148	102.38	0.818436	0.999354	FALSE
K00265	K00265 gltB; glutamate synthase (NADPH) large chain [EC:1.4.1.13]	09100 Metabolism	09102 Energy metabolism	00910 Nitrogen metabolism	PATH:ko00910]	Day27 vs Day25	2060.04	0.0262501	0.091608	0.286548	107.175	0.775012	0.999354	FALSE
K00265	K00265 gltB; glutamate synthase (NADPH) large chain [EC:1.4.1.13]	09100 Metabolism	09105 Amino acid metabolism	00250 Alanine, aspartate and glutamate metabolism	PATH:ko00250]	Day27 vs Day25	2060.04	0.0262501	0.091608	0.286548	107.175	0.775012	0.999354	FALSE
K00266	K00266 gltD; glutamate synthase (NADPH) small chain [EC:1.4.1.13]	09100 Metabolism	09105 Amino acid metabolism	00250 Alanine, aspartate and glutamate metabolism	PATH:ko00250]	Day27 vs Day25	8666.83	0.00367583	0.0470806	0.0780754	107.018	0.937914	0.999354	FALSE
K00266	K00266 gltD; glutamate synthase (NADPH) small chain [EC:1.4.1.13]	09100 Metabolism	09102 Energy metabolism	00910 Nitrogen metabolism	PATH:ko00910]	Day27 vs Day25	8666.83	0.00367583	0.0470806	0.0780754	107.018	0.937914	0.999354	FALSE
K00274	K00274 MAO, aofH; monoamine oxidase [EC:1.4.3.4]	09100 Metabolism	09105 Amino acid metabolism	00380 Tryptophan metabolism	PATH:ko00380]	Day27 vs Day25	8.80131	0.153406	0.223725	0.685692	99.9081	0.494496	0.999354	FALSE
K00274	K00274 MAO, aofH; monoamine oxidase [EC:1.4.3.4]	09100 Metabolism	09105 Amino acid metabolism	00260 Glycine, serine and threonine metabolism	PATH:ko00260]	Day27 vs Day25	8.80131	0.153406	0.223725	0.685692	99.9081	0.494496	0.999354	FALSE
K00274	K00274 MAO, aofH; monoamine oxidase [EC:1.4.3.4]	09100 Metabolism	09105 Amino acid metabolism	00340 Histidine metabolism	PATH:ko00340]	Day27 vs Day25	8.80131	0.153406	0.223725	0.685692	99.9081	0.494496	0.999354	FALSE
K00274	K00274 MAO, aofH; monoamine oxidase [EC:1.4.3.4]	09100 Metabolism	09105 Amino acid metabolism	00350 Tyrosine metabolism	PATH:ko00350]	Day27 vs Day25	8.80131	0.153406	0.223725	0.685692	99.9081	0.494496	0.999354	FALSE
K00274	K00274 MAO, aofH; monoamine oxidase [EC:1.4.3.4]	09100 Metabolism	09105 Amino acid metabolism	00360 Phenylalanine metabolism	PATH:ko00360]	Day27 vs Day25	8.80131	0.153406	0.223725	0.685692	99.9081	0.494496	0.999354	FALSE
K00274	K00274 MAO, aofH; monoamine oxidase [EC:1.4.3.4]	09100 Metabolism	09105 Amino acid metabolism	00330 Arginine and proline metabolism	PATH:ko00330]	Day27 vs Day25	8.80131	0.153406	0.223725	0.685692	99.9081	0.494496	0.999354	FALSE
K00278	K00278 nadB; L-aspartate oxidase [EC:1.4.3.16]	09100 Metabolism	09105 Amino acid metabolism	00250 Alanine, aspartate and glutamate metabolism	PATH:ko00250]	Day27 vs Day25	4151.74	-0.0290021	0.0512345	-0.566066	107.019	0.572534	0.999354	FALSE
K00281	K00281 GLDC, gcvP; glycine cleavage system P protein (glycine dehydrogenase) [EC:1.4.4.2]	09100 Metabolism	09105 Amino acid metabolism	00260 Glycine, serine and threonine metabolism	PATH:ko00260]	Day27 vs Day25	718.198	0.0627443	0.115493	0.543276	107.112	0.588069	0.999354	FALSE
K00282	K00282 gcvPA; glycine cleavage system P protein (glycine dehydrogenase) subunit 1 [EC:1.4.4.2]	09100 Metabolism	09105 Amino acid metabolism	00260 Glycine, serine and threonine metabolism	PATH:ko00260]	Day27 vs Day25	2598.66	-0.0780412	0.0739406	-1.05546	107.026	0.293592	0.999354	FALSE
K00283	K00283 gcvPB; glycine cleavage system P protein (glycine dehydrogenase) subunit 2 [EC:1.4.4.2]	09100 Metabolism	09105 Amino acid metabolism	00260 Glycine, serine and threonine metabolism	PATH:ko00260]	Day27 vs Day25	2598.99	-0.0778289	0.0739271	-1.05278	107.025	0.294813	0.999354	FALSE
K00284	K00284 GLU, gltS; glutamate synthase (ferredoxin) [EC:1.4.7.1]	09100 Metabolism	09102 Energy metabolism	00910 Nitrogen metabolism	PATH:ko00910]	Day27 vs Day25	1228.37	-0.0275764	0.0896173	-0.307713	107.005	0.758899	0.999354	FALSE
K00285	K00285 dadA; D-amino-acid dehydrogenase [EC:1.4.5.1]	09100 Metabolism	09106 Metabolism of other amino acids	00470 D-Amino acid metabolism	PATH:ko00470]	Day27 vs Day25	35.5635	0.0358414	0.239484	0.149661	98.3689	0.881338	0.999354	FALSE
K00285	K00285 dadA; D-amino-acid dehydrogenase [EC:1.4.5.1]	09100 Metabolism	09105 Amino acid metabolism	00360 Phenylalanine metabolism	PATH:ko00360]	Day27 vs Day25	35.5635	0.0358414	0.239484	0.149661	98.3689	0.881338	0.999354	FALSE
K00286	K00286 proC; pyrroline-5-carboxylate reductase [EC:1.5.1.2]	09100 Metabolism	09105 Amino acid metabolism	00330 Arginine and proline metabolism	PATH:ko00330]	Day27 vs Day25	4825.27	0.0144545	0.0428548	0.33729	107.013	0.736559	0.999354	FALSE
K00290	K00290 LYS1; saccharopine dehydrogenase (NAD+, L-lysine forming) [EC:1.5.1.7]	09100 Metabolism	09105 Amino acid metabolism	00300 Lysine biosynthesis	PATH:ko00300]	Day27 vs Day25	3296.47	-0.0127577	0.0653765	-0.195141	99.1431	0.845682	0.999354	FALSE
K00290	K00290 LYS1; saccharopine dehydrogenase (NAD+, L-lysine forming) [EC:1.5.1.7]	09100 Metabolism	09105 Amino acid metabolism	00310 Lysine degradation	PATH:ko00310]	Day27 vs Day25	3296.47	-0.0127577	0.0653765	-0.195141	99.1431	0.845682	0.999354	FALSE
K00294	K00294 E1.2.1.88; 1-pyrroline-5-carboxylate dehydrogenase [EC:1.2.1.88]	09100 Metabolism	09105 Amino acid metabolism	00250 Alanine, aspartate and glutamate metabolism	PATH:ko00250]	Day27 vs Day25	426.992	0.0627074	0.113791	0.551077	98.3777	0.58283	0.999354	FALSE
K00294	K00294 E1.2.1.88; 1-pyrroline-5-carboxylate dehydrogenase [EC:1.2.1.88]	09100 Metabolism	09105 Amino acid metabolism	00330 Arginine and proline metabolism	PATH:ko00330]	Day27 vs Day25	426.992	0.0627074	0.113791	0.551077	98.3777	0.58283	0.999354	FALSE
K00303	K00303 soxB; sarcosine oxidase, subunit beta [EC:1.5.3.24 1.5.3.1]	09100 Metabolism	09105 Amino acid metabolism	00260 Glycine, serine and threonine metabolism	PATH:ko00260]	Day27 vs Day25	13.7446	-0.0190271	0.19779	-0.0961987	100.173	0.923555	0.999354	FALSE
K00318	K00318 PRODH, fadM, putB; proline dehydrogenase [EC:1.5.5.2]	09100 Metabolism	09105 Amino acid metabolism	00330 Arginine and proline metabolism	PATH:ko00330]	Day27 vs Day25	393.269	0.0948096	0.119441	0.793778	97.8747	0.429245	0.999354	FALSE
K00362	K00362 nirB; nitrite reductase (NADH) large subunit [EC:1.7.1.15]	09100 Metabolism	09102 Energy metabolism	00910 Nitrogen metabolism	PATH:ko00910]	Day27 vs Day25	16.9696	0.277325	0.346531	0.800288	91.787	0.42561	0.999354	FALSE
K00363	K00363 nirD; nitrite reductase (NADH) small subunit [EC:1.7.1.15]	09100 Metabolism	09102 Energy metabolism	00910 Nitrogen metabolism	PATH:ko00910]	Day27 vs Day25	36.5283	0.274674	0.248366	1.10592	97.3781	0.271484	0.994184	FALSE
K00364	K00364 guaC, GMPR; GMP reductase [EC:1.7.1.7]	09100 Metabolism	09104 Nucleotide metabolism	00230 Purine metabolism	PATH:ko00230]	Day27 vs Day25	11.5993	-0.227955	0.295791	-0.770662	107.002	0.442606	0.999354	FALSE
K00366	K00366 nirA; ferredoxin-nitrite reductase [EC:1.7.7.1]	09100 Metabolism	09102 Energy metabolism	00910 Nitrogen metabolism	PATH:ko00910]	Day27 vs Day25	30.6381	-0.270124	0.208043	-1.2984	100.109	0.197133	0.907765	FALSE
K00370	K00370 narG, narZ, nxrA; nitrate reductase / nitrite oxidoreductase, alpha subunit [EC:1.7.5.1 1.7.99.-]	09100 Metabolism	09102 Energy metabolism	00910 Nitrogen metabolism	PATH:ko00910]	Day27 vs Day25	4.23317	0.870804	0.389518	2.23559	100.456	0.0275917	0.461008	FALSE
K00371	K00371 narH, narY, nxrB; nitrate reductase / nitrite oxidoreductase, beta subunit [EC:1.7.5.1 1.7.99.-]	09100 Metabolism	09102 Energy metabolism	00910 Nitrogen metabolism	PATH:ko00910]	Day27 vs Day25	11.7651	0.853512	0.236859	3.60346	100.323	0.000490717	0.0372609	TRUE
K00372	K00372 nasC, nasA; assimilatory nitrate reductase catalytic subunit [EC:1.7.99.-]	09100 Metabolism	09102 Energy metabolism	00910 Nitrogen metabolism	PATH:ko00910]	Day27 vs Day25	37.2268	0.203397	0.15291	1.33018	90.506	0.186802	0.879383	FALSE
K00374	K00374 narI, narV; nitrate reductase gamma subunit [EC:1.7.5.1 1.7.99.-]	09100 Metabolism	09102 Energy metabolism	00910 Nitrogen metabolism	PATH:ko00910]	Day27 vs Day25	27.1631	0.365929	0.174706	2.09454	98.5627	0.0387771	0.468195	FALSE
K00380	K00380 cysJ; sulfite reductase (NADPH) flavoprotein alpha-component [EC:1.8.1.2]	09100 Metabolism	09102 Energy metabolism	00920 Sulfur metabolism	PATH:ko00920]	Day27 vs Day25	160.827	-0.0602498	0.186444	-0.323152	94.5109	0.747294	0.999354	FALSE
K00381	K00381 cysI; sulfite reductase (NADPH) hemoprotein beta-component [EC:1.8.1.2]	09100 Metabolism	09102 Energy metabolism	00920 Sulfur metabolism	PATH:ko00920]	Day27 vs Day25	59.1862	0.0745027	0.140343	0.53086	107.001	0.596616	0.999354	FALSE
K00382	K00382 DLD, lpd, pdhD; dihydrolipoyl dehydrogenase [EC:1.8.1.4]	09100 Metabolism	09105 Amino acid metabolism	00380 Tryptophan metabolism	PATH:ko00380]	Day27 vs Day25	4417.82	-0.008951	0.0540709	-0.165542	107.039	0.86883	0.999354	FALSE
K00382	K00382 DLD, lpd, pdhD; dihydrolipoyl dehydrogenase [EC:1.8.1.4]	09100 Metabolism	09105 Amino acid metabolism	00260 Glycine, serine and threonine metabolism	PATH:ko00260]	Day27 vs Day25	4417.82	-0.008951	0.0540709	-0.165542	107.039	0.86883	0.999354	FALSE
K00382	K00382 DLD, lpd, pdhD; dihydrolipoyl dehydrogenase [EC:1.8.1.4]	09100 Metabolism	09105 Amino acid metabolism	00310 Lysine degradation	PATH:ko00310]	Day27 vs Day25	4417.82	-0.008951	0.0540709	-0.165542	107.039	0.86883	0.999354	FALSE
K00382	K00382 DLD, lpd, pdhD; dihydrolipoyl dehydrogenase [EC:1.8.1.4]	09100 Metabolism	09105 Amino acid metabolism	00280 Valine, leucine and isoleucine degradation	PATH:ko00280]	Day27 vs Day25	4417.82	-0.008951	0.0540709	-0.165542	107.039	0.86883	0.999354	FALSE
K00383	K00383 GSR, gor; glutathione reductase (NADPH) [EC:1.8.1.7]	09100 Metabolism	09106 Metabolism of other amino acids	00480 Glutathione metabolism	PATH:ko00480]	Day27 vs Day25	196.55	-0.10555	0.18731	-0.563506	91.5497	0.574468	0.999354	FALSE
K00384	K00384 trxB, TRR; thioredoxin reductase (NADPH) [EC:1.8.1.9]	09100 Metabolism	09106 Metabolism of other amino acids	00450 Selenocompound metabolism	PATH:ko00450]	Day27 vs Day25	7265.06	-0.0107767	0.0345277	-0.312118	107.004	0.755558	0.999354	FALSE
K00385	K00385 asrC; anaerobic sulfite reductase subunit C	09100 Metabolism	09102 Energy metabolism	00920 Sulfur metabolism	PATH:ko00920]	Day27 vs Day25	73.1829	0.0340978	0.19063	0.178869	107.028	0.858379	0.999354	FALSE
K00390	K00390 cysH; phosphoadenosine phosphosulfate reductase [EC:1.8.4.8 1.8.4.10]	09100 Metabolism	09102 Energy metabolism	00920 Sulfur metabolism	PATH:ko00920]	Day27 vs Day25	558.664	0.123454	0.0846104	1.45908	107.019	0.147471	0.794396	FALSE
K00392	K00392 sir; sulfite reductase (ferredoxin) [EC:1.8.7.1]	09100 Metabolism	09102 Energy metabolism	00920 Sulfur metabolism	PATH:ko00920]	Day27 vs Day25	17.4805	0.510372	0.252511	2.02119	107.47	0.0457458	0.468195	FALSE
K00394	K00394 aprA; adenylylsulfate reductase, subunit A [EC:1.8.99.2]	09100 Metabolism	09102 Energy metabolism	00920 Sulfur metabolism	PATH:ko00920]	Day27 vs Day25	100.718	0.422471	0.117825	3.58557	100.054	0.000522044	0.0372609	TRUE
K00395	K00395 aprB; adenylylsulfate reductase, subunit B [EC:1.8.99.2]	09100 Metabolism	09102 Energy metabolism	00920 Sulfur metabolism	PATH:ko00920]	Day27 vs Day25	100.718	0.422471	0.117825	3.58557	100.054	0.000522044	0.0372609	TRUE
K00432	K00432 gpx, btuE, bsaA; glutathione peroxidase [EC:1.11.1.9]	09100 Metabolism	09106 Metabolism of other amino acids	00480 Glutathione metabolism	PATH:ko00480]	Day27 vs Day25	5653.11	0.0102017	0.071326	0.143029	98.3176	0.88656	0.999354	FALSE
K00451	K00451 HGD, hmgA; homogentisate 1,2-dioxygenase [EC:1.13.11.5]	09100 Metabolism	09105 Amino acid metabolism	00350 Tyrosine metabolism	PATH:ko00350]	Day27 vs Day25	58.7793	0.233367	0.195747	1.19219	98.6468	0.236048	0.958877	FALSE
K00453	K00453 TDO2, kynA; tryptophan 2,3-dioxygenase [EC:1.13.11.11]	09100 Metabolism	09105 Amino acid metabolism	00380 Tryptophan metabolism	PATH:ko00380]	Day27 vs Day25	5.71726	1.14763	0.411936	2.78595	107.004	0.00631481	0.22536	FALSE
K00457	K00457 HPD, hppD; 4-hydroxyphenylpyruvate dioxygenase [EC:1.13.11.27]	09100 Metabolism	09105 Amino acid metabolism	00360 Phenylalanine metabolism	PATH:ko00360]	Day27 vs Day25	59.7364	0.241723	0.196507	1.2301	98.6102	0.221587	0.937231	FALSE
K00457	K00457 HPD, hppD; 4-hydroxyphenylpyruvate dioxygenase [EC:1.13.11.27]	09100 Metabolism	09105 Amino acid metabolism	00350 Tyrosine metabolism	PATH:ko00350]	Day27 vs Day25	59.7364	0.241723	0.196507	1.2301	98.6102	0.221587	0.937231	FALSE
K00459	K00459 ncd2, npd; nitronate monooxygenase [EC:1.13.12.16]	09100 Metabolism	09102 Energy metabolism	00910 Nitrogen metabolism	PATH:ko00910]	Day27 vs Day25	24.1871	-0.213667	0.217577	-0.982029	96.6899	0.328537	0.999354	FALSE
K00483	K00483 hpaB; 4-hydroxyphenylacetate 3-monooxygenase [EC:1.14.14.9]	09100 Metabolism	09105 Amino acid metabolism	00350 Tyrosine metabolism	PATH:ko00350]	Day27 vs Day25	49.9159	0.0445067	0.256457	0.173544	96.8959	0.862586	0.999354	FALSE
K00486	K00486 KMO; kynurenine 3-monooxygenase [EC:1.14.13.9]	09100 Metabolism	09105 Amino acid metabolism	00380 Tryptophan metabolism	PATH:ko00380]	Day27 vs Day25	4.02666	1.09531	0.574381	1.90694	107.006	0.0592102	0.538661	FALSE
K00500	K00500 phhA, PAH; phenylalanine-4-hydroxylase [EC:1.14.16.1]	09100 Metabolism	09105 Amino acid metabolism	00360 Phenylalanine metabolism	PATH:ko00360]	Day27 vs Day25	3.38854	0.905949	0.60387	1.50024	100.642	0.136683	0.743297	FALSE
K00500	K00500 phhA, PAH; phenylalanine-4-hydroxylase [EC:1.14.16.1]	09100 Metabolism	09105 Amino acid metabolism	00400 Phenylalanine, tyrosine and tryptophan biosynthesis	PATH:ko00400]	Day27 vs Day25	3.38854	0.905949	0.60387	1.50024	100.642	0.136683	0.743297	FALSE
K00525	K00525 E1.17.4.1A, nrdA, nrdE; ribonucleoside-diphosphate reductase alpha chain [EC:1.17.4.1]	09100 Metabolism	09104 Nucleotide metabolism	00230 Purine metabolism	PATH:ko00230]	Day27 vs Day25	4422.55	-0.0430902	0.0582571	-0.739656	96.694	0.461301	0.999354	FALSE
K00525	K00525 E1.17.4.1A, nrdA, nrdE; ribonucleoside-diphosphate reductase alpha chain [EC:1.17.4.1]	09100 Metabolism	09104 Nucleotide metabolism	00240 Pyrimidine metabolism	PATH:ko00240]	Day27 vs Day25	4422.55	-0.0430902	0.0582571	-0.739656	96.694	0.461301	0.999354	FALSE
K00526	K00526 E1.17.4.1B, nrdB, nrdF; ribonucleoside-diphosphate reductase beta chain [EC:1.17.4.1]	09100 Metabolism	09104 Nucleotide metabolism	00230 Purine metabolism	PATH:ko00230]	Day27 vs Day25	802.748	-0.0112871	0.0647239	-0.174389	95.3207	0.86193	0.999354	FALSE
K00526	K00526 E1.17.4.1B, nrdB, nrdF; ribonucleoside-diphosphate reductase beta chain [EC:1.17.4.1]	09100 Metabolism	09104 Nucleotide metabolism	00240 Pyrimidine metabolism	PATH:ko00240]	Day27 vs Day25	802.748	-0.0112871	0.0647239	-0.174389	95.3207	0.86193	0.999354	FALSE
K00527	K00527 rtpR; ribonucleoside-triphosphate reductase (thioredoxin) [EC:1.17.4.2]	09100 Metabolism	09104 Nucleotide metabolism	00230 Purine metabolism	PATH:ko00230]	Day27 vs Day25	7155.68	-0.0113765	0.0527314	-0.215743	107.021	0.829598	0.999354	FALSE
K00527	K00527 rtpR; ribonucleoside-triphosphate reductase (thioredoxin) [EC:1.17.4.2]	09100 Metabolism	09104 Nucleotide metabolism	00240 Pyrimidine metabolism	PATH:ko00240]	Day27 vs Day25	7155.68	-0.0113765	0.0527314	-0.215743	107.021	0.829598	0.999354	FALSE
K00547	K00547 mmuM, BHMT2; homocysteine S-methyltransferase [EC:2.1.1.10]	09100 Metabolism	09105 Amino acid metabolism	00270 Cysteine and methionine metabolism	PATH:ko00270]	Day27 vs Day25	137.974	0.0578585	0.0907192	0.637776	98.7957	0.525095	0.999354	FALSE
K00548	K00548 metH, MTR; 5-methyltetrahydrofolate--homocysteine methyltransferase [EC:2.1.1.13]	09100 Metabolism	09106 Metabolism of other amino acids	00450 Selenocompound metabolism	PATH:ko00450]	Day27 vs Day25	5220.14	-0.00164401	0.0418702	-0.0392644	107.015	0.968753	0.999354	FALSE
K00548	K00548 metH, MTR; 5-methyltetrahydrofolate--homocysteine methyltransferase [EC:2.1.1.13]	09100 Metabolism	09105 Amino acid metabolism	00270 Cysteine and methionine metabolism	PATH:ko00270]	Day27 vs Day25	5220.14	-0.00164401	0.0418702	-0.0392644	107.015	0.968753	0.999354	FALSE
K00549	K00549 metE; 5-methyltetrahydropteroyltriglutamate--homocysteine methyltransferase [EC:2.1.1.14]	09100 Metabolism	09105 Amino acid metabolism	00270 Cysteine and methionine metabolism	PATH:ko00270]	Day27 vs Day25	631.383	-0.0393777	0.104061	-0.37841	96.0033	0.705962	0.999354	FALSE
K00549	K00549 metE; 5-methyltetrahydropteroyltriglutamate--homocysteine methyltransferase [EC:2.1.1.14]	09100 Metabolism	09106 Metabolism of other amino acids	00450 Selenocompound metabolism	PATH:ko00450]	Day27 vs Day25	631.383	-0.0393777	0.104061	-0.37841	96.0033	0.705962	0.999354	FALSE
K00558	K00558 DNMT1, dcm; DNA (cytosine-5)-methyltransferase 1 [EC:2.1.1.37]	09100 Metabolism	09105 Amino acid metabolism	00270 Cysteine and methionine metabolism	PATH:ko00270]	Day27 vs Day25	5927.64	-0.070063	0.0486705	-1.43954	98.5967	0.153166	0.795069	FALSE
K00560	K00560 thyA, TYMS; thymidylate synthase [EC:2.1.1.45]	09100 Metabolism	09104 Nucleotide metabolism	00240 Pyrimidine metabolism	PATH:ko00240]	Day27 vs Day25	4131.15	-0.0196391	0.050849	-0.386224	107.02	0.700098	0.999354	FALSE
K00600	K00600 glyA, SHMT; glycine hydroxymethyltransferase [EC:2.1.2.1]	09100 Metabolism	09105 Amino acid metabolism	00260 Glycine, serine and threonine metabolism	PATH:ko00260]	Day27 vs Day25	5363.29	0.0161863	0.0424073	0.381688	99.5497	0.703507	0.999354	FALSE
K00600	K00600 glyA, SHMT; glycine hydroxymethyltransferase [EC:2.1.2.1]	09100 Metabolism	09106 Metabolism of other amino acids	00460 Cyanoamino acid metabolism	PATH:ko00460]	Day27 vs Day25	5363.29	0.0161863	0.0424073	0.381688	99.5497	0.703507	0.999354	FALSE
K00602	K00602 purH; phosphoribosylaminoimidazolecarboxamide formyltransferase / IMP cyclohydrolase [EC:2.1.2.3 3.5.4.10]	09100 Metabolism	09104 Nucleotide metabolism	00230 Purine metabolism	PATH:ko00230]	Day27 vs Day25	7910.66	0.0134727	0.0575365	0.23416	99.2269	0.815343	0.999354	FALSE
K00603	K00603 fctD; glutamate formiminotransferase / 5-formyltetrahydrofolate cyclo-ligase [EC:2.1.2.5 6.3.3.2]	09100 Metabolism	09105 Amino acid metabolism	00340 Histidine metabolism	PATH:ko00340]	Day27 vs Day25	205.848	-0.0263257	0.0901369	-0.292064	97.614	0.770858	0.999354	FALSE
K00605	K00605 gcvT, AMT; glycine cleavage system T protein (aminomethyltransferase) [EC:2.1.2.10]	09100 Metabolism	09105 Amino acid metabolism	00260 Glycine, serine and threonine metabolism	PATH:ko00260]	Day27 vs Day25	3591.68	-0.0116217	0.064098	-0.181312	107.104	0.856466	0.999354	FALSE
K00609	K00609 pyrB, PYR2; aspartate carbamoyltransferase catalytic subunit [EC:2.1.3.2]	09100 Metabolism	09104 Nucleotide metabolism	00240 Pyrimidine metabolism	PATH:ko00240]	Day27 vs Day25	5277.05	0.0105138	0.0409207	0.256932	107.016	0.797725	0.999354	FALSE
K00609	K00609 pyrB, PYR2; aspartate carbamoyltransferase catalytic subunit [EC:2.1.3.2]	09100 Metabolism	09105 Amino acid metabolism	00250 Alanine, aspartate and glutamate metabolism	PATH:ko00250]	Day27 vs Day25	5277.05	0.0105138	0.0409207	0.256932	107.016	0.797725	0.999354	FALSE
K00610	K00610 pyrI; aspartate carbamoyltransferase regulatory subunit	09100 Metabolism	09104 Nucleotide metabolism	00240 Pyrimidine metabolism	PATH:ko00240]	Day27 vs Day25	3954.29	-0.0193798	0.0526106	-0.368363	98.5422	0.713393	0.999354	FALSE
K00610	K00610 pyrI; aspartate carbamoyltransferase regulatory subunit	09100 Metabolism	09105 Amino acid metabolism	00250 Alanine, aspartate and glutamate metabolism	PATH:ko00250]	Day27 vs Day25	3954.29	-0.0193798	0.0526106	-0.368363	98.5422	0.713393	0.999354	FALSE
K00611	K00611 OTC, argF, argI; ornithine carbamoyltransferase [EC:2.1.3.3]	09100 Metabolism	09105 Amino acid metabolism	00220 Arginine biosynthesis	PATH:ko00220]	Day27 vs Day25	2653.75	0.0224322	0.0362964	0.618026	95.2989	0.538032	0.999354	FALSE
K00613	K00613 GATM; glycine amidinotransferase [EC:2.1.4.1]	09100 Metabolism	09105 Amino acid metabolism	00260 Glycine, serine and threonine metabolism	PATH:ko00260]	Day27 vs Day25	4.29076	-1.0629	0.455772	-2.33209	99.5015	0.0217112	0.461008	FALSE
K00613	K00613 GATM; glycine amidinotransferase [EC:2.1.4.1]	09100 Metabolism	09105 Amino acid metabolism	00330 Arginine and proline metabolism	PATH:ko00330]	Day27 vs Day25	4.29076	-1.0629	0.455772	-2.33209	99.5015	0.0217112	0.461008	FALSE
K00619	K00619 argA; amino-acid N-acetyltransferase [EC:2.3.1.1]	09100 Metabolism	09105 Amino acid metabolism	00220 Arginine biosynthesis	PATH:ko00220]	Day27 vs Day25	305.337	0.288889	0.174508	1.65545	100.812	0.100943	0.64043	FALSE
K00620	K00620 argJ; glutamate N-acetyltransferase / amino-acid N-acetyltransferase [EC:2.3.1.35 2.3.1.1]	09100 Metabolism	09105 Amino acid metabolism	00220 Arginine biosynthesis	PATH:ko00220]	Day27 vs Day25	2089.3	-0.0196614	0.0570237	-0.344794	107.027	0.730926	0.999354	FALSE
K00625	K00625 pta; phosphate acetyltransferase [EC:2.3.1.8]	09100 Metabolism	09106 Metabolism of other amino acids	00430 Taurine and hypotaurine metabolism	PATH:ko00430]	Day27 vs Day25	4462.58	-0.0134693	0.0484233	-0.278157	100.032	0.781466	0.999354	FALSE
K00626	K00626 ACAT, atoB; acetyl-CoA C-acetyltransferase [EC:2.3.1.9]	09100 Metabolism	09105 Amino acid metabolism	00380 Tryptophan metabolism	PATH:ko00380]	Day27 vs Day25	2040.97	-0.0478982	0.0588595	-0.813772	95.9398	0.417791	0.999354	FALSE
K00626	K00626 ACAT, atoB; acetyl-CoA C-acetyltransferase [EC:2.3.1.9]	09100 Metabolism	09105 Amino acid metabolism	00310 Lysine degradation	PATH:ko00310]	Day27 vs Day25	2040.97	-0.0478982	0.0588595	-0.813772	95.9398	0.417791	0.999354	FALSE
K00626	K00626 ACAT, atoB; acetyl-CoA C-acetyltransferase [EC:2.3.1.9]	09100 Metabolism	09105 Amino acid metabolism	00280 Valine, leucine and isoleucine degradation	PATH:ko00280]	Day27 vs Day25	2040.97	-0.0478982	0.0588595	-0.813772	95.9398	0.417791	0.999354	FALSE
K00632	K00632 fadA, fadI; acetyl-CoA acyltransferase [EC:2.3.1.16]	09100 Metabolism	09105 Amino acid metabolism	00280 Valine, leucine and isoleucine degradation	PATH:ko00280]	Day27 vs Day25	366.431	-0.198625	0.147749	-1.34434	99.3392	0.1819	0.865539	FALSE
K00639	K00639 kbl, GCAT; glycine C-acetyltransferase [EC:2.3.1.29]	09100 Metabolism	09105 Amino acid metabolism	00260 Glycine, serine and threonine metabolism	PATH:ko00260]	Day27 vs Day25	2160.69	0.117723	0.0945221	1.24545	107.14	0.215683	0.925976	FALSE
K00640	K00640 cysE; serine O-acetyltransferase [EC:2.3.1.30]	09100 Metabolism	09102 Energy metabolism	00920 Sulfur metabolism	PATH:ko00920]	Day27 vs Day25	5482.81	0.0111755	0.0466899	0.239356	97.2539	0.811333	0.999354	FALSE
K00640	K00640 cysE; serine O-acetyltransferase [EC:2.3.1.30]	09100 Metabolism	09105 Amino acid metabolism	00270 Cysteine and methionine metabolism	PATH:ko00270]	Day27 vs Day25	5482.81	0.0111755	0.0466899	0.239356	97.2539	0.811333	0.999354	FALSE
K00641	K00641 metX; homoserine O-acetyltransferase/O-succinyltransferase [EC:2.3.1.31 2.3.1.46]	09100 Metabolism	09105 Amino acid metabolism	00270 Cysteine and methionine metabolism	PATH:ko00270]	Day27 vs Day25	454.678	0.0502885	0.119362	0.42131	97.2555	0.674459	0.999354	FALSE
K00641	K00641 metX; homoserine O-acetyltransferase/O-succinyltransferase [EC:2.3.1.31 2.3.1.46]	09100 Metabolism	09102 Energy metabolism	00920 Sulfur metabolism	PATH:ko00920]	Day27 vs Day25	454.678	0.0502885	0.119362	0.42131	97.2555	0.674459	0.999354	FALSE
K00643	K00643 E2.3.1.37, ALAS; 5-aminolevulinate synthase [EC:2.3.1.37]	09100 Metabolism	09105 Amino acid metabolism	00260 Glycine, serine and threonine metabolism	PATH:ko00260]	Day27 vs Day25	4.44842	0.239886	0.398488	0.60199	107.001	0.548454	0.999354	FALSE
K00651	K00651 metA; homoserine O-succinyltransferase/O-acetyltransferase [EC:2.3.1.46 2.3.1.31]	09100 Metabolism	09105 Amino acid metabolism	00270 Cysteine and methionine metabolism	PATH:ko00270]	Day27 vs Day25	4317.83	-0.0174354	0.0546396	-0.319098	98.8343	0.750325	0.999354	FALSE
K00651	K00651 metA; homoserine O-succinyltransferase/O-acetyltransferase [EC:2.3.1.46 2.3.1.31]	09100 Metabolism	09102 Energy metabolism	00920 Sulfur metabolism	PATH:ko00920]	Day27 vs Day25	4317.83	-0.0174354	0.0546396	-0.319098	98.8343	0.750325	0.999354	FALSE
K00657	K00657 speG, SAT; diamine N-acetyltransferase [EC:2.3.1.57]	09100 Metabolism	09105 Amino acid metabolism	00330 Arginine and proline metabolism	PATH:ko00330]	Day27 vs Day25	3284.17	0.0103472	0.0709889	0.145758	107.067	0.884387	0.999354	FALSE
K00658	K00658 DLST, sucB; 2-oxoglutarate dehydrogenase E2 component (dihydrolipoamide succinyltransferase) [EC:2.3.1.61]	09100 Metabolism	09105 Amino acid metabolism	00310 Lysine degradation	PATH:ko00310]	Day27 vs Day25	629.934	0.0714956	0.114615	0.623788	107.067	0.534094	0.999354	FALSE
K00658	K00658 DLST, sucB; 2-oxoglutarate dehydrogenase E2 component (dihydrolipoamide succinyltransferase) [EC:2.3.1.61]	09100 Metabolism	09105 Amino acid metabolism	00380 Tryptophan metabolism	PATH:ko00380]	Day27 vs Day25	629.934	0.0714956	0.114615	0.623788	107.067	0.534094	0.999354	FALSE
K00674	K00674 dapD; 2,3,4,5-tetrahydropyridine-2,6-dicarboxylate N-succinyltransferase [EC:2.3.1.117]	09100 Metabolism	09105 Amino acid metabolism	00300 Lysine biosynthesis	PATH:ko00300]	Day27 vs Day25	604.329	-0.0144624	0.100889	-0.14335	107.04	0.886283	0.999354	FALSE
K00681	K00681 ggt; gamma-glutamyltranspeptidase / glutathione hydrolase [EC:2.3.2.2 3.4.19.13]	09100 Metabolism	09106 Metabolism of other amino acids	00460 Cyanoamino acid metabolism	PATH:ko00460]	Day27 vs Day25	686.258	0.154598	0.110638	1.39734	98.9019	0.165439	0.828644	FALSE
K00681	K00681 ggt; gamma-glutamyltranspeptidase / glutathione hydrolase [EC:2.3.2.2 3.4.19.13]	09100 Metabolism	09106 Metabolism of other amino acids	00480 Glutathione metabolism	PATH:ko00480]	Day27 vs Day25	686.258	0.154598	0.110638	1.39734	98.9019	0.165439	0.828644	FALSE
K00681	K00681 ggt; gamma-glutamyltranspeptidase / glutathione hydrolase [EC:2.3.2.2 3.4.19.13]	09100 Metabolism	09106 Metabolism of other amino acids	00430 Taurine and hypotaurine metabolism	PATH:ko00430]	Day27 vs Day25	686.258	0.154598	0.110638	1.39734	98.9019	0.165439	0.828644	FALSE
K00756	K00756 pdp; pyrimidine-nucleoside phosphorylase [EC:2.4.2.2]	09100 Metabolism	09104 Nucleotide metabolism	00240 Pyrimidine metabolism	PATH:ko00240]	Day27 vs Day25	921.519	-0.0852901	0.101025	-0.844246	100.639	0.400534	0.999354	FALSE
K00757	K00757 udp, UPP; uridine phosphorylase [EC:2.4.2.3]	09100 Metabolism	09104 Nucleotide metabolism	00240 Pyrimidine metabolism	PATH:ko00240]	Day27 vs Day25	4170.97	0.0293652	0.0617164	0.475808	98.9543	0.63526	0.999354	FALSE
K00758	K00758 deoA, TYMP; thymidine phosphorylase [EC:2.4.2.4]	09100 Metabolism	09104 Nucleotide metabolism	00240 Pyrimidine metabolism	PATH:ko00240]	Day27 vs Day25	11.0174	0.036472	0.224811	0.162234	100.745	0.871447	0.999354	FALSE
K00759	K00759 APRT, apt; adenine phosphoribosyltransferase [EC:2.4.2.7]	09100 Metabolism	09104 Nucleotide metabolism	00230 Purine metabolism	PATH:ko00230]	Day27 vs Day25	4698.52	0.0151878	0.048814	0.311137	98.2256	0.756356	0.999354	FALSE
K00760	K00760 hprT, hpt, HPRT1; hypoxanthine phosphoribosyltransferase [EC:2.4.2.8]	09100 Metabolism	09104 Nucleotide metabolism	00230 Purine metabolism	PATH:ko00230]	Day27 vs Day25	5218.56	-0.00169177	0.0437238	-0.0386923	99.6735	0.969213	0.999354	FALSE
K00761	K00761 upp, UPRT; uracil phosphoribosyltransferase [EC:2.4.2.9]	09100 Metabolism	09104 Nucleotide metabolism	00240 Pyrimidine metabolism	PATH:ko00240]	Day27 vs Day25	5209.14	0.00183149	0.0437282	0.0418835	98.8284	0.966676	0.999354	FALSE
K00762	K00762 pyrE; orotate phosphoribosyltransferase [EC:2.4.2.10]	09100 Metabolism	09104 Nucleotide metabolism	00240 Pyrimidine metabolism	PATH:ko00240]	Day27 vs Day25	6084.92	-0.0127607	0.0383055	-0.333128	98.6997	0.739744	0.999354	FALSE
K00764	K00764 purF, PPAT; amidophosphoribosyltransferase [EC:2.4.2.14]	09100 Metabolism	09104 Nucleotide metabolism	00230 Purine metabolism	PATH:ko00230]	Day27 vs Day25	8233.34	-0.00440014	0.0467318	-0.0941572	107.026	0.92516	0.999354	FALSE
K00764	K00764 purF, PPAT; amidophosphoribosyltransferase [EC:2.4.2.14]	09100 Metabolism	09105 Amino acid metabolism	00250 Alanine, aspartate and glutamate metabolism	PATH:ko00250]	Day27 vs Day25	8233.34	-0.00440014	0.0467318	-0.0941572	107.026	0.92516	0.999354	FALSE
K00765	K00765 hisG; ATP phosphoribosyltransferase [EC:2.4.2.17]	09100 Metabolism	09105 Amino acid metabolism	00340 Histidine metabolism	PATH:ko00340]	Day27 vs Day25	4562.55	0.00504274	0.042587	0.11841	107.015	0.905964	0.999354	FALSE
K00766	K00766 trpD; anthranilate phosphoribosyltransferase [EC:2.4.2.18]	09100 Metabolism	09105 Amino acid metabolism	00400 Phenylalanine, tyrosine and tryptophan biosynthesis	PATH:ko00400]	Day27 vs Day25	4178.89	-0.0151251	0.047363	-0.319344	100.046	0.750132	0.999354	FALSE
K00769	K00769 gpt; xanthine phosphoribosyltransferase [EC:2.4.2.22]	09100 Metabolism	09104 Nucleotide metabolism	00230 Purine metabolism	PATH:ko00230]	Day27 vs Day25	68.0185	-0.19936	0.3413	-0.58412	95.1225	0.560522	0.999354	FALSE
K00772	K00772 mtaP, MTAP; 5'-methylthioadenosine phosphorylase [EC:2.4.2.28]	09100 Metabolism	09105 Amino acid metabolism	00270 Cysteine and methionine metabolism	PATH:ko00270]	Day27 vs Day25	566.711	0.170051	0.098447	1.72734	107.013	0.0869917	0.621581	FALSE
K00789	K00789 metK, MAT; S-adenosylmethionine synthetase [EC:2.5.1.6]	09100 Metabolism	09105 Amino acid metabolism	00270 Cysteine and methionine metabolism	PATH:ko00270]	Day27 vs Day25	5492.34	0.00800441	0.0413446	0.193602	99.1254	0.846883	0.999354	FALSE
K00797	K00797 speE, SRM, SPE3; spermidine synthase [EC:2.5.1.16]	09100 Metabolism	09105 Amino acid metabolism	00330 Arginine and proline metabolism	PATH:ko00330]	Day27 vs Day25	1268.18	-0.00386047	0.0768801	-0.0502141	107.004	0.960045	0.999354	FALSE
K00797	K00797 speE, SRM, SPE3; spermidine synthase [EC:2.5.1.16]	09100 Metabolism	09106 Metabolism of other amino acids	00480 Glutathione metabolism	PATH:ko00480]	Day27 vs Day25	1268.18	-0.00386047	0.0768801	-0.0502141	107.004	0.960045	0.999354	FALSE
K00797	K00797 speE, SRM, SPE3; spermidine synthase [EC:2.5.1.16]	09100 Metabolism	09105 Amino acid metabolism	00270 Cysteine and methionine metabolism	PATH:ko00270]	Day27 vs Day25	1268.18	-0.00386047	0.0768801	-0.0502141	107.004	0.960045	0.999354	FALSE
K00799	K00799 GST, gst; glutathione S-transferase [EC:2.5.1.18]	09100 Metabolism	09106 Metabolism of other amino acids	00480 Glutathione metabolism	PATH:ko00480]	Day27 vs Day25	104.77	-0.151379	0.305728	-0.495143	94.5215	0.621648	0.999354	FALSE
K00800	K00800 aroA; 3-phosphoshikimate 1-carboxyvinyltransferase [EC:2.5.1.19]	09100 Metabolism	09105 Amino acid metabolism	00400 Phenylalanine, tyrosine and tryptophan biosynthesis	PATH:ko00400]	Day27 vs Day25	5360.82	0.00707235	0.0422665	0.167327	99.087	0.867453	0.999354	FALSE
K00812	K00812 aspB; aspartate aminotransferase [EC:2.6.1.1]	09100 Metabolism	09105 Amino acid metabolism	00250 Alanine, aspartate and glutamate metabolism	PATH:ko00250]	Day27 vs Day25	6958.62	0.0150755	0.0701217	0.21499	107.095	0.830184	0.999354	FALSE
K00812	K00812 aspB; aspartate aminotransferase [EC:2.6.1.1]	09100 Metabolism	09105 Amino acid metabolism	00220 Arginine biosynthesis	PATH:ko00220]	Day27 vs Day25	6958.62	0.0150755	0.0701217	0.21499	107.095	0.830184	0.999354	FALSE
K00812	K00812 aspB; aspartate aminotransferase [EC:2.6.1.1]	09100 Metabolism	09105 Amino acid metabolism	00350 Tyrosine metabolism	PATH:ko00350]	Day27 vs Day25	6958.62	0.0150755	0.0701217	0.21499	107.095	0.830184	0.999354	FALSE
K00812	K00812 aspB; aspartate aminotransferase [EC:2.6.1.1]	09100 Metabolism	09105 Amino acid metabolism	00330 Arginine and proline metabolism	PATH:ko00330]	Day27 vs Day25	6958.62	0.0150755	0.0701217	0.21499	107.095	0.830184	0.999354	FALSE
K00812	K00812 aspB; aspartate aminotransferase [EC:2.6.1.1]	09100 Metabolism	09105 Amino acid metabolism	00360 Phenylalanine metabolism	PATH:ko00360]	Day27 vs Day25	6958.62	0.0150755	0.0701217	0.21499	107.095	0.830184	0.999354	FALSE
K00812	K00812 aspB; aspartate aminotransferase [EC:2.6.1.1]	09100 Metabolism	09105 Amino acid metabolism	00400 Phenylalanine, tyrosine and tryptophan biosynthesis	PATH:ko00400]	Day27 vs Day25	6958.62	0.0150755	0.0701217	0.21499	107.095	0.830184	0.999354	FALSE
K00812	K00812 aspB; aspartate aminotransferase [EC:2.6.1.1]	09100 Metabolism	09105 Amino acid metabolism	00270 Cysteine and methionine metabolism	PATH:ko00270]	Day27 vs Day25	6958.62	0.0150755	0.0701217	0.21499	107.095	0.830184	0.999354	FALSE
K00813	K00813 aspC; aspartate aminotransferase [EC:2.6.1.1]	09100 Metabolism	09105 Amino acid metabolism	00270 Cysteine and methionine metabolism	PATH:ko00270]	Day27 vs Day25	101.367	-0.0229855	0.229907	-0.0999777	95.4445	0.920572	0.999354	FALSE
K00813	K00813 aspC; aspartate aminotransferase [EC:2.6.1.1]	09100 Metabolism	09105 Amino acid metabolism	00220 Arginine biosynthesis	PATH:ko00220]	Day27 vs Day25	101.367	-0.0229855	0.229907	-0.0999777	95.4445	0.920572	0.999354	FALSE
K00813	K00813 aspC; aspartate aminotransferase [EC:2.6.1.1]	09100 Metabolism	09105 Amino acid metabolism	00250 Alanine, aspartate and glutamate metabolism	PATH:ko00250]	Day27 vs Day25	101.367	-0.0229855	0.229907	-0.0999777	95.4445	0.920572	0.999354	FALSE
K00813	K00813 aspC; aspartate aminotransferase [EC:2.6.1.1]	09100 Metabolism	09105 Amino acid metabolism	00400 Phenylalanine, tyrosine and tryptophan biosynthesis	PATH:ko00400]	Day27 vs Day25	101.367	-0.0229855	0.229907	-0.0999777	95.4445	0.920572	0.999354	FALSE
K00813	K00813 aspC; aspartate aminotransferase [EC:2.6.1.1]	09100 Metabolism	09105 Amino acid metabolism	00350 Tyrosine metabolism	PATH:ko00350]	Day27 vs Day25	101.367	-0.0229855	0.229907	-0.0999777	95.4445	0.920572	0.999354	FALSE
K00813	K00813 aspC; aspartate aminotransferase [EC:2.6.1.1]	09100 Metabolism	09105 Amino acid metabolism	00330 Arginine and proline metabolism	PATH:ko00330]	Day27 vs Day25	101.367	-0.0229855	0.229907	-0.0999777	95.4445	0.920572	0.999354	FALSE
K00813	K00813 aspC; aspartate aminotransferase [EC:2.6.1.1]	09100 Metabolism	09105 Amino acid metabolism	00360 Phenylalanine metabolism	PATH:ko00360]	Day27 vs Day25	101.367	-0.0229855	0.229907	-0.0999777	95.4445	0.920572	0.999354	FALSE
K00817	K00817 hisC; histidinol-phosphate aminotransferase [EC:2.6.1.9]	09100 Metabolism	09105 Amino acid metabolism	00360 Phenylalanine metabolism	PATH:ko00360]	Day27 vs Day25	5112.82	0.00539663	0.04792	0.112618	97.5455	0.910565	0.999354	FALSE
K00817	K00817 hisC; histidinol-phosphate aminotransferase [EC:2.6.1.9]	09100 Metabolism	09105 Amino acid metabolism	00340 Histidine metabolism	PATH:ko00340]	Day27 vs Day25	5112.82	0.00539663	0.04792	0.112618	97.5455	0.910565	0.999354	FALSE
K00817	K00817 hisC; histidinol-phosphate aminotransferase [EC:2.6.1.9]	09100 Metabolism	09105 Amino acid metabolism	00400 Phenylalanine, tyrosine and tryptophan biosynthesis	PATH:ko00400]	Day27 vs Day25	5112.82	0.00539663	0.04792	0.112618	97.5455	0.910565	0.999354	FALSE
K00817	K00817 hisC; histidinol-phosphate aminotransferase [EC:2.6.1.9]	09100 Metabolism	09105 Amino acid metabolism	00350 Tyrosine metabolism	PATH:ko00350]	Day27 vs Day25	5112.82	0.00539663	0.04792	0.112618	97.5455	0.910565	0.999354	FALSE
K00818	K00818 E2.6.1.11, argD; acetylornithine aminotransferase [EC:2.6.1.11]	09100 Metabolism	09105 Amino acid metabolism	00220 Arginine biosynthesis	PATH:ko00220]	Day27 vs Day25	2524.85	-0.0127518	0.0769869	-0.165636	107.173	0.868756	0.999354	FALSE
K00819	K00819 rocD, OAT; ornithine--oxo-acid transaminase [EC:2.6.1.13]	09100 Metabolism	09105 Amino acid metabolism	00330 Arginine and proline metabolism	PATH:ko00330]	Day27 vs Day25	375.122	0.105758	0.123554	0.855964	98.0812	0.394104	0.999354	FALSE
K00820	K00820 glmS, GFPT; glutamine---fructose-6-phosphate transaminase (isomerizing) [EC:2.6.1.16]	09100 Metabolism	09105 Amino acid metabolism	00250 Alanine, aspartate and glutamate metabolism	PATH:ko00250]	Day27 vs Day25	5603.1	0.00160006	0.0405418	0.0394669	98.2542	0.968598	0.999354	FALSE
K00821	K00821 argD; acetylornithine/N-succinyldiaminopimelate aminotransferase [EC:2.6.1.11 2.6.1.17]	09100 Metabolism	09105 Amino acid metabolism	00300 Lysine biosynthesis	PATH:ko00300]	Day27 vs Day25	2077.41	0.0154283	0.0584285	0.264054	98.8678	0.792288	0.999354	FALSE
K00821	K00821 argD; acetylornithine/N-succinyldiaminopimelate aminotransferase [EC:2.6.1.11 2.6.1.17]	09100 Metabolism	09105 Amino acid metabolism	00220 Arginine biosynthesis	PATH:ko00220]	Day27 vs Day25	2077.41	0.0154283	0.0584285	0.264054	98.8678	0.792288	0.999354	FALSE
K00822	K00822 E2.6.1.18; beta-alanine--pyruvate transaminase [EC:2.6.1.18]	09100 Metabolism	09105 Amino acid metabolism	00280 Valine, leucine and isoleucine degradation	PATH:ko00280]	Day27 vs Day25	4.79891	0.167281	0.394731	0.423784	97.7533	0.672655	0.999354	FALSE
K00822	K00822 E2.6.1.18; beta-alanine--pyruvate transaminase [EC:2.6.1.18]	09100 Metabolism	09106 Metabolism of other amino acids	00410 beta-Alanine metabolism	PATH:ko00410]	Day27 vs Day25	4.79891	0.167281	0.394731	0.423784	97.7533	0.672655	0.999354	FALSE
K00823	K00823 puuE; 4-aminobutyrate aminotransferase [EC:2.6.1.19]	09100 Metabolism	09105 Amino acid metabolism	00250 Alanine, aspartate and glutamate metabolism	PATH:ko00250]	Day27 vs Day25	61.3697	0.139858	0.144426	0.968372	99.2693	0.335212	0.999354	FALSE
K00823	K00823 puuE; 4-aminobutyrate aminotransferase [EC:2.6.1.19]	09100 Metabolism	09106 Metabolism of other amino acids	00410 beta-Alanine metabolism	PATH:ko00410]	Day27 vs Day25	61.3697	0.139858	0.144426	0.968372	99.2693	0.335212	0.999354	FALSE
K00824	K00824 dat; D-alanine transaminase [EC:2.6.1.21]	09100 Metabolism	09105 Amino acid metabolism	00310 Lysine degradation	PATH:ko00310]	Day27 vs Day25	379.104	0.169052	0.122969	1.37475	101.063	0.17225	0.840637	FALSE
K00824	K00824 dat; D-alanine transaminase [EC:2.6.1.21]	09100 Metabolism	09105 Amino acid metabolism	00330 Arginine and proline metabolism	PATH:ko00330]	Day27 vs Day25	379.104	0.169052	0.122969	1.37475	101.063	0.17225	0.840637	FALSE
K00824	K00824 dat; D-alanine transaminase [EC:2.6.1.21]	09100 Metabolism	09105 Amino acid metabolism	00360 Phenylalanine metabolism	PATH:ko00360]	Day27 vs Day25	379.104	0.169052	0.122969	1.37475	101.063	0.17225	0.840637	FALSE
K00824	K00824 dat; D-alanine transaminase [EC:2.6.1.21]	09100 Metabolism	09106 Metabolism of other amino acids	00470 D-Amino acid metabolism	PATH:ko00470]	Day27 vs Day25	379.104	0.169052	0.122969	1.37475	101.063	0.17225	0.840637	FALSE
K00826	K00826 E2.6.1.42, ilvE; branched-chain amino acid aminotransferase [EC:2.6.1.42]	09100 Metabolism	09105 Amino acid metabolism	00270 Cysteine and methionine metabolism	PATH:ko00270]	Day27 vs Day25	5744.47	0.000608896	0.0389115	0.0156482	107.034	0.987544	0.999354	FALSE
K00826	K00826 E2.6.1.42, ilvE; branched-chain amino acid aminotransferase [EC:2.6.1.42]	09100 Metabolism	09105 Amino acid metabolism	00290 Valine, leucine and isoleucine biosynthesis	PATH:ko00290]	Day27 vs Day25	5744.47	0.000608896	0.0389115	0.0156482	107.034	0.987544	0.999354	FALSE
K00826	K00826 E2.6.1.42, ilvE; branched-chain amino acid aminotransferase [EC:2.6.1.42]	09100 Metabolism	09105 Amino acid metabolism	00280 Valine, leucine and isoleucine degradation	PATH:ko00280]	Day27 vs Day25	5744.47	0.000608896	0.0389115	0.0156482	107.034	0.987544	0.999354	FALSE
K00830	K00830 AGXT; alanine-glyoxylate transaminase / serine-glyoxylate transaminase / serine-pyruvate transaminase [EC:2.6.1.44 2.6.1.45 2.6.1.51]	09100 Metabolism	09105 Amino acid metabolism	00250 Alanine, aspartate and glutamate metabolism	PATH:ko00250]	Day27 vs Day25	19.3128	-0.0793324	0.222132	-0.35714	99.4189	0.721744	0.999354	FALSE
K00830	K00830 AGXT; alanine-glyoxylate transaminase / serine-glyoxylate transaminase / serine-pyruvate transaminase [EC:2.6.1.44 2.6.1.45 2.6.1.51]	09100 Metabolism	09105 Amino acid metabolism	00260 Glycine, serine and threonine metabolism	PATH:ko00260]	Day27 vs Day25	19.3128	-0.0793324	0.222132	-0.35714	99.4189	0.721744	0.999354	FALSE
K00831	K00831 serC, PSAT1; phosphoserine aminotransferase [EC:2.6.1.52]	09100 Metabolism	09105 Amino acid metabolism	00270 Cysteine and methionine metabolism	PATH:ko00270]	Day27 vs Day25	4955.98	0.00689863	0.0484415	0.142412	98.5346	0.887046	0.999354	FALSE
K00831	K00831 serC, PSAT1; phosphoserine aminotransferase [EC:2.6.1.52]	09100 Metabolism	09105 Amino acid metabolism	00260 Glycine, serine and threonine metabolism	PATH:ko00260]	Day27 vs Day25	4955.98	0.00689863	0.0484415	0.142412	98.5346	0.887046	0.999354	FALSE
K00832	K00832 tyrB; aromatic-amino-acid transaminase [EC:2.6.1.57]	09100 Metabolism	09105 Amino acid metabolism	00360 Phenylalanine metabolism	PATH:ko00360]	Day27 vs Day25	372.457	0.341562	0.204077	1.67369	97.8038	0.0973868	0.633695	FALSE
K00832	K00832 tyrB; aromatic-amino-acid transaminase [EC:2.6.1.57]	09100 Metabolism	09105 Amino acid metabolism	00350 Tyrosine metabolism	PATH:ko00350]	Day27 vs Day25	372.457	0.341562	0.204077	1.67369	97.8038	0.0973868	0.633695	FALSE
K00832	K00832 tyrB; aromatic-amino-acid transaminase [EC:2.6.1.57]	09100 Metabolism	09105 Amino acid metabolism	00270 Cysteine and methionine metabolism	PATH:ko00270]	Day27 vs Day25	372.457	0.341562	0.204077	1.67369	97.8038	0.0973868	0.633695	FALSE
K00832	K00832 tyrB; aromatic-amino-acid transaminase [EC:2.6.1.57]	09100 Metabolism	09105 Amino acid metabolism	00400 Phenylalanine, tyrosine and tryptophan biosynthesis	PATH:ko00400]	Day27 vs Day25	372.457	0.341562	0.204077	1.67369	97.8038	0.0973868	0.633695	FALSE
K00836	K00836 ectB, dat; diaminobutyrate-2-oxoglutarate transaminase [EC:2.6.1.76]	09100 Metabolism	09105 Amino acid metabolism	00260 Glycine, serine and threonine metabolism	PATH:ko00260]	Day27 vs Day25	62.6566	-0.280775	0.285354	-0.983951	98.3964	0.327553	0.999354	FALSE
K00841	K00841 patA; aminotransferase [EC:2.6.1.-]	09100 Metabolism	09105 Amino acid metabolism	00300 Lysine biosynthesis	PATH:ko00300]	Day27 vs Day25	62.1225	0.0722667	0.137478	0.525662	99.8482	0.600289	0.999354	FALSE
K00856	K00856 ADK, adoK; adenosine kinase [EC:2.7.1.20]	09100 Metabolism	09104 Nucleotide metabolism	00230 Purine metabolism	PATH:ko00230]	Day27 vs Day25	34.3649	-0.00136275	0.127076	-0.0107238	98.7764	0.991465	0.999354	FALSE
K00857	K00857 tdk, TK; thymidine kinase [EC:2.7.1.21]	09100 Metabolism	09104 Nucleotide metabolism	00240 Pyrimidine metabolism	PATH:ko00240]	Day27 vs Day25	3378.22	-0.00696665	0.0727417	-0.0957724	107.101	0.92388	0.999354	FALSE
K00860	K00860 cysC; adenylylsulfate kinase [EC:2.7.1.25]	09100 Metabolism	09102 Energy metabolism	00920 Sulfur metabolism	PATH:ko00920]	Day27 vs Day25	347.365	0.170574	0.135116	1.26243	107.027	0.209539	0.924734	FALSE
K00860	K00860 cysC; adenylylsulfate kinase [EC:2.7.1.25]	09100 Metabolism	09104 Nucleotide metabolism	00230 Purine metabolism	PATH:ko00230]	Day27 vs Day25	347.365	0.170574	0.135116	1.26243	107.027	0.209539	0.924734	FALSE
K00865	K00865 glxK, garK; glycerate 2-kinase [EC:2.7.1.165]	09100 Metabolism	09105 Amino acid metabolism	00260 Glycine, serine and threonine metabolism	PATH:ko00260]	Day27 vs Day25	3410.47	-0.066927	0.0657959	-1.01719	98.2309	0.311562	0.999354	FALSE
K00872	K00872 thrB; homoserine kinase [EC:2.7.1.39]	09100 Metabolism	09105 Amino acid metabolism	00260 Glycine, serine and threonine metabolism	PATH:ko00260]	Day27 vs Day25	976.182	0.069382	0.0747161	0.928608	96.8147	0.355402	0.999354	FALSE
K00876	K00876 udk, UCK; uridine kinase [EC:2.7.1.48]	09100 Metabolism	09104 Nucleotide metabolism	00240 Pyrimidine metabolism	PATH:ko00240]	Day27 vs Day25	8966.19	0.00215499	0.0647354	0.0332892	107.047	0.973506	0.999354	FALSE
K00891	K00891 aroK, aroL; shikimate kinase [EC:2.7.1.71]	09100 Metabolism	09105 Amino acid metabolism	00400 Phenylalanine, tyrosine and tryptophan biosynthesis	PATH:ko00400]	Day27 vs Day25	6048.76	-0.0246581	0.0438898	-0.56182	96.8135	0.575537	0.999354	FALSE
K00899	K00899 mtnK; 5-methylthioribose kinase [EC:2.7.1.100]	09100 Metabolism	09105 Amino acid metabolism	00270 Cysteine and methionine metabolism	PATH:ko00270]	Day27 vs Day25	96.0699	-0.281511	0.173088	-1.62641	98.1092	0.107071	0.666493	FALSE
K00925	K00925 ackA; acetate kinase [EC:2.7.2.1]	09100 Metabolism	09106 Metabolism of other amino acids	00430 Taurine and hypotaurine metabolism	PATH:ko00430]	Day27 vs Day25	5376.94	0.00516423	0.0435865	0.118482	99.0102	0.905925	0.999354	FALSE
K00926	K00926 arcC; carbamate kinase [EC:2.7.2.2]	09100 Metabolism	09105 Amino acid metabolism	00220 Arginine biosynthesis	PATH:ko00220]	Day27 vs Day25	1410.56	-0.0931521	0.088639	-1.05092	107.033	0.295664	0.999354	FALSE
K00926	K00926 arcC; carbamate kinase [EC:2.7.2.2]	09100 Metabolism	09102 Energy metabolism	00910 Nitrogen metabolism	PATH:ko00910]	Day27 vs Day25	1410.56	-0.0931521	0.088639	-1.05092	107.033	0.295664	0.999354	FALSE
K00926	K00926 arcC; carbamate kinase [EC:2.7.2.2]	09100 Metabolism	09104 Nucleotide metabolism	00230 Purine metabolism	PATH:ko00230]	Day27 vs Day25	1410.56	-0.0931521	0.088639	-1.05092	107.033	0.295664	0.999354	FALSE
K00928	K00928 lysC; aspartate kinase [EC:2.7.2.4]	09100 Metabolism	09105 Amino acid metabolism	00300 Lysine biosynthesis	PATH:ko00300]	Day27 vs Day25	6234.11	-0.0139707	0.0376172	-0.37139	98.5786	0.711144	0.999354	FALSE
K00928	K00928 lysC; aspartate kinase [EC:2.7.2.4]	09100 Metabolism	09105 Amino acid metabolism	00260 Glycine, serine and threonine metabolism	PATH:ko00260]	Day27 vs Day25	6234.11	-0.0139707	0.0376172	-0.37139	98.5786	0.711144	0.999354	FALSE
K00928	K00928 lysC; aspartate kinase [EC:2.7.2.4]	09100 Metabolism	09105 Amino acid metabolism	00270 Cysteine and methionine metabolism	PATH:ko00270]	Day27 vs Day25	6234.11	-0.0139707	0.0376172	-0.37139	98.5786	0.711144	0.999354	FALSE
K00930	K00930 argB; acetylglutamate kinase [EC:2.7.2.8]	09100 Metabolism	09105 Amino acid metabolism	00220 Arginine biosynthesis	PATH:ko00220]	Day27 vs Day25	4579.85	0.00425156	0.0424812	0.100081	107.014	0.920467	0.999354	FALSE
K00931	K00931 proB; glutamate 5-kinase [EC:2.7.2.11]	09100 Metabolism	09105 Amino acid metabolism	00330 Arginine and proline metabolism	PATH:ko00330]	Day27 vs Day25	4116.21	0.0180932	0.0457132	0.395799	107.029	0.693041	0.999354	FALSE
K00939	K00939 adk, AK; adenylate kinase [EC:2.7.4.3]	09100 Metabolism	09104 Nucleotide metabolism	00230 Purine metabolism	PATH:ko00230]	Day27 vs Day25	5446.17	0.00630896	0.0415451	0.151858	98.8533	0.879608	0.999354	FALSE
K00940	K00940 ndk, NME; nucleoside-diphosphate kinase [EC:2.7.4.6]	09100 Metabolism	09104 Nucleotide metabolism	00230 Purine metabolism	PATH:ko00230]	Day27 vs Day25	1859.55	0.160981	0.0844944	1.90522	107.131	0.0594319	0.538661	FALSE
K00940	K00940 ndk, NME; nucleoside-diphosphate kinase [EC:2.7.4.6]	09100 Metabolism	09104 Nucleotide metabolism	00240 Pyrimidine metabolism	PATH:ko00240]	Day27 vs Day25	1859.55	0.160981	0.0844944	1.90522	107.131	0.0594319	0.538661	FALSE
K00942	K00942 gmk, GUK1; guanylate kinase [EC:2.7.4.8]	09100 Metabolism	09104 Nucleotide metabolism	00230 Purine metabolism	PATH:ko00230]	Day27 vs Day25	5140.94	-0.00432725	0.0448331	-0.0965191	99.2665	0.923303	0.999354	FALSE
K00943	K00943 tmk, DTYMK; dTMP kinase [EC:2.7.4.9]	09100 Metabolism	09104 Nucleotide metabolism	00240 Pyrimidine metabolism	PATH:ko00240]	Day27 vs Day25	1902.88	0.0376063	0.0410685	0.915697	87.7333	0.362336	0.999354	FALSE
K00945	K00945 cmk; CMP/dCMP kinase [EC:2.7.4.25]	09100 Metabolism	09104 Nucleotide metabolism	00240 Pyrimidine metabolism	PATH:ko00240]	Day27 vs Day25	9037.19	-0.000640583	0.0557458	-0.0114912	107.035	0.990853	0.999354	FALSE
K00948	K00948 PRPS, prsA; ribose-phosphate pyrophosphokinase [EC:2.7.6.1]	09100 Metabolism	09104 Nucleotide metabolism	00230 Purine metabolism	PATH:ko00230]	Day27 vs Day25	6061.87	-0.0115381	0.0382434	-0.301702	98.9862	0.763512	0.999354	FALSE
K00951	K00951 relA; GTP pyrophosphokinase [EC:2.7.6.5]	09100 Metabolism	09104 Nucleotide metabolism	00230 Purine metabolism	PATH:ko00230]	Day27 vs Day25	8253.5	0.0124539	0.0563782	0.2209	99.3205	0.825624	0.999354	FALSE
K00955	K00955 cysNC; bifunctional enzyme CysN/CysC [EC:2.7.7.4 2.7.1.25]	09100 Metabolism	09106 Metabolism of other amino acids	00450 Selenocompound metabolism	PATH:ko00450]	Day27 vs Day25	67.9175	0.251414	0.135215	1.85936	93.4025	0.0661246	0.572078	FALSE
K00955	K00955 cysNC; bifunctional enzyme CysN/CysC [EC:2.7.7.4 2.7.1.25]	09100 Metabolism	09104 Nucleotide metabolism	00230 Purine metabolism	PATH:ko00230]	Day27 vs Day25	67.9175	0.251414	0.135215	1.85936	93.4025	0.0661246	0.572078	FALSE
K00955	K00955 cysNC; bifunctional enzyme CysN/CysC [EC:2.7.7.4 2.7.1.25]	09100 Metabolism	09102 Energy metabolism	00920 Sulfur metabolism	PATH:ko00920]	Day27 vs Day25	67.9175	0.251414	0.135215	1.85936	93.4025	0.0661246	0.572078	FALSE
K00956	K00956 cysN; sulfate adenylyltransferase subunit 1 [EC:2.7.7.4]	09100 Metabolism	09106 Metabolism of other amino acids	00450 Selenocompound metabolism	PATH:ko00450]	Day27 vs Day25	487.146	0.21029	0.123602	1.70136	100.201	0.0919774	0.627171	FALSE
K00956	K00956 cysN; sulfate adenylyltransferase subunit 1 [EC:2.7.7.4]	09100 Metabolism	09104 Nucleotide metabolism	00230 Purine metabolism	PATH:ko00230]	Day27 vs Day25	487.146	0.21029	0.123602	1.70136	100.201	0.0919774	0.627171	FALSE
K00956	K00956 cysN; sulfate adenylyltransferase subunit 1 [EC:2.7.7.4]	09100 Metabolism	09102 Energy metabolism	00920 Sulfur metabolism	PATH:ko00920]	Day27 vs Day25	487.146	0.21029	0.123602	1.70136	100.201	0.0919774	0.627171	FALSE
K00957	K00957 cysD; sulfate adenylyltransferase subunit 2 [EC:2.7.7.4]	09100 Metabolism	09106 Metabolism of other amino acids	00450 Selenocompound metabolism	PATH:ko00450]	Day27 vs Day25	754.613	0.214826	0.105027	2.04544	107.032	0.0432642	0.468195	FALSE
K00957	K00957 cysD; sulfate adenylyltransferase subunit 2 [EC:2.7.7.4]	09100 Metabolism	09104 Nucleotide metabolism	00230 Purine metabolism	PATH:ko00230]	Day27 vs Day25	754.613	0.214826	0.105027	2.04544	107.032	0.0432642	0.468195	FALSE
K00957	K00957 cysD; sulfate adenylyltransferase subunit 2 [EC:2.7.7.4]	09100 Metabolism	09102 Energy metabolism	00920 Sulfur metabolism	PATH:ko00920]	Day27 vs Day25	754.613	0.214826	0.105027	2.04544	107.032	0.0432642	0.468195	FALSE
K00958	K00958 sat, met3; sulfate adenylyltransferase [EC:2.7.7.4]	09100 Metabolism	09106 Metabolism of other amino acids	00450 Selenocompound metabolism	PATH:ko00450]	Day27 vs Day25	40.7407	-0.187695	0.151671	-1.23751	107.021	0.218605	0.93152	FALSE
K00958	K00958 sat, met3; sulfate adenylyltransferase [EC:2.7.7.4]	09100 Metabolism	09104 Nucleotide metabolism	00230 Purine metabolism	PATH:ko00230]	Day27 vs Day25	40.7407	-0.187695	0.151671	-1.23751	107.021	0.218605	0.93152	FALSE
K00958	K00958 sat, met3; sulfate adenylyltransferase [EC:2.7.7.4]	09100 Metabolism	09102 Energy metabolism	00920 Sulfur metabolism	PATH:ko00920]	Day27 vs Day25	40.7407	-0.187695	0.151671	-1.23751	107.021	0.218605	0.93152	FALSE
K00968	K00968 PCYT1; choline-phosphate cytidylyltransferase [EC:2.7.7.15]	09100 Metabolism	09106 Metabolism of other amino acids	00440 Phosphonate and phosphinate metabolism	PATH:ko00440]	Day27 vs Day25	39.5481	-0.186521	0.152782	-1.22083	100.619	0.225003	0.944684	FALSE
K00998	K00998 pssA; CDP-diacylglycerol---serine O-phosphatidyltransferase [EC:2.7.8.8]	09100 Metabolism	09105 Amino acid metabolism	00260 Glycine, serine and threonine metabolism	PATH:ko00260]	Day27 vs Day25	78.0271	-0.0738488	0.373497	-0.197723	91.9814	0.843698	0.999354	FALSE
K01008	K01008 selD, SEPHS; selenide, water dikinase [EC:2.7.9.3]	09100 Metabolism	09106 Metabolism of other amino acids	00450 Selenocompound metabolism	PATH:ko00450]	Day27 vs Day25	1113.1	-0.0111579	0.0657203	-0.169778	107.003	0.865505	0.999354	FALSE
K01011	K01011 TST, MPST, sseA; thiosulfate/3-mercaptopyruvate sulfurtransferase [EC:2.8.1.1 2.8.1.2]	09100 Metabolism	09102 Energy metabolism	00920 Sulfur metabolism	PATH:ko00920]	Day27 vs Day25	191.87	-0.373926	0.121044	-3.08918	100.027	0.00259878	0.123659	FALSE
K01011	K01011 TST, MPST, sseA; thiosulfate/3-mercaptopyruvate sulfurtransferase [EC:2.8.1.1 2.8.1.2]	09100 Metabolism	09105 Amino acid metabolism	00270 Cysteine and methionine metabolism	PATH:ko00270]	Day27 vs Day25	191.87	-0.373926	0.121044	-3.08918	100.027	0.00259878	0.123659	FALSE
K01028	K01028 scoA; 3-oxoacid CoA-transferase subunit A [EC:2.8.3.5]	09100 Metabolism	09105 Amino acid metabolism	00280 Valine, leucine and isoleucine degradation	PATH:ko00280]	Day27 vs Day25	43.9842	0.385808	0.158201	2.43873	97.9279	0.0165401	0.450148	FALSE
K01029	K01029 scoB; 3-oxoacid CoA-transferase subunit B [EC:2.8.3.5]	09100 Metabolism	09105 Amino acid metabolism	00280 Valine, leucine and isoleucine degradation	PATH:ko00280]	Day27 vs Day25	197.755	-0.206652	0.173255	-1.19276	98.4615	0.23583	0.958877	FALSE
K01034	K01034 atoD; acetate CoA/acetoacetate CoA-transferase alpha subunit [EC:2.8.3.8 2.8.3.9]	09100 Metabolism	09105 Amino acid metabolism	00310 Lysine degradation	PATH:ko00310]	Day27 vs Day25	303.168	-0.248603	0.143858	-1.72811	98.9689	0.0870867	0.621581	FALSE
K01035	K01035 atoA; acetate CoA/acetoacetate CoA-transferase beta subunit [EC:2.8.3.8 2.8.3.9]	09100 Metabolism	09105 Amino acid metabolism	00310 Lysine degradation	PATH:ko00310]	Day27 vs Day25	374.037	-0.276108	0.157341	-1.75483	98.8737	0.0823853	0.618989	FALSE
K01042	K01042 selA; L-seryl-tRNA(Ser) seleniumtransferase [EC:2.9.1.1]	09100 Metabolism	09106 Metabolism of other amino acids	00450 Selenocompound metabolism	PATH:ko00450]	Day27 vs Day25	443.986	-0.0973631	0.104137	-0.934949	92.9294	0.352238	0.999354	FALSE
K01079	K01079 serB, PSPH; phosphoserine phosphatase [EC:3.1.3.3]	09100 Metabolism	09105 Amino acid metabolism	00260 Glycine, serine and threonine metabolism	PATH:ko00260]	Day27 vs Day25	2652.22	-0.0307809	0.0833896	-0.369122	107.07	0.712766	0.999354	FALSE
K01081	K01081 E3.1.3.5; 5'-nucleotidase [EC:3.1.3.5]	09100 Metabolism	09104 Nucleotide metabolism	00240 Pyrimidine metabolism	PATH:ko00240]	Day27 vs Day25	2850.71	0.00929405	0.0839157	0.110755	98.8702	0.912035	0.999354	FALSE
K01081	K01081 E3.1.3.5; 5'-nucleotidase [EC:3.1.3.5]	09100 Metabolism	09104 Nucleotide metabolism	00230 Purine metabolism	PATH:ko00230]	Day27 vs Day25	2850.71	0.00929405	0.0839157	0.110755	98.8702	0.912035	0.999354	FALSE
K01082	K01082 cysQ, MET22, BPNT1; 3'(2'), 5'-bisphosphate nucleotidase [EC:3.1.3.7]	09100 Metabolism	09102 Energy metabolism	00920 Sulfur metabolism	PATH:ko00920]	Day27 vs Day25	615.893	0.0392155	0.123248	0.318185	107.055	0.750964	0.999354	FALSE
K01089	K01089 hisB; imidazoleglycerol-phosphate dehydratase / histidinol-phosphatase [EC:4.2.1.19 3.1.3.15]	09100 Metabolism	09105 Amino acid metabolism	00340 Histidine metabolism	PATH:ko00340]	Day27 vs Day25	2312.03	0.0106174	0.0935849	0.113452	107.113	0.909884	0.999354	FALSE
K01119	K01119 cpdB; 2',3'-cyclic-nucleotide 2'-phosphodiesterase / 3'-nucleotidase [EC:3.1.4.16 3.1.3.6]	09100 Metabolism	09104 Nucleotide metabolism	00230 Purine metabolism	PATH:ko00230]	Day27 vs Day25	2633.53	-0.0403239	0.0901297	-0.447399	98.1717	0.655573	0.999354	FALSE
K01119	K01119 cpdB; 2',3'-cyclic-nucleotide 2'-phosphodiesterase / 3'-nucleotidase [EC:3.1.4.16 3.1.3.6]	09100 Metabolism	09104 Nucleotide metabolism	00240 Pyrimidine metabolism	PATH:ko00240]	Day27 vs Day25	2633.53	-0.0403239	0.0901297	-0.447399	98.1717	0.655573	0.999354	FALSE
K01129	K01129 dgt; dGTPase [EC:3.1.5.1]	09100 Metabolism	09104 Nucleotide metabolism	00230 Purine metabolism	PATH:ko00230]	Day27 vs Day25	4986.65	-0.0200375	0.0462518	-0.433226	99.112	0.665792	0.999354	FALSE
K01139	K01139 spoT; GTP diphosphokinase / guanosine-3',5'-bis(diphosphate) 3'-diphosphatase [EC:2.7.6.5 3.1.7.2]	09100 Metabolism	09104 Nucleotide metabolism	00230 Purine metabolism	PATH:ko00230]	Day27 vs Day25	81.1051	-0.052475	0.35958	-0.145934	92.2918	0.884292	0.999354	FALSE
K01239	K01239 E3.2.2.1; purine nucleosidase [EC:3.2.2.1]	09100 Metabolism	09104 Nucleotide metabolism	00230 Purine metabolism	PATH:ko00230]	Day27 vs Day25	480.211	-0.133171	0.132554	-1.00465	98.1832	0.317534	0.999354	FALSE
K01241	K01241 amn; AMP nucleosidase [EC:3.2.2.4]	09100 Metabolism	09104 Nucleotide metabolism	00230 Purine metabolism	PATH:ko00230]	Day27 vs Day25	666.204	0.0926986	0.124752	0.743064	107.145	0.459069	0.999354	FALSE
K01243	K01243 mtnN, mtn, pfs; adenosylhomocysteine nucleosidase [EC:3.2.2.9]	09100 Metabolism	09105 Amino acid metabolism	00270 Cysteine and methionine metabolism	PATH:ko00270]	Day27 vs Day25	4135.86	-0.053592	0.0559143	-0.958467	97.744	0.340192	0.999354	FALSE
K01250	K01250 rihA; pyrimidine-specific ribonucleoside hydrolase [EC:3.2.2.-]	09100 Metabolism	09104 Nucleotide metabolism	00240 Pyrimidine metabolism	PATH:ko00240]	Day27 vs Day25	62.6799	0.148651	0.174347	0.852617	107.015	0.395776	0.999354	FALSE
K01251	K01251 AHCY, ahcY; adenosylhomocysteinase [EC:3.13.2.1]	09100 Metabolism	09105 Amino acid metabolism	00270 Cysteine and methionine metabolism	PATH:ko00270]	Day27 vs Day25	1719.55	0.128162	0.0604591	2.11981	107.453	0.0363244	0.468195	FALSE
K01255	K01255 CARP, pepA; leucyl aminopeptidase [EC:3.4.11.1]	09100 Metabolism	09106 Metabolism of other amino acids	00480 Glutathione metabolism	PATH:ko00480]	Day27 vs Day25	823.891	0.187549	0.110401	1.69879	107.074	0.0922633	0.627171	FALSE
K01256	K01256 pepN; aminopeptidase N [EC:3.4.11.2]	09100 Metabolism	09106 Metabolism of other amino acids	00480 Glutathione metabolism	PATH:ko00480]	Day27 vs Day25	655.477	-0.0228858	0.108238	-0.211439	94.187	0.833001	0.999354	FALSE
K01259	K01259 pip; proline iminopeptidase [EC:3.4.11.5]	09100 Metabolism	09105 Amino acid metabolism	00330 Arginine and proline metabolism	PATH:ko00330]	Day27 vs Day25	65.789	-0.427511	0.149564	-2.85838	107.002	0.00511897	0.194862	FALSE
K01270	K01270 pepD; dipeptidase D [EC:3.4.13.-]	09100 Metabolism	09106 Metabolism of other amino acids	00480 Glutathione metabolism	PATH:ko00480]	Day27 vs Day25	6907.23	-0.0199383	0.0669146	-0.297967	98.1836	0.766358	0.999354	FALSE
K01424	K01424 E3.5.1.1, ansA, ansB; L-asparaginase [EC:3.5.1.1]	09100 Metabolism	09106 Metabolism of other amino acids	00460 Cyanoamino acid metabolism	PATH:ko00460]	Day27 vs Day25	5212.62	-0.0148211	0.0526279	-0.28162	97.1927	0.778834	0.999354	FALSE
K01424	K01424 E3.5.1.1, ansA, ansB; L-asparaginase [EC:3.5.1.1]	09100 Metabolism	09105 Amino acid metabolism	00250 Alanine, aspartate and glutamate metabolism	PATH:ko00250]	Day27 vs Day25	5212.62	-0.0148211	0.0526279	-0.28162	97.1927	0.778834	0.999354	FALSE
K01425	K01425 glsA, GLS; glutaminase [EC:3.5.1.2]	09100 Metabolism	09106 Metabolism of other amino acids	00470 D-Amino acid metabolism	PATH:ko00470]	Day27 vs Day25	175.947	-0.0748823	0.0904716	-0.827688	107.001	0.409689	0.999354	FALSE
K01425	K01425 glsA, GLS; glutaminase [EC:3.5.1.2]	09100 Metabolism	09105 Amino acid metabolism	00220 Arginine biosynthesis	PATH:ko00220]	Day27 vs Day25	175.947	-0.0748823	0.0904716	-0.827688	107.001	0.409689	0.999354	FALSE
K01425	K01425 glsA, GLS; glutaminase [EC:3.5.1.2]	09100 Metabolism	09105 Amino acid metabolism	00250 Alanine, aspartate and glutamate metabolism	PATH:ko00250]	Day27 vs Day25	175.947	-0.0748823	0.0904716	-0.827688	107.001	0.409689	0.999354	FALSE
K01426	K01426 E3.5.1.4, amiE; amidase [EC:3.5.1.4]	09100 Metabolism	09105 Amino acid metabolism	00360 Phenylalanine metabolism	PATH:ko00360]	Day27 vs Day25	274.701	-0.103116	0.102309	-1.00789	95.3944	0.316057	0.999354	FALSE
K01426	K01426 E3.5.1.4, amiE; amidase [EC:3.5.1.4]	09100 Metabolism	09105 Amino acid metabolism	00380 Tryptophan metabolism	PATH:ko00380]	Day27 vs Day25	274.701	-0.103116	0.102309	-1.00789	95.3944	0.316057	0.999354	FALSE
K01426	K01426 E3.5.1.4, amiE; amidase [EC:3.5.1.4]	09100 Metabolism	09105 Amino acid metabolism	00330 Arginine and proline metabolism	PATH:ko00330]	Day27 vs Day25	274.701	-0.103116	0.102309	-1.00789	95.3944	0.316057	0.999354	FALSE
K01428	K01428 ureC; urease subunit alpha [EC:3.5.1.5]	09100 Metabolism	09104 Nucleotide metabolism	00230 Purine metabolism	PATH:ko00230]	Day27 vs Day25	7.77053	0.0142092	0.432566	0.0328486	99.2283	0.973861	0.999354	FALSE
K01428	K01428 ureC; urease subunit alpha [EC:3.5.1.5]	09100 Metabolism	09105 Amino acid metabolism	00220 Arginine biosynthesis	PATH:ko00220]	Day27 vs Day25	7.77053	0.0142092	0.432566	0.0328486	99.2283	0.973861	0.999354	FALSE
K01429	K01429 ureB; urease subunit beta [EC:3.5.1.5]	09100 Metabolism	09104 Nucleotide metabolism	00230 Purine metabolism	PATH:ko00230]	Day27 vs Day25	4.86574	0.137265	0.436165	0.314709	98.4079	0.753649	0.999354	FALSE
K01429	K01429 ureB; urease subunit beta [EC:3.5.1.5]	09100 Metabolism	09105 Amino acid metabolism	00220 Arginine biosynthesis	PATH:ko00220]	Day27 vs Day25	4.86574	0.137265	0.436165	0.314709	98.4079	0.753649	0.999354	FALSE
K01430	K01430 ureA; urease subunit gamma [EC:3.5.1.5]	09100 Metabolism	09105 Amino acid metabolism	00220 Arginine biosynthesis	PATH:ko00220]	Day27 vs Day25	5.44672	0.0931908	0.433401	0.215022	98.2721	0.830196	0.999354	FALSE
K01430	K01430 ureA; urease subunit gamma [EC:3.5.1.5]	09100 Metabolism	09104 Nucleotide metabolism	00230 Purine metabolism	PATH:ko00230]	Day27 vs Day25	5.44672	0.0931908	0.433401	0.215022	98.2721	0.830196	0.999354	FALSE
K01437	K01437 ASPA, aspA; aspartoacylase [EC:3.5.1.15]	09100 Metabolism	09105 Amino acid metabolism	00340 Histidine metabolism	PATH:ko00340]	Day27 vs Day25	42.8753	0.623145	0.27071	2.30189	100.399	0.0234067	0.461008	FALSE
K01437	K01437 ASPA, aspA; aspartoacylase [EC:3.5.1.15]	09100 Metabolism	09105 Amino acid metabolism	00250 Alanine, aspartate and glutamate metabolism	PATH:ko00250]	Day27 vs Day25	42.8753	0.623145	0.27071	2.30189	100.399	0.0234067	0.461008	FALSE
K01438	K01438 argE; acetylornithine deacetylase [EC:3.5.1.16]	09100 Metabolism	09105 Amino acid metabolism	00220 Arginine biosynthesis	PATH:ko00220]	Day27 vs Day25	2555.35	0.0152119	0.0828247	0.183664	107.116	0.854624	0.999354	FALSE
K01439	K01439 dapE; succinyl-diaminopimelate desuccinylase [EC:3.5.1.18]	09100 Metabolism	09105 Amino acid metabolism	00300 Lysine biosynthesis	PATH:ko00300]	Day27 vs Day25	2068.72	-0.100585	0.0897628	-1.12057	107.061	0.26498	0.994184	FALSE
K01457	K01457 atzF; allophanate hydrolase [EC:3.5.1.54]	09100 Metabolism	09105 Amino acid metabolism	00220 Arginine biosynthesis	PATH:ko00220]	Day27 vs Day25	3.77582	-0.440103	0.440926	-0.998132	97.773	0.320679	0.999354	FALSE
K01460	K01460 gsp; glutathionylspermidine amidase/synthetase [EC:3.5.1.78 6.3.1.8]	09100 Metabolism	09106 Metabolism of other amino acids	00480 Glutathione metabolism	PATH:ko00480]	Day27 vs Day25	47.6629	-0.386422	0.498152	-0.775711	93.5645	0.439876	0.999354	FALSE
K01464	K01464 DPYS, dht, hydA; dihydropyrimidinase [EC:3.5.2.2]	09100 Metabolism	09104 Nucleotide metabolism	00240 Pyrimidine metabolism	PATH:ko00240]	Day27 vs Day25	496.199	-0.155217	0.122156	-1.27064	107.021	0.206612	0.921683	FALSE
K01464	K01464 DPYS, dht, hydA; dihydropyrimidinase [EC:3.5.2.2]	09100 Metabolism	09106 Metabolism of other amino acids	00410 beta-Alanine metabolism	PATH:ko00410]	Day27 vs Day25	496.199	-0.155217	0.122156	-1.27064	107.021	0.206612	0.921683	FALSE
K01465	K01465 URA4, pyrC; dihydroorotase [EC:3.5.2.3]	09100 Metabolism	09104 Nucleotide metabolism	00240 Pyrimidine metabolism	PATH:ko00240]	Day27 vs Day25	5516.6	0.011695	0.0388562	0.300983	107.02	0.764012	0.999354	FALSE
K01466	K01466 allB; allantoinase [EC:3.5.2.5]	09100 Metabolism	09104 Nucleotide metabolism	00230 Purine metabolism	PATH:ko00230]	Day27 vs Day25	113.041	-0.106818	0.171797	-0.621771	107.016	0.535415	0.999354	FALSE
K01468	K01468 hutI, AMDHD1; imidazolonepropionase [EC:3.5.2.7]	09100 Metabolism	09105 Amino acid metabolism	00340 Histidine metabolism	PATH:ko00340]	Day27 vs Day25	1526.12	-0.0349121	0.0750762	-0.465023	97.4955	0.642952	0.999354	FALSE
K01470	K01470 E3.5.2.10; creatinine amidohydrolase [EC:3.5.2.10]	09100 Metabolism	09105 Amino acid metabolism	00330 Arginine and proline metabolism	PATH:ko00330]	Day27 vs Day25	415.55	-0.137423	0.122598	-1.12092	99.6187	0.265015	0.994184	FALSE
K01473	K01473 hyuA; N-methylhydantoinase A [EC:3.5.2.14]	09100 Metabolism	09105 Amino acid metabolism	00330 Arginine and proline metabolism	PATH:ko00330]	Day27 vs Day25	14.2787	-0.09691	0.313041	-0.309576	99.7142	0.757529	0.999354	FALSE
K01474	K01474 hyuB; N-methylhydantoinase B [EC:3.5.2.14]	09100 Metabolism	09105 Amino acid metabolism	00330 Arginine and proline metabolism	PATH:ko00330]	Day27 vs Day25	14.0713	-0.0888471	0.312918	-0.283931	99.7072	0.777052	0.999354	FALSE
K01476	K01476 E3.5.3.1, rocF, arg; arginase [EC:3.5.3.1]	09100 Metabolism	09105 Amino acid metabolism	00220 Arginine biosynthesis	PATH:ko00220]	Day27 vs Day25	182.184	0.292241	0.174626	1.67353	107.001	0.0971449	0.633695	FALSE
K01476	K01476 E3.5.3.1, rocF, arg; arginase [EC:3.5.3.1]	09100 Metabolism	09105 Amino acid metabolism	00330 Arginine and proline metabolism	PATH:ko00330]	Day27 vs Day25	182.184	0.292241	0.174626	1.67353	107.001	0.0971449	0.633695	FALSE
K01478	K01478 arcA; arginine deiminase [EC:3.5.3.6]	09100 Metabolism	09105 Amino acid metabolism	00220 Arginine biosynthesis	PATH:ko00220]	Day27 vs Day25	191.342	-0.0378778	0.0810895	-0.46711	100.3	0.641434	0.999354	FALSE
K01479	K01479 hutG; formiminoglutamase [EC:3.5.3.8]	09100 Metabolism	09105 Amino acid metabolism	00340 Histidine metabolism	PATH:ko00340]	Day27 vs Day25	42.2363	0.156375	0.169826	0.920796	98.3331	0.35941	0.999354	FALSE
K01480	K01480 speB; agmatinase [EC:3.5.3.11]	09100 Metabolism	09105 Amino acid metabolism	00330 Arginine and proline metabolism	PATH:ko00330]	Day27 vs Day25	1024.05	-0.0412839	0.070869	-0.582538	97.9027	0.561544	0.999354	FALSE
K01483	K01483 allA; ureidoglycolate lyase [EC:4.3.2.3]	09100 Metabolism	09104 Nucleotide metabolism	00230 Purine metabolism	PATH:ko00230]	Day27 vs Day25	31.3611	-0.0128943	0.222672	-0.0579072	97.2407	0.953941	0.999354	FALSE
K01485	K01485 codA; cytosine/creatinine deaminase [EC:3.5.4.1 3.5.4.21]	09100 Metabolism	09105 Amino acid metabolism	00330 Arginine and proline metabolism	PATH:ko00330]	Day27 vs Day25	87.6066	-0.00578557	0.186604	-0.0310046	107.013	0.975324	0.999354	FALSE
K01485	K01485 codA; cytosine/creatinine deaminase [EC:3.5.4.1 3.5.4.21]	09100 Metabolism	09104 Nucleotide metabolism	00240 Pyrimidine metabolism	PATH:ko00240]	Day27 vs Day25	87.6066	-0.00578557	0.186604	-0.0310046	107.013	0.975324	0.999354	FALSE
K01486	K01486 ade; adenine deaminase [EC:3.5.4.2]	09100 Metabolism	09104 Nucleotide metabolism	00230 Purine metabolism	PATH:ko00230]	Day27 vs Day25	1355.43	-0.0305212	0.082851	-0.368387	107.004	0.713312	0.999354	FALSE
K01487	K01487 guaD, GDA; guanine deaminase [EC:3.5.4.3]	09100 Metabolism	09104 Nucleotide metabolism	00230 Purine metabolism	PATH:ko00230]	Day27 vs Day25	338.912	-0.00171377	0.133877	-0.0128011	107.045	0.98981	0.999354	FALSE
K01488	K01488 add, ADA; adenosine deaminase [EC:3.5.4.4]	09100 Metabolism	09104 Nucleotide metabolism	00230 Purine metabolism	PATH:ko00230]	Day27 vs Day25	622.316	0.0866677	0.112636	0.769451	98.9151	0.443459	0.999354	FALSE
K01489	K01489 cdd, CDA; cytidine deaminase [EC:3.5.4.5]	09100 Metabolism	09104 Nucleotide metabolism	00240 Pyrimidine metabolism	PATH:ko00240]	Day27 vs Day25	4967.51	0.0176202	0.0467458	0.376936	98.8447	0.707029	0.999354	FALSE
K01492	K01492 purNH; phosphoribosylglycinamide/phosphoribosylaminoimidazolecarboxamide formyltransferase [EC:2.1.2.2 2.1.2.3]	09100 Metabolism	09104 Nucleotide metabolism	00230 Purine metabolism	PATH:ko00230]	Day27 vs Day25	78.0827	-0.054065	0.219572	-0.246229	99.1616	0.806014	0.999354	FALSE
K01493	K01493 comEB; dCMP deaminase [EC:3.5.4.12]	09100 Metabolism	09104 Nucleotide metabolism	00240 Pyrimidine metabolism	PATH:ko00240]	Day27 vs Day25	5051.23	0.0176878	0.0439945	0.402045	107.018	0.688453	0.999354	FALSE
K01494	K01494 dcd; dCTP deaminase [EC:3.5.4.13]	09100 Metabolism	09104 Nucleotide metabolism	00240 Pyrimidine metabolism	PATH:ko00240]	Day27 vs Day25	458.274	-0.128139	0.0995396	-1.28732	92.5985	0.201192	0.913832	FALSE
K01496	K01496 hisI; phosphoribosyl-AMP cyclohydrolase [EC:3.5.4.19]	09100 Metabolism	09105 Amino acid metabolism	00340 Histidine metabolism	PATH:ko00340]	Day27 vs Day25	451.29	-0.096627	0.0766643	-1.26039	97.5514	0.210535	0.924734	FALSE
K01501	K01501 E3.5.5.1; nitrilase [EC:3.5.5.1]	09100 Metabolism	09106 Metabolism of other amino acids	00460 Cyanoamino acid metabolism	PATH:ko00460]	Day27 vs Day25	11.3642	-0.310492	0.191082	-1.62492	98.1852	0.107386	0.666493	FALSE
K01501	K01501 E3.5.5.1; nitrilase [EC:3.5.5.1]	09100 Metabolism	09105 Amino acid metabolism	00380 Tryptophan metabolism	PATH:ko00380]	Day27 vs Day25	11.3642	-0.310492	0.191082	-1.62492	98.1852	0.107386	0.666493	FALSE
K01501	K01501 E3.5.5.1; nitrilase [EC:3.5.5.1]	09100 Metabolism	09102 Energy metabolism	00910 Nitrogen metabolism	PATH:ko00910]	Day27 vs Day25	11.3642	-0.310492	0.191082	-1.62492	98.1852	0.107386	0.666493	FALSE
K01505	K01505 E3.5.99.7; 1-aminocyclopropane-1-carboxylate deaminase [EC:3.5.99.7]	09100 Metabolism	09105 Amino acid metabolism	00270 Cysteine and methionine metabolism	PATH:ko00270]	Day27 vs Day25	16.5079	0.0107016	0.304602	0.0351333	100.41	0.972043	0.999354	FALSE
K01515	K01515 nudF; ADP-ribose diphosphatase [EC:3.6.1.13 3.6.1.-]	09100 Metabolism	09104 Nucleotide metabolism	00230 Purine metabolism	PATH:ko00230]	Day27 vs Day25	2519.76	-0.0429279	0.0720998	-0.595396	107.003	0.552836	0.999354	FALSE
K01520	K01520 dut, DUT; dUTP diphosphatase [EC:3.6.1.23]	09100 Metabolism	09104 Nucleotide metabolism	00240 Pyrimidine metabolism	PATH:ko00240]	Day27 vs Day25	5359.21	0.00740855	0.0424992	0.174322	98.6048	0.86197	0.999354	FALSE
K01523	K01523 hisE; phosphoribosyl-ATP pyrophosphohydrolase [EC:3.6.1.31]	09100 Metabolism	09105 Amino acid metabolism	00340 Histidine metabolism	PATH:ko00340]	Day27 vs Day25	417.794	-0.104425	0.0863227	-1.20971	97.6386	0.229312	0.948819	FALSE
K01524	K01524 ppx-gppA; exopolyphosphatase / guanosine-5'-triphosphate,3'-diphosphate pyrophosphatase [EC:3.6.1.11 3.6.1.40]	09100 Metabolism	09104 Nucleotide metabolism	00230 Purine metabolism	PATH:ko00230]	Day27 vs Day25	2513.64	0.100248	0.0450257	2.22647	93.2536	0.0283909	0.461008	FALSE
K01525	K01525 apaH; bis(5'-nucleosyl)-tetraphosphatase (symmetrical) [EC:3.6.1.41]	09100 Metabolism	09104 Nucleotide metabolism	00230 Purine metabolism	PATH:ko00230]	Day27 vs Day25	136.765	0.378943	0.249889	1.51645	93.3868	0.132784	0.729035	FALSE
K01555	K01555 FAH, fahA; fumarylacetoacetase [EC:3.7.1.2]	09100 Metabolism	09105 Amino acid metabolism	00350 Tyrosine metabolism	PATH:ko00350]	Day27 vs Day25	4.29732	0.917331	0.394946	2.32267	97.733	0.0222709	0.461008	FALSE
K01556	K01556 KYNU, kynU; kynureninase [EC:3.7.1.3]	09100 Metabolism	09105 Amino acid metabolism	00380 Tryptophan metabolism	PATH:ko00380]	Day27 vs Day25	56.4561	0.214958	0.19051	1.12832	97.9398	0.261939	0.994184	FALSE
K01579	K01579 panD; aspartate 1-decarboxylase [EC:4.1.1.11]	09100 Metabolism	09106 Metabolism of other amino acids	00410 beta-Alanine metabolism	PATH:ko00410]	Day27 vs Day25	3889.5	0.0310555	0.0603631	0.514479	107.046	0.607978	0.999354	FALSE
K01580	K01580 E4.1.1.15, gadB, gadA, GAD; glutamate decarboxylase [EC:4.1.1.15]	09100 Metabolism	09106 Metabolism of other amino acids	00430 Taurine and hypotaurine metabolism	PATH:ko00430]	Day27 vs Day25	129.03	-0.159782	0.11607	-1.3766	107.125	0.171507	0.840637	FALSE
K01580	K01580 E4.1.1.15, gadB, gadA, GAD; glutamate decarboxylase [EC:4.1.1.15]	09100 Metabolism	09106 Metabolism of other amino acids	00410 beta-Alanine metabolism	PATH:ko00410]	Day27 vs Day25	129.03	-0.159782	0.11607	-1.3766	107.125	0.171507	0.840637	FALSE
K01580	K01580 E4.1.1.15, gadB, gadA, GAD; glutamate decarboxylase [EC:4.1.1.15]	09100 Metabolism	09105 Amino acid metabolism	00250 Alanine, aspartate and glutamate metabolism	PATH:ko00250]	Day27 vs Day25	129.03	-0.159782	0.11607	-1.3766	107.125	0.171507	0.840637	FALSE
K01581	K01581 E4.1.1.17, ODC1, speC, speF; ornithine decarboxylase [EC:4.1.1.17]	09100 Metabolism	09106 Metabolism of other amino acids	00480 Glutathione metabolism	PATH:ko00480]	Day27 vs Day25	444.163	0.443033	0.153071	2.89429	107.126	0.00460545	0.187836	FALSE
K01581	K01581 E4.1.1.17, ODC1, speC, speF; ornithine decarboxylase [EC:4.1.1.17]	09100 Metabolism	09105 Amino acid metabolism	00330 Arginine and proline metabolism	PATH:ko00330]	Day27 vs Day25	444.163	0.443033	0.153071	2.89429	107.126	0.00460545	0.187836	FALSE
K01582	K01582 E4.1.1.18, ldcC, cadA; lysine decarboxylase [EC:4.1.1.18]	09100 Metabolism	09105 Amino acid metabolism	00310 Lysine degradation	PATH:ko00310]	Day27 vs Day25	59.3551	0.11857	0.15337	0.773094	98.1127	0.441325	0.999354	FALSE
K01583	K01583 E4.1.1.19; arginine decarboxylase [EC:4.1.1.19]	09100 Metabolism	09105 Amino acid metabolism	00330 Arginine and proline metabolism	PATH:ko00330]	Day27 vs Day25	29.6629	0.313267	0.159585	1.96301	101.278	0.0523873	0.498563	FALSE
K01585	K01585 speA; arginine decarboxylase [EC:4.1.1.19]	09100 Metabolism	09105 Amino acid metabolism	00330 Arginine and proline metabolism	PATH:ko00330]	Day27 vs Day25	3056.78	0.0267551	0.0841017	0.318128	107.17	0.751007	0.999354	FALSE
K01586	K01586 lysA; diaminopimelate decarboxylase [EC:4.1.1.20]	09100 Metabolism	09106 Metabolism of other amino acids	00470 D-Amino acid metabolism	PATH:ko00470]	Day27 vs Day25	5467.36	-0.00685854	0.0424745	-0.161474	99.292	0.872048	0.999354	FALSE
K01586	K01586 lysA; diaminopimelate decarboxylase [EC:4.1.1.20]	09100 Metabolism	09105 Amino acid metabolism	00300 Lysine biosynthesis	PATH:ko00300]	Day27 vs Day25	5467.36	-0.00685854	0.0424745	-0.161474	99.292	0.872048	0.999354	FALSE
K01588	K01588 purE; 5-(carboxyamino)imidazole ribonucleotide mutase [EC:5.4.99.18]	09100 Metabolism	09104 Nucleotide metabolism	00230 Purine metabolism	PATH:ko00230]	Day27 vs Day25	5371.57	0.00740863	0.0422703	0.175268	98.773	0.861228	0.999354	FALSE
K01589	K01589 purK; 5-(carboxyamino)imidazole ribonucleotide synthase [EC:6.3.4.18]	09100 Metabolism	09104 Nucleotide metabolism	00230 Purine metabolism	PATH:ko00230]	Day27 vs Day25	230.463	-0.225243	0.142553	-1.58006	94.4608	0.117435	0.677329	FALSE
K01591	K01591 pyrF; orotidine-5'-phosphate decarboxylase [EC:4.1.1.23]	09100 Metabolism	09104 Nucleotide metabolism	00240 Pyrimidine metabolism	PATH:ko00240]	Day27 vs Day25	5415.97	0.00112615	0.0421025	0.0267478	98.343	0.978715	0.999354	FALSE
K01593	K01593 DDC, TDC; aromatic-L-amino-acid/L-tryptophan decarboxylase [EC:4.1.1.28 4.1.1.105]	09100 Metabolism	09105 Amino acid metabolism	00350 Tyrosine metabolism	PATH:ko00350]	Day27 vs Day25	54.7565	0.180081	0.173322	1.039	97.5944	0.301373	0.999354	FALSE
K01593	K01593 DDC, TDC; aromatic-L-amino-acid/L-tryptophan decarboxylase [EC:4.1.1.28 4.1.1.105]	09100 Metabolism	09105 Amino acid metabolism	00360 Phenylalanine metabolism	PATH:ko00360]	Day27 vs Day25	54.7565	0.180081	0.173322	1.039	97.5944	0.301373	0.999354	FALSE
K01593	K01593 DDC, TDC; aromatic-L-amino-acid/L-tryptophan decarboxylase [EC:4.1.1.28 4.1.1.105]	09100 Metabolism	09105 Amino acid metabolism	00380 Tryptophan metabolism	PATH:ko00380]	Day27 vs Day25	54.7565	0.180081	0.173322	1.039	97.5944	0.301373	0.999354	FALSE
K01609	K01609 trpC; indole-3-glycerol phosphate synthase [EC:4.1.1.48]	09100 Metabolism	09105 Amino acid metabolism	00400 Phenylalanine, tyrosine and tryptophan biosynthesis	PATH:ko00400]	Day27 vs Day25	4159.54	-0.0102993	0.0459851	-0.22397	107.006	0.823208	0.999354	FALSE
K01611	K01611 speD, AMD1; S-adenosylmethionine decarboxylase [EC:4.1.1.50]	09100 Metabolism	09105 Amino acid metabolism	00330 Arginine and proline metabolism	PATH:ko00330]	Day27 vs Day25	768.473	0.0391046	0.071338	0.548159	101.179	0.58479	0.999354	FALSE
K01611	K01611 speD, AMD1; S-adenosylmethionine decarboxylase [EC:4.1.1.50]	09100 Metabolism	09105 Amino acid metabolism	00270 Cysteine and methionine metabolism	PATH:ko00270]	Day27 vs Day25	768.473	0.0391046	0.071338	0.548159	101.179	0.58479	0.999354	FALSE
K01620	K01620 ltaE; threonine aldolase [EC:4.1.2.48]	09100 Metabolism	09105 Amino acid metabolism	00260 Glycine, serine and threonine metabolism	PATH:ko00260]	Day27 vs Day25	4033.18	-0.00182456	0.0447517	-0.0407708	107.028	0.967555	0.999354	FALSE
K01626	K01626 E2.5.1.54, aroF, aroG, aroH; 3-deoxy-7-phosphoheptulonate synthase [EC:2.5.1.54]	09100 Metabolism	09105 Amino acid metabolism	00400 Phenylalanine, tyrosine and tryptophan biosynthesis	PATH:ko00400]	Day27 vs Day25	1223.65	-0.0398548	0.100109	-0.398114	95.6412	0.691434	0.999354	FALSE
K01640	K01640 HMGCL, hmgL; hydroxymethylglutaryl-CoA lyase [EC:4.1.3.4]	09100 Metabolism	09105 Amino acid metabolism	00280 Valine, leucine and isoleucine degradation	PATH:ko00280]	Day27 vs Day25	165.747	-0.0659144	0.11446	-0.575875	98.0601	0.566019	0.999354	FALSE
K01641	K01641 HMGCS; hydroxymethylglutaryl-CoA synthase [EC:2.3.3.10]	09100 Metabolism	09105 Amino acid metabolism	00280 Valine, leucine and isoleucine degradation	PATH:ko00280]	Day27 vs Day25	91.7904	-0.0540988	0.186733	-0.289713	107.014	0.772597	0.999354	FALSE
K01649	K01649 leuA, IMS; 2-isopropylmalate synthase [EC:2.3.3.13]	09100 Metabolism	09105 Amino acid metabolism	00290 Valine, leucine and isoleucine biosynthesis	PATH:ko00290]	Day27 vs Day25	5396.2	0.0126568	0.0382669	0.330752	107.03	0.741479	0.999354	FALSE
K01652	K01652 E2.2.1.6L, ilvB, ilvG, ilvI; acetolactate synthase I/II/III large subunit [EC:2.2.1.6]	09100 Metabolism	09105 Amino acid metabolism	00290 Valine, leucine and isoleucine biosynthesis	PATH:ko00290]	Day27 vs Day25	6978.77	0.000302695	0.038216	0.00792064	97.4644	0.993697	0.999354	FALSE
K01653	K01653 E2.2.1.6S, ilvH, ilvN; acetolactate synthase I/III small subunit [EC:2.2.1.6]	09100 Metabolism	09105 Amino acid metabolism	00290 Valine, leucine and isoleucine biosynthesis	PATH:ko00290]	Day27 vs Day25	5482.31	-0.0190328	0.0408987	-0.465364	99.3065	0.64269	0.999354	FALSE
K01657	K01657 trpE; anthranilate synthase component I [EC:4.1.3.27]	09100 Metabolism	09105 Amino acid metabolism	00400 Phenylalanine, tyrosine and tryptophan biosynthesis	PATH:ko00400]	Day27 vs Day25	4479.03	0.00786301	0.0441676	0.178027	107.017	0.859039	0.999354	FALSE
K01658	K01658 trpG; anthranilate synthase component II [EC:4.1.3.27]	09100 Metabolism	09105 Amino acid metabolism	00400 Phenylalanine, tyrosine and tryptophan biosynthesis	PATH:ko00400]	Day27 vs Day25	4784.46	-0.00440145	0.0481636	-0.0913852	99.0839	0.927371	0.999354	FALSE
K01666	K01666 mhpE; 4-hydroxy 2-oxovalerate aldolase [EC:4.1.3.39]	09100 Metabolism	09105 Amino acid metabolism	00360 Phenylalanine metabolism	PATH:ko00360]	Day27 vs Day25	527.742	-0.00700619	0.117786	-0.0594824	100.753	0.952686	0.999354	FALSE
K01667	K01667 tnaA; tryptophanase [EC:4.1.99.1]	09100 Metabolism	09105 Amino acid metabolism	00380 Tryptophan metabolism	PATH:ko00380]	Day27 vs Day25	634.933	0.0785041	0.113462	0.691899	107.289	0.490495	0.999354	FALSE
K01668	K01668 E4.1.99.2; tyrosine phenol-lyase [EC:4.1.99.2]	09100 Metabolism	09105 Amino acid metabolism	00350 Tyrosine metabolism	PATH:ko00350]	Day27 vs Day25	62.0374	0.0711713	0.241085	0.295212	99.5609	0.768447	0.999354	FALSE
K01673	K01673 cynT, can; carbonic anhydrase [EC:4.2.1.1]	09100 Metabolism	09102 Energy metabolism	00910 Nitrogen metabolism	PATH:ko00910]	Day27 vs Day25	1484.16	0.0695759	0.0750392	0.927194	97.4441	0.356117	0.999354	FALSE
K01674	K01674 cah; carbonic anhydrase [EC:4.2.1.1]	09100 Metabolism	09102 Energy metabolism	00910 Nitrogen metabolism	PATH:ko00910]	Day27 vs Day25	5.22302	-0.240893	0.626838	-0.384298	107.003	0.70152	0.999354	FALSE
K01687	K01687 ilvD; dihydroxy-acid dehydratase [EC:4.2.1.9]	09100 Metabolism	09105 Amino acid metabolism	00290 Valine, leucine and isoleucine biosynthesis	PATH:ko00290]	Day27 vs Day25	5311.97	-0.020885	0.0399214	-0.523152	107.007	0.60195	0.999354	FALSE
K01692	K01692 paaF, echA; enoyl-CoA hydratase [EC:4.2.1.17]	09100 Metabolism	09105 Amino acid metabolism	00280 Valine, leucine and isoleucine degradation	PATH:ko00280]	Day27 vs Day25	51.3308	-0.171129	0.192094	-0.890858	100.248	0.375138	0.999354	FALSE
K01692	K01692 paaF, echA; enoyl-CoA hydratase [EC:4.2.1.17]	09100 Metabolism	09106 Metabolism of other amino acids	00410 beta-Alanine metabolism	PATH:ko00410]	Day27 vs Day25	51.3308	-0.171129	0.192094	-0.890858	100.248	0.375138	0.999354	FALSE
K01692	K01692 paaF, echA; enoyl-CoA hydratase [EC:4.2.1.17]	09100 Metabolism	09105 Amino acid metabolism	00380 Tryptophan metabolism	PATH:ko00380]	Day27 vs Day25	51.3308	-0.171129	0.192094	-0.890858	100.248	0.375138	0.999354	FALSE
K01692	K01692 paaF, echA; enoyl-CoA hydratase [EC:4.2.1.17]	09100 Metabolism	09105 Amino acid metabolism	00360 Phenylalanine metabolism	PATH:ko00360]	Day27 vs Day25	51.3308	-0.171129	0.192094	-0.890858	100.248	0.375138	0.999354	FALSE
K01692	K01692 paaF, echA; enoyl-CoA hydratase [EC:4.2.1.17]	09100 Metabolism	09105 Amino acid metabolism	00310 Lysine degradation	PATH:ko00310]	Day27 vs Day25	51.3308	-0.171129	0.192094	-0.890858	100.248	0.375138	0.999354	FALSE
K01693	K01693 hisB; imidazoleglycerol-phosphate dehydratase [EC:4.2.1.19]	09100 Metabolism	09105 Amino acid metabolism	00340 Histidine metabolism	PATH:ko00340]	Day27 vs Day25	2112.18	-0.0167635	0.0546913	-0.306511	97.5752	0.759869	0.999354	FALSE
K01695	K01695 trpA; tryptophan synthase alpha chain [EC:4.2.1.20]	09100 Metabolism	09105 Amino acid metabolism	00260 Glycine, serine and threonine metabolism	PATH:ko00260]	Day27 vs Day25	4540.11	0.00625786	0.0435034	0.143848	107.015	0.885891	0.999354	FALSE
K01695	K01695 trpA; tryptophan synthase alpha chain [EC:4.2.1.20]	09100 Metabolism	09105 Amino acid metabolism	00400 Phenylalanine, tyrosine and tryptophan biosynthesis	PATH:ko00400]	Day27 vs Day25	4540.11	0.00625786	0.0435034	0.143848	107.015	0.885891	0.999354	FALSE
K01696	K01696 trpB; tryptophan synthase beta chain [EC:4.2.1.20]	09100 Metabolism	09105 Amino acid metabolism	00260 Glycine, serine and threonine metabolism	PATH:ko00260]	Day27 vs Day25	4545.07	0.00941488	0.0437926	0.214988	107.014	0.830186	0.999354	FALSE
K01696	K01696 trpB; tryptophan synthase beta chain [EC:4.2.1.20]	09100 Metabolism	09105 Amino acid metabolism	00400 Phenylalanine, tyrosine and tryptophan biosynthesis	PATH:ko00400]	Day27 vs Day25	4545.07	0.00941488	0.0437926	0.214988	107.014	0.830186	0.999354	FALSE
K01697	K01697 CBS; cystathionine beta-synthase [EC:4.2.1.22]	09100 Metabolism	09105 Amino acid metabolism	00270 Cysteine and methionine metabolism	PATH:ko00270]	Day27 vs Day25	67.8796	-0.203889	0.158605	-1.28551	97.7278	0.201651	0.913832	FALSE
K01697	K01697 CBS; cystathionine beta-synthase [EC:4.2.1.22]	09100 Metabolism	09105 Amino acid metabolism	00260 Glycine, serine and threonine metabolism	PATH:ko00260]	Day27 vs Day25	67.8796	-0.203889	0.158605	-1.28551	97.7278	0.201651	0.913832	FALSE
K01703	K01703 leuC, IPMI-L; 3-isopropylmalate/(R)-2-methylmalate dehydratase large subunit [EC:4.2.1.33 4.2.1.35]	09100 Metabolism	09105 Amino acid metabolism	00290 Valine, leucine and isoleucine biosynthesis	PATH:ko00290]	Day27 vs Day25	4961.42	0.00187206	0.0414227	0.045194	107.011	0.964037	0.999354	FALSE
K01704	K01704 leuD, IPMI-S; 3-isopropylmalate/(R)-2-methylmalate dehydratase small subunit [EC:4.2.1.33 4.2.1.35]	09100 Metabolism	09105 Amino acid metabolism	00290 Valine, leucine and isoleucine biosynthesis	PATH:ko00290]	Day27 vs Day25	4926.41	0.00146165	0.0415947	0.0351402	107.012	0.972033	0.999354	FALSE
K01712	K01712 hutU, UROC1; urocanate hydratase [EC:4.2.1.49]	09100 Metabolism	09105 Amino acid metabolism	00340 Histidine metabolism	PATH:ko00340]	Day27 vs Day25	1533	-0.0343893	0.0727401	-0.472769	97.5641	0.637434	0.999354	FALSE
K01713	K01713 pheC; cyclohexadienyl dehydratase [EC:4.2.1.51 4.2.1.91]	09100 Metabolism	09105 Amino acid metabolism	00400 Phenylalanine, tyrosine and tryptophan biosynthesis	PATH:ko00400]	Day27 vs Day25	9.42338	0.906874	0.306616	2.95769	100.351	0.00386526	0.169774	FALSE
K01714	K01714 dapA; 4-hydroxy-tetrahydrodipicolinate synthase [EC:4.3.3.7]	09100 Metabolism	09105 Amino acid metabolism	00300 Lysine biosynthesis	PATH:ko00300]	Day27 vs Day25	6400.57	-0.0148691	0.037414	-0.397421	99.4626	0.691908	0.999354	FALSE
K01733	K01733 thrC; threonine synthase [EC:4.2.3.1]	09100 Metabolism	09105 Amino acid metabolism	00260 Glycine, serine and threonine metabolism	PATH:ko00260]	Day27 vs Day25	5234.62	0.0017883	0.0383111	0.0466785	107.017	0.962856	0.999354	FALSE
K01735	K01735 aroB; 3-dehydroquinate synthase [EC:4.2.3.4]	09100 Metabolism	09105 Amino acid metabolism	00400 Phenylalanine, tyrosine and tryptophan biosynthesis	PATH:ko00400]	Day27 vs Day25	5137.94	0.0108916	0.0455063	0.239343	99.5418	0.811332	0.999354	FALSE
K01736	K01736 aroC; chorismate synthase [EC:4.2.3.5]	09100 Metabolism	09105 Amino acid metabolism	00400 Phenylalanine, tyrosine and tryptophan biosynthesis	PATH:ko00400]	Day27 vs Day25	5384.37	0.0081213	0.0422612	0.192169	98.7102	0.848004	0.999354	FALSE
K01738	K01738 cysK; cysteine synthase [EC:2.5.1.47]	09100 Metabolism	09105 Amino acid metabolism	00270 Cysteine and methionine metabolism	PATH:ko00270]	Day27 vs Day25	6253.85	0.0202615	0.0389429	0.520287	101.106	0.604001	0.999354	FALSE
K01738	K01738 cysK; cysteine synthase [EC:2.5.1.47]	09100 Metabolism	09102 Energy metabolism	00920 Sulfur metabolism	PATH:ko00920]	Day27 vs Day25	6253.85	0.0202615	0.0389429	0.520287	101.106	0.604001	0.999354	FALSE
K01739	K01739 metB; cystathionine gamma-synthase [EC:2.5.1.48]	09100 Metabolism	09106 Metabolism of other amino acids	00450 Selenocompound metabolism	PATH:ko00450]	Day27 vs Day25	604.87	0.0272994	0.102498	0.26634	94.465	0.790558	0.999354	FALSE
K01739	K01739 metB; cystathionine gamma-synthase [EC:2.5.1.48]	09100 Metabolism	09105 Amino acid metabolism	00270 Cysteine and methionine metabolism	PATH:ko00270]	Day27 vs Day25	604.87	0.0272994	0.102498	0.26634	94.465	0.790558	0.999354	FALSE
K01739	K01739 metB; cystathionine gamma-synthase [EC:2.5.1.48]	09100 Metabolism	09102 Energy metabolism	00920 Sulfur metabolism	PATH:ko00920]	Day27 vs Day25	604.87	0.0272994	0.102498	0.26634	94.465	0.790558	0.999354	FALSE
K01740	K01740 metY; O-acetylhomoserine (thiol)-lyase [EC:2.5.1.49]	09100 Metabolism	09105 Amino acid metabolism	00270 Cysteine and methionine metabolism	PATH:ko00270]	Day27 vs Day25	9833.56	-0.0106513	0.0544392	-0.195655	107.028	0.845251	0.999354	FALSE
K01744	K01744 aspA; aspartate ammonia-lyase [EC:4.3.1.1]	09100 Metabolism	09105 Amino acid metabolism	00250 Alanine, aspartate and glutamate metabolism	PATH:ko00250]	Day27 vs Day25	3074.46	-0.0293708	0.074166	-0.396014	97.3211	0.692962	0.999354	FALSE
K01745	K01745 hutH, HAL; histidine ammonia-lyase [EC:4.3.1.3]	09100 Metabolism	09105 Amino acid metabolism	00340 Histidine metabolism	PATH:ko00340]	Day27 vs Day25	1716.76	0.0204334	0.0748822	0.272874	97.3566	0.785528	0.999354	FALSE
K01750	K01750 E4.3.1.12, ocd; ornithine cyclodeaminase [EC:4.3.1.12]	09100 Metabolism	09105 Amino acid metabolism	00330 Arginine and proline metabolism	PATH:ko00330]	Day27 vs Day25	123.379	-0.0826899	0.171898	-0.481042	107.011	0.631469	0.999354	FALSE
K01752	K01752 E4.3.1.17, sdaA, sdaB, tdcG; L-serine dehydratase [EC:4.3.1.17]	09100 Metabolism	09105 Amino acid metabolism	00260 Glycine, serine and threonine metabolism	PATH:ko00260]	Day27 vs Day25	4628.66	-0.0263959	0.0391164	-0.674803	97.4013	0.5014	0.999354	FALSE
K01752	K01752 E4.3.1.17, sdaA, sdaB, tdcG; L-serine dehydratase [EC:4.3.1.17]	09100 Metabolism	09105 Amino acid metabolism	00270 Cysteine and methionine metabolism	PATH:ko00270]	Day27 vs Day25	4628.66	-0.0263959	0.0391164	-0.674803	97.4013	0.5014	0.999354	FALSE
K01753	K01753 dsdA; D-serine dehydratase [EC:4.3.1.18]	09100 Metabolism	09105 Amino acid metabolism	00260 Glycine, serine and threonine metabolism	PATH:ko00260]	Day27 vs Day25	55.7004	-0.0922519	0.171662	-0.537405	107.085	0.592103	0.999354	FALSE
K01753	K01753 dsdA; D-serine dehydratase [EC:4.3.1.18]	09100 Metabolism	09106 Metabolism of other amino acids	00470 D-Amino acid metabolism	PATH:ko00470]	Day27 vs Day25	55.7004	-0.0922519	0.171662	-0.537405	107.085	0.592103	0.999354	FALSE
K01754	K01754 E4.3.1.19, ilvA, tdcB; threonine dehydratase [EC:4.3.1.19]	09100 Metabolism	09105 Amino acid metabolism	00290 Valine, leucine and isoleucine biosynthesis	PATH:ko00290]	Day27 vs Day25	2275.91	-0.0406507	0.0404834	-1.00413	97.7201	0.317795	0.999354	FALSE
K01754	K01754 E4.3.1.19, ilvA, tdcB; threonine dehydratase [EC:4.3.1.19]	09100 Metabolism	09105 Amino acid metabolism	00260 Glycine, serine and threonine metabolism	PATH:ko00260]	Day27 vs Day25	2275.91	-0.0406507	0.0404834	-1.00413	97.7201	0.317795	0.999354	FALSE
K01755	K01755 argH, ASL; argininosuccinate lyase [EC:4.3.2.1]	09100 Metabolism	09105 Amino acid metabolism	00250 Alanine, aspartate and glutamate metabolism	PATH:ko00250]	Day27 vs Day25	4642.59	0.00328032	0.0414721	0.0790972	107.012	0.937103	0.999354	FALSE
K01755	K01755 argH, ASL; argininosuccinate lyase [EC:4.3.2.1]	09100 Metabolism	09105 Amino acid metabolism	00220 Arginine biosynthesis	PATH:ko00220]	Day27 vs Day25	4642.59	0.00328032	0.0414721	0.0790972	107.012	0.937103	0.999354	FALSE
K01756	K01756 purB, ADSL; adenylosuccinate lyase [EC:4.3.2.2]	09100 Metabolism	09105 Amino acid metabolism	00250 Alanine, aspartate and glutamate metabolism	PATH:ko00250]	Day27 vs Day25	5379.08	0.00794687	0.0420342	0.189057	98.8729	0.850436	0.999354	FALSE
K01756	K01756 purB, ADSL; adenylosuccinate lyase [EC:4.3.2.2]	09100 Metabolism	09104 Nucleotide metabolism	00230 Purine metabolism	PATH:ko00230]	Day27 vs Day25	5379.08	0.00794687	0.0420342	0.189057	98.8729	0.850436	0.999354	FALSE
K01758	K01758 CTH; cystathionine gamma-lyase [EC:4.4.1.1]	09100 Metabolism	09106 Metabolism of other amino acids	00450 Selenocompound metabolism	PATH:ko00450]	Day27 vs Day25	46.2319	0.0809474	0.137443	0.588952	100.536	0.557214	0.999354	FALSE
K01758	K01758 CTH; cystathionine gamma-lyase [EC:4.4.1.1]	09100 Metabolism	09105 Amino acid metabolism	00270 Cysteine and methionine metabolism	PATH:ko00270]	Day27 vs Day25	46.2319	0.0809474	0.137443	0.588952	100.536	0.557214	0.999354	FALSE
K01758	K01758 CTH; cystathionine gamma-lyase [EC:4.4.1.1]	09100 Metabolism	09105 Amino acid metabolism	00260 Glycine, serine and threonine metabolism	PATH:ko00260]	Day27 vs Day25	46.2319	0.0809474	0.137443	0.588952	100.536	0.557214	0.999354	FALSE
K01760	K01760 metC; cysteine-S-conjugate beta-lyase [EC:4.4.1.13]	09100 Metabolism	09105 Amino acid metabolism	00270 Cysteine and methionine metabolism	PATH:ko00270]	Day27 vs Day25	750.646	0.222	0.0988781	2.24519	98.8564	0.0269835	0.461008	FALSE
K01760	K01760 metC; cysteine-S-conjugate beta-lyase [EC:4.4.1.13]	09100 Metabolism	09106 Metabolism of other amino acids	00450 Selenocompound metabolism	PATH:ko00450]	Day27 vs Day25	750.646	0.222	0.0988781	2.24519	98.8564	0.0269835	0.461008	FALSE
K01761	K01761 E4.4.1.11; methionine-gamma-lyase [EC:4.4.1.11]	09100 Metabolism	09106 Metabolism of other amino acids	00450 Selenocompound metabolism	PATH:ko00450]	Day27 vs Day25	522.631	0.14742	0.123909	1.18974	107.012	0.23678	0.958877	FALSE
K01761	K01761 E4.4.1.11; methionine-gamma-lyase [EC:4.4.1.11]	09100 Metabolism	09105 Amino acid metabolism	00270 Cysteine and methionine metabolism	PATH:ko00270]	Day27 vs Day25	522.631	0.14742	0.123909	1.18974	107.012	0.23678	0.958877	FALSE
K01768	K01768 E4.6.1.1; adenylate cyclase [EC:4.6.1.1]	09100 Metabolism	09104 Nucleotide metabolism	00230 Purine metabolism	PATH:ko00230]	Day27 vs Day25	540.731	0.18582	0.0882453	2.10572	99.7605	0.0377397	0.468195	FALSE
K01775	K01775 alr; alanine racemase [EC:5.1.1.1]	09100 Metabolism	09106 Metabolism of other amino acids	00470 D-Amino acid metabolism	PATH:ko00470]	Day27 vs Day25	5658.56	-0.00570079	0.0412416	-0.138229	107.012	0.890319	0.999354	FALSE
K01776	K01776 murI; glutamate racemase [EC:5.1.1.3]	09100 Metabolism	09106 Metabolism of other amino acids	00470 D-Amino acid metabolism	PATH:ko00470]	Day27 vs Day25	5022.31	-0.000558921	0.0458763	-0.0121832	98.3021	0.990304	0.999354	FALSE
K01777	K01777 prdF; proline racemase [EC:5.1.1.4]	09100 Metabolism	09106 Metabolism of other amino acids	00470 D-Amino acid metabolism	PATH:ko00470]	Day27 vs Day25	30.449	-0.47359	0.293165	-1.61544	101.101	0.109332	0.670166	FALSE
K01777	K01777 prdF; proline racemase [EC:5.1.1.4]	09100 Metabolism	09105 Amino acid metabolism	00330 Arginine and proline metabolism	PATH:ko00330]	Day27 vs Day25	30.449	-0.47359	0.293165	-1.61544	101.101	0.109332	0.670166	FALSE
K01778	K01778 dapF; diaminopimelate epimerase [EC:5.1.1.7]	09100 Metabolism	09106 Metabolism of other amino acids	00470 D-Amino acid metabolism	PATH:ko00470]	Day27 vs Day25	4634.25	-0.00239183	0.0412177	-0.0580292	107.011	0.953834	0.999354	FALSE
K01778	K01778 dapF; diaminopimelate epimerase [EC:5.1.1.7]	09100 Metabolism	09105 Amino acid metabolism	00300 Lysine biosynthesis	PATH:ko00300]	Day27 vs Day25	4634.25	-0.00239183	0.0412177	-0.0580292	107.011	0.953834	0.999354	FALSE
K01779	K01779 racD; aspartate racemase [EC:5.1.1.13]	09100 Metabolism	09105 Amino acid metabolism	00250 Alanine, aspartate and glutamate metabolism	PATH:ko00250]	Day27 vs Day25	788.75	0.137405	0.0621846	2.20963	96.1104	0.0295057	0.461008	FALSE
K01779	K01779 racD; aspartate racemase [EC:5.1.1.13]	09100 Metabolism	09106 Metabolism of other amino acids	00470 D-Amino acid metabolism	PATH:ko00470]	Day27 vs Day25	788.75	0.137405	0.0621846	2.20963	96.1104	0.0295057	0.461008	FALSE
K01782	K01782 fadJ; 3-hydroxyacyl-CoA dehydrogenase / enoyl-CoA hydratase / 3-hydroxybutyryl-CoA epimerase [EC:1.1.1.35 4.2.1.17 5.1.2.3]	09100 Metabolism	09106 Metabolism of other amino acids	00410 beta-Alanine metabolism	PATH:ko00410]	Day27 vs Day25	54.5492	-0.22493	0.375252	-0.599411	95.2243	0.550322	0.999354	FALSE
K01782	K01782 fadJ; 3-hydroxyacyl-CoA dehydrogenase / enoyl-CoA hydratase / 3-hydroxybutyryl-CoA epimerase [EC:1.1.1.35 4.2.1.17 5.1.2.3]	09100 Metabolism	09105 Amino acid metabolism	00380 Tryptophan metabolism	PATH:ko00380]	Day27 vs Day25	54.5492	-0.22493	0.375252	-0.599411	95.2243	0.550322	0.999354	FALSE
K01782	K01782 fadJ; 3-hydroxyacyl-CoA dehydrogenase / enoyl-CoA hydratase / 3-hydroxybutyryl-CoA epimerase [EC:1.1.1.35 4.2.1.17 5.1.2.3]	09100 Metabolism	09105 Amino acid metabolism	00280 Valine, leucine and isoleucine degradation	PATH:ko00280]	Day27 vs Day25	54.5492	-0.22493	0.375252	-0.599411	95.2243	0.550322	0.999354	FALSE
K01782	K01782 fadJ; 3-hydroxyacyl-CoA dehydrogenase / enoyl-CoA hydratase / 3-hydroxybutyryl-CoA epimerase [EC:1.1.1.35 4.2.1.17 5.1.2.3]	09100 Metabolism	09105 Amino acid metabolism	00310 Lysine degradation	PATH:ko00310]	Day27 vs Day25	54.5492	-0.22493	0.375252	-0.599411	95.2243	0.550322	0.999354	FALSE
K01814	K01814 hisA; phosphoribosylformimino-5-aminoimidazole carboxamide ribotide isomerase [EC:5.3.1.16]	09100 Metabolism	09105 Amino acid metabolism	00340 Histidine metabolism	PATH:ko00340]	Day27 vs Day25	4487.87	-0.0163873	0.0425761	-0.384894	107.004	0.70108	0.999354	FALSE
K01817	K01817 trpF; phosphoribosylanthranilate isomerase [EC:5.3.1.24]	09100 Metabolism	09105 Amino acid metabolism	00400 Phenylalanine, tyrosine and tryptophan biosynthesis	PATH:ko00400]	Day27 vs Day25	4412.28	-0.0218424	0.0483075	-0.452153	99.9737	0.652138	0.999354	FALSE
K01834	K01834 PGAM, gpmA; 2,3-bisphosphoglycerate-dependent phosphoglycerate mutase [EC:5.4.2.11]	09100 Metabolism	09105 Amino acid metabolism	00260 Glycine, serine and threonine metabolism	PATH:ko00260]	Day27 vs Day25	1090.77	0.0308743	0.0698102	0.44226	93.7801	0.659319	0.999354	FALSE
K01835	K01835 pgm; phosphoglucomutase [EC:5.4.2.2]	09100 Metabolism	09104 Nucleotide metabolism	00230 Purine metabolism	PATH:ko00230]	Day27 vs Day25	5344.89	-0.00011642	0.0443998	-0.00262208	98.6487	0.997913	0.999354	FALSE
K01839	K01839 deoB; phosphopentomutase [EC:5.4.2.7]	09100 Metabolism	09104 Nucleotide metabolism	00230 Purine metabolism	PATH:ko00230]	Day27 vs Day25	1154.84	0.0413783	0.0854612	0.484177	99.3034	0.629326	0.999354	FALSE
K01841	K01841 pepM; phosphoenolpyruvate phosphomutase [EC:5.4.2.9]	09100 Metabolism	09106 Metabolism of other amino acids	00440 Phosphonate and phosphinate metabolism	PATH:ko00440]	Day27 vs Day25	347.24	0.22529	0.102084	2.2069	99.1688	0.0296277	0.461008	FALSE
K01843	K01843 kamA; lysine 2,3-aminomutase [EC:5.4.3.2]	09100 Metabolism	09105 Amino acid metabolism	00310 Lysine degradation	PATH:ko00310]	Day27 vs Day25	557.965	-0.0261604	0.0900552	-0.290493	98.0694	0.772052	0.999354	FALSE
K01844	K01844 kamD; beta-lysine 5,6-aminomutase alpha subunit [EC:5.4.3.3]	09100 Metabolism	09105 Amino acid metabolism	00310 Lysine degradation	PATH:ko00310]	Day27 vs Day25	167.984	-0.284406	0.140684	-2.02159	98.9865	0.0459175	0.468195	FALSE
K01844	K01844 kamD; beta-lysine 5,6-aminomutase alpha subunit [EC:5.4.3.3]	09100 Metabolism	09106 Metabolism of other amino acids	00470 D-Amino acid metabolism	PATH:ko00470]	Day27 vs Day25	167.984	-0.284406	0.140684	-2.02159	98.9865	0.0459175	0.468195	FALSE
K01847	K01847 MUT; methylmalonyl-CoA mutase [EC:5.4.99.2]	09100 Metabolism	09105 Amino acid metabolism	00280 Valine, leucine and isoleucine degradation	PATH:ko00280]	Day27 vs Day25	5201.91	0.0722213	0.0881496	0.819304	107.318	0.414429	0.999354	FALSE
K01848	K01848 E5.4.99.2A, mcmA1; methylmalonyl-CoA mutase, N-terminal domain [EC:5.4.99.2]	09100 Metabolism	09105 Amino acid metabolism	00280 Valine, leucine and isoleucine degradation	PATH:ko00280]	Day27 vs Day25	365.347	0.222855	0.133374	1.6709	107.055	0.0976623	0.633695	FALSE
K01849	K01849 E5.4.99.2B, mcmA2; methylmalonyl-CoA mutase, C-terminal domain [EC:5.4.99.2]	09100 Metabolism	09105 Amino acid metabolism	00280 Valine, leucine and isoleucine degradation	PATH:ko00280]	Day27 vs Day25	431.745	0.152979	0.112989	1.35393	98.305	0.178865	0.85825	FALSE
K01874	K01874 MARS, metG; methionyl-tRNA synthetase [EC:6.1.1.10]	09100 Metabolism	09106 Metabolism of other amino acids	00450 Selenocompound metabolism	PATH:ko00450]	Day27 vs Day25	5607.26	-0.0020034	0.0395645	-0.0506363	99.1362	0.959717	0.999354	FALSE
K01912	K01912 paaK; phenylacetate-CoA ligase [EC:6.2.1.30]	09100 Metabolism	09105 Amino acid metabolism	00360 Phenylalanine metabolism	PATH:ko00360]	Day27 vs Day25	4978.6	0.0249647	0.0677009	0.368751	93.1679	0.71315	0.999354	FALSE
K01914	K01914 asnA; aspartate--ammonia ligase [EC:6.3.1.1]	09100 Metabolism	09105 Amino acid metabolism	00250 Alanine, aspartate and glutamate metabolism	PATH:ko00250]	Day27 vs Day25	3842.99	-0.0423548	0.0591948	-0.715516	97.8926	0.475993	0.999354	FALSE
K01914	K01914 asnA; aspartate--ammonia ligase [EC:6.3.1.1]	09100 Metabolism	09106 Metabolism of other amino acids	00460 Cyanoamino acid metabolism	PATH:ko00460]	Day27 vs Day25	3842.99	-0.0423548	0.0591948	-0.715516	97.8926	0.475993	0.999354	FALSE
K01915	K01915 glnA, GLUL; glutamine synthetase [EC:6.3.1.2]	09100 Metabolism	09105 Amino acid metabolism	00250 Alanine, aspartate and glutamate metabolism	PATH:ko00250]	Day27 vs Day25	9889.99	-0.0109679	0.0441555	-0.248394	99.6672	0.804341	0.999354	FALSE
K01915	K01915 glnA, GLUL; glutamine synthetase [EC:6.3.1.2]	09100 Metabolism	09102 Energy metabolism	00910 Nitrogen metabolism	PATH:ko00910]	Day27 vs Day25	9889.99	-0.0109679	0.0441555	-0.248394	99.6672	0.804341	0.999354	FALSE
K01915	K01915 glnA, GLUL; glutamine synthetase [EC:6.3.1.2]	09100 Metabolism	09105 Amino acid metabolism	00220 Arginine biosynthesis	PATH:ko00220]	Day27 vs Day25	9889.99	-0.0109679	0.0441555	-0.248394	99.6672	0.804341	0.999354	FALSE
K01918	K01918 panC; pantoate--beta-alanine ligase [EC:6.3.2.1]	09100 Metabolism	09106 Metabolism of other amino acids	00410 beta-Alanine metabolism	PATH:ko00410]	Day27 vs Day25	4022.22	0.0298823	0.0575534	0.51921	107.041	0.604686	0.999354	FALSE
K01919	K01919 gshA; glutamate--cysteine ligase [EC:6.3.2.2]	09100 Metabolism	09106 Metabolism of other amino acids	00480 Glutathione metabolism	PATH:ko00480]	Day27 vs Day25	355.199	-0.255987	0.138975	-1.84196	94.0994	0.0686306	0.584023	FALSE
K01919	K01919 gshA; glutamate--cysteine ligase [EC:6.3.2.2]	09100 Metabolism	09105 Amino acid metabolism	00270 Cysteine and methionine metabolism	PATH:ko00270]	Day27 vs Day25	355.199	-0.255987	0.138975	-1.84196	94.0994	0.0686306	0.584023	FALSE
K01920	K01920 gshB; glutathione synthase [EC:6.3.2.3]	09100 Metabolism	09105 Amino acid metabolism	00270 Cysteine and methionine metabolism	PATH:ko00270]	Day27 vs Day25	80.4236	0.0217591	0.305967	0.0711158	96.0862	0.943453	0.999354	FALSE
K01920	K01920 gshB; glutathione synthase [EC:6.3.2.3]	09100 Metabolism	09106 Metabolism of other amino acids	00480 Glutathione metabolism	PATH:ko00480]	Day27 vs Day25	80.4236	0.0217591	0.305967	0.0711158	96.0862	0.943453	0.999354	FALSE
K01921	K01921 ddl; D-alanine-D-alanine ligase [EC:6.3.2.4]	09100 Metabolism	09106 Metabolism of other amino acids	00470 D-Amino acid metabolism	PATH:ko00470]	Day27 vs Day25	5361.34	0.0110776	0.0433555	0.255507	99.2544	0.79886	0.999354	FALSE
K01923	K01923 purC; phosphoribosylaminoimidazole-succinocarboxamide synthase [EC:6.3.2.6]	09100 Metabolism	09104 Nucleotide metabolism	00230 Purine metabolism	PATH:ko00230]	Day27 vs Day25	5386.43	0.00663435	0.0420472	0.157783	98.8772	0.874949	0.999354	FALSE
K01925	K01925 murD; UDP-N-acetylmuramoylalanine--D-glutamate ligase [EC:6.3.2.9]	09100 Metabolism	09106 Metabolism of other amino acids	00470 D-Amino acid metabolism	PATH:ko00470]	Day27 vs Day25	5495.09	0.00516598	0.0406995	0.12693	98.6251	0.899254	0.999354	FALSE
K01928	K01928 murE; UDP-N-acetylmuramoyl-L-alanyl-D-glutamate--2,6-diaminopimelate ligase [EC:6.3.2.13]	09100 Metabolism	09105 Amino acid metabolism	00300 Lysine biosynthesis	PATH:ko00300]	Day27 vs Day25	5585.39	-0.00276932	0.040722	-0.0680057	98.4931	0.945919	0.999354	FALSE
K01929	K01929 murF; UDP-N-acetylmuramoyl-tripeptide--D-alanyl-D-alanine ligase [EC:6.3.2.10]	09100 Metabolism	09105 Amino acid metabolism	00300 Lysine biosynthesis	PATH:ko00300]	Day27 vs Day25	5312.58	0.00749487	0.0437198	0.17143	98.874	0.864236	0.999354	FALSE
K01933	K01933 purM; phosphoribosylformylglycinamidine cyclo-ligase [EC:6.3.3.1]	09100 Metabolism	09104 Nucleotide metabolism	00230 Purine metabolism	PATH:ko00230]	Day27 vs Day25	5375.56	0.007757	0.042236	0.183658	98.8232	0.854658	0.999354	FALSE
K01937	K01937 pyrG, CTPS; CTP synthase [EC:6.3.4.2]	09100 Metabolism	09104 Nucleotide metabolism	00240 Pyrimidine metabolism	PATH:ko00240]	Day27 vs Day25	5472.78	0.0237196	0.0430876	0.550496	98.7159	0.583223	0.999354	FALSE
K01939	K01939 purA, ADSS; adenylosuccinate synthase [EC:6.3.4.4]	09100 Metabolism	09105 Amino acid metabolism	00250 Alanine, aspartate and glutamate metabolism	PATH:ko00250]	Day27 vs Day25	5427.78	0.0097691	0.0416671	0.234456	98.8407	0.815116	0.999354	FALSE
K01939	K01939 purA, ADSS; adenylosuccinate synthase [EC:6.3.4.4]	09100 Metabolism	09104 Nucleotide metabolism	00230 Purine metabolism	PATH:ko00230]	Day27 vs Day25	5427.78	0.0097691	0.0416671	0.234456	98.8407	0.815116	0.999354	FALSE
K01940	K01940 argG, ASS1; argininosuccinate synthase [EC:6.3.4.5]	09100 Metabolism	09105 Amino acid metabolism	00250 Alanine, aspartate and glutamate metabolism	PATH:ko00250]	Day27 vs Day25	4636.96	0.00319878	0.0415908	0.0769108	107.012	0.938838	0.999354	FALSE
K01940	K01940 argG, ASS1; argininosuccinate synthase [EC:6.3.4.5]	09100 Metabolism	09105 Amino acid metabolism	00220 Arginine biosynthesis	PATH:ko00220]	Day27 vs Day25	4636.96	0.00319878	0.0415908	0.0769108	107.012	0.938838	0.999354	FALSE
K01941	K01941 E6.3.4.6; urea carboxylase [EC:6.3.4.6]	09100 Metabolism	09105 Amino acid metabolism	00220 Arginine biosynthesis	PATH:ko00220]	Day27 vs Day25	4.03975	-0.3229	0.402205	-0.802824	97.6651	0.424026	0.999354	FALSE
K01945	K01945 purD; phosphoribosylamine---glycine ligase [EC:6.3.4.13]	09100 Metabolism	09104 Nucleotide metabolism	00230 Purine metabolism	PATH:ko00230]	Day27 vs Day25	5371.61	0.00752366	0.0422937	0.177891	98.797	0.859173	0.999354	FALSE
K01951	K01951 guaA, GMPS; GMP synthase (glutamine-hydrolysing) [EC:6.3.5.2]	09100 Metabolism	09104 Nucleotide metabolism	00230 Purine metabolism	PATH:ko00230]	Day27 vs Day25	5799.58	-3.09479e-05	0.0381105	-0.000812055	98.5445	0.999354	0.999354	FALSE
K01952	K01952 PFAS, purL; phosphoribosylformylglycinamidine synthase [EC:6.3.5.3]	09100 Metabolism	09104 Nucleotide metabolism	00230 Purine metabolism	PATH:ko00230]	Day27 vs Day25	6083.43	-0.00530218	0.0351689	-0.150763	99.6066	0.880467	0.999354	FALSE
K01953	K01953 asnB, ASNS; asparagine synthase (glutamine-hydrolysing) [EC:6.3.5.4]	09100 Metabolism	09105 Amino acid metabolism	00250 Alanine, aspartate and glutamate metabolism	PATH:ko00250]	Day27 vs Day25	4481.89	-0.0433559	0.050015	-0.866859	95.1086	0.388201	0.999354	FALSE
K01955	K01955 carB, CPA2; carbamoyl-phosphate synthase large subunit [EC:6.3.5.5]	09100 Metabolism	09105 Amino acid metabolism	00250 Alanine, aspartate and glutamate metabolism	PATH:ko00250]	Day27 vs Day25	8206.53	-0.00279754	0.0459934	-0.0608248	107.025	0.951612	0.999354	FALSE
K01955	K01955 carB, CPA2; carbamoyl-phosphate synthase large subunit [EC:6.3.5.5]	09100 Metabolism	09104 Nucleotide metabolism	00240 Pyrimidine metabolism	PATH:ko00240]	Day27 vs Day25	8206.53	-0.00279754	0.0459934	-0.0608248	107.025	0.951612	0.999354	FALSE
K01956	K01956 carA, CPA1; carbamoyl-phosphate synthase small subunit [EC:6.3.5.5]	09100 Metabolism	09105 Amino acid metabolism	00250 Alanine, aspartate and glutamate metabolism	PATH:ko00250]	Day27 vs Day25	5183	0.00298061	0.042997	0.0693213	98.6278	0.944874	0.999354	FALSE
K01956	K01956 carA, CPA1; carbamoyl-phosphate synthase small subunit [EC:6.3.5.5]	09100 Metabolism	09104 Nucleotide metabolism	00240 Pyrimidine metabolism	PATH:ko00240]	Day27 vs Day25	5183	0.00298061	0.042997	0.0693213	98.6278	0.944874	0.999354	FALSE
K01966	K01966 PCCB, pccB; propionyl-CoA carboxylase beta chain [EC:6.4.1.3 2.1.3.15]	09100 Metabolism	09105 Amino acid metabolism	00280 Valine, leucine and isoleucine degradation	PATH:ko00280]	Day27 vs Day25	771.076	0.156087	0.0978707	1.59483	98.0638	0.113968	0.672029	FALSE
K01968	K01968 E6.4.1.4A; 3-methylcrotonyl-CoA carboxylase alpha subunit [EC:6.4.1.4]	09100 Metabolism	09105 Amino acid metabolism	00280 Valine, leucine and isoleucine degradation	PATH:ko00280]	Day27 vs Day25	184.088	0.219544	0.140746	1.55986	107.008	0.121747	0.695173	FALSE
K01969	K01969 E6.4.1.4B; 3-methylcrotonyl-CoA carboxylase beta subunit [EC:6.4.1.4]	09100 Metabolism	09105 Amino acid metabolism	00280 Valine, leucine and isoleucine degradation	PATH:ko00280]	Day27 vs Day25	272.296	0.146139	0.128628	1.13614	91.986	0.25885	0.994184	FALSE
K02045	K02045 cysA; sulfate/thiosulfate transport system ATP-binding protein [EC:7.3.2.3]	09100 Metabolism	09102 Energy metabolism	00920 Sulfur metabolism	PATH:ko00920]	Day27 vs Day25	209.732	0.254207	0.111862	2.2725	100.74	0.0251805	0.461008	FALSE
K02046	K02046 cysU; sulfate/thiosulfate transport system permease protein	09100 Metabolism	09102 Energy metabolism	00920 Sulfur metabolism	PATH:ko00920]	Day27 vs Day25	107.178	0.566882	0.146181	3.87794	99.6116	0.000189074	0.0303629	TRUE
K02047	K02047 cysW; sulfate/thiosulfate transport system permease protein	09100 Metabolism	09102 Energy metabolism	00920 Sulfur metabolism	PATH:ko00920]	Day27 vs Day25	107.59	0.561328	0.145995	3.84485	99.6101	0.000212699	0.0303629	TRUE
K02048	K02048 cysP; sulfate/thiosulfate transport system substrate-binding protein	09100 Metabolism	09102 Energy metabolism	00920 Sulfur metabolism	PATH:ko00920]	Day27 vs Day25	129.084	0.669649	0.159326	4.20302	99.7185	5.74875e-05	0.0303629	TRUE
K02083	K02083 allC; allantoate deiminase [EC:3.5.3.9]	09100 Metabolism	09104 Nucleotide metabolism	00230 Purine metabolism	PATH:ko00230]	Day27 vs Day25	143.953	-0.0071049	0.12057	-0.0589276	107.137	0.95312	0.999354	FALSE
K02203	K02203 thrH; phosphoserine / homoserine phosphotransferase [EC:3.1.3.3 2.7.1.39]	09100 Metabolism	09105 Amino acid metabolism	00260 Glycine, serine and threonine metabolism	PATH:ko00260]	Day27 vs Day25	802.182	0.0321532	0.0925396	0.347453	101.078	0.728974	0.999354	FALSE
K02204	K02204 thrB2; homoserine kinase type II [EC:2.7.1.39]	09100 Metabolism	09105 Amino acid metabolism	00260 Glycine, serine and threonine metabolism	PATH:ko00260]	Day27 vs Day25	5.96636	0.240495	0.36737	0.654638	107.001	0.514106	0.999354	FALSE
K02437	K02437 gcvH, GCSH; glycine cleavage system H protein	09100 Metabolism	09105 Amino acid metabolism	00260 Glycine, serine and threonine metabolism	PATH:ko00260]	Day27 vs Day25	3642.64	-0.0233695	0.0626823	-0.372824	107.107	0.710016	0.999354	FALSE
K02439	K02439 glpE; thiosulfate sulfurtransferase [EC:2.8.1.1]	09100 Metabolism	09102 Energy metabolism	00920 Sulfur metabolism	PATH:ko00920]	Day27 vs Day25	129.66	-0.111482	0.262592	-0.424545	96.193	0.672116	0.999354	FALSE
K02500	K02500 hisF; imidazole glycerol-phosphate synthase subunit HisF [EC:4.3.2.10]	09100 Metabolism	09105 Amino acid metabolism	00340 Histidine metabolism	PATH:ko00340]	Day27 vs Day25	4593.55	0.00502603	0.0423428	0.118699	107.014	0.905737	0.999354	FALSE
K02501	K02501 hisH; imidazole glycerol-phosphate synthase subunit HisH [EC:4.3.2.10]	09100 Metabolism	09105 Amino acid metabolism	00340 Histidine metabolism	PATH:ko00340]	Day27 vs Day25	4589.29	0.00465218	0.0424367	0.109626	107.014	0.912911	0.999354	FALSE
K02502	K02502 hisZ; ATP phosphoribosyltransferase regulatory subunit	09100 Metabolism	09105 Amino acid metabolism	00340 Histidine metabolism	PATH:ko00340]	Day27 vs Day25	1658.29	-0.0627425	0.0825551	-0.760008	107.01	0.448921	0.999354	FALSE
K02509	K02509 hpaH; 2-oxo-hept-3-ene-1,7-dioate hydratase [EC:4.2.1.-]	09100 Metabolism	09105 Amino acid metabolism	00350 Tyrosine metabolism	PATH:ko00350]	Day27 vs Day25	3.8807	-0.597754	0.54737	-1.09205	100.223	0.277431	0.999354	FALSE
K02510	K02510 hpaI, hpcH; 4-hydroxy-2-oxoheptanedioate aldolase [EC:4.1.2.52]	09100 Metabolism	09105 Amino acid metabolism	00350 Tyrosine metabolism	PATH:ko00350]	Day27 vs Day25	164.422	-0.198499	0.117507	-1.68925	99.2318	0.0943123	0.633557	FALSE
K02566	K02566 nagD; 5'-nucleotidase [EC:3.1.3.5]	09100 Metabolism	09104 Nucleotide metabolism	00240 Pyrimidine metabolism	PATH:ko00240]	Day27 vs Day25	217.602	0.399766	0.229484	1.74202	100.795	0.0845554	0.618989	FALSE
K02566	K02566 nagD; 5'-nucleotidase [EC:3.1.3.5]	09100 Metabolism	09104 Nucleotide metabolism	00230 Purine metabolism	PATH:ko00230]	Day27 vs Day25	217.602	0.399766	0.229484	1.74202	100.795	0.0845554	0.618989	FALSE
K02567	K02567 napA; nitrate reductase (cytochrome) [EC:1.9.6.1]	09100 Metabolism	09102 Energy metabolism	00910 Nitrogen metabolism	PATH:ko00910]	Day27 vs Day25	27.1458	-0.0643653	0.122487	-0.525486	98.9769	0.60042	0.999354	FALSE
K02575	K02575 NRT2, narK, nrtP, nasA; MFS transporter, NNP family, nitrate/nitrite transporter	09100 Metabolism	09102 Energy metabolism	00910 Nitrogen metabolism	PATH:ko00910]	Day27 vs Day25	33.4088	0.256828	0.16685	1.53928	107.001	0.126689	0.71151	FALSE
K02586	K02586 nifD; nitrogenase molybdenum-iron protein alpha chain [EC:1.18.6.1]	09100 Metabolism	09102 Energy metabolism	00910 Nitrogen metabolism	PATH:ko00910]	Day27 vs Day25	448.367	0.430293	0.111048	3.87484	99.0012	0.000191807	0.0303629	TRUE
K02588	K02588 nifH; nitrogenase iron protein NifH	09100 Metabolism	09102 Energy metabolism	00910 Nitrogen metabolism	PATH:ko00910]	Day27 vs Day25	1188.39	0.165685	0.0598758	2.76715	97.3527	0.00676861	0.227346	FALSE
K02591	K02591 nifK; nitrogenase molybdenum-iron protein beta chain [EC:1.18.6.1]	09100 Metabolism	09102 Energy metabolism	00910 Nitrogen metabolism	PATH:ko00910]	Day27 vs Day25	287.258	0.184006	0.107641	1.70944	98.5316	0.0905178	0.627171	FALSE
K02613	K02613 paaE; ring-1,2-phenylacetyl-CoA epoxidase subunit PaaE	09100 Metabolism	09105 Amino acid metabolism	00360 Phenylalanine metabolism	PATH:ko00360]	Day27 vs Day25	36.7802	0.32914	0.188883	1.74256	99.2947	0.0845059	0.618989	FALSE
K02614	K02614 paaI; acyl-CoA thioesterase [EC:3.1.2.-]	09100 Metabolism	09105 Amino acid metabolism	00360 Phenylalanine metabolism	PATH:ko00360]	Day27 vs Day25	2505.63	0.0110597	0.0657328	0.168252	91.418	0.866757	0.999354	FALSE
K02626	K02626 pdaD; arginine decarboxylase [EC:4.1.1.19]	09100 Metabolism	09105 Amino acid metabolism	00330 Arginine and proline metabolism	PATH:ko00330]	Day27 vs Day25	104.171	-0.0734893	0.155937	-0.471275	107.007	0.638404	0.999354	FALSE
K02823	K02823 pyrDII; dihydroorotate dehydrogenase electron transfer subunit	09100 Metabolism	09104 Nucleotide metabolism	00240 Pyrimidine metabolism	PATH:ko00240]	Day27 vs Day25	4759.15	-0.0282871	0.04578	-0.617893	100.116	0.538049	0.999354	FALSE
K02825	K02825 pyrR; pyrimidine operon attenuation protein / uracil phosphoribosyltransferase [EC:2.4.2.9]	09100 Metabolism	09104 Nucleotide metabolism	00240 Pyrimidine metabolism	PATH:ko00240]	Day27 vs Day25	963.651	0.176224	0.0534919	3.2944	100.52	0.00136278	0.0864608	FALSE
K03119	K03119 tauD; taurine dioxygenase [EC:1.14.11.17]	09100 Metabolism	09102 Energy metabolism	00920 Sulfur metabolism	PATH:ko00920]	Day27 vs Day25	3.09063	0.062123	0.600887	0.103385	97.7559	0.917869	0.999354	FALSE
K03119	K03119 tauD; taurine dioxygenase [EC:1.14.11.17]	09100 Metabolism	09106 Metabolism of other amino acids	00430 Taurine and hypotaurine metabolism	PATH:ko00430]	Day27 vs Day25	3.09063	0.062123	0.600887	0.103385	97.7559	0.917869	0.999354	FALSE
K03340	K03340 dapdh; diaminopimelate dehydrogenase [EC:1.4.1.16]	09100 Metabolism	09105 Amino acid metabolism	00300 Lysine biosynthesis	PATH:ko00300]	Day27 vs Day25	3635.3	0.00263187	0.0621477	0.0423487	99.1551	0.966306	0.999354	FALSE
K03367	K03367 dltA; D-alanine--poly(phosphoribitol) ligase subunit 1 [EC:6.1.1.13]	09100 Metabolism	09106 Metabolism of other amino acids	00470 D-Amino acid metabolism	PATH:ko00470]	Day27 vs Day25	44.7034	-0.469271	0.213194	-2.20114	107.066	0.0298727	0.461008	FALSE
K03385	K03385 nrfA; nitrite reductase (cytochrome c-552) [EC:1.7.2.2]	09100 Metabolism	09102 Energy metabolism	00910 Nitrogen metabolism	PATH:ko00910]	Day27 vs Day25	2555.32	-0.00502988	0.0850779	-0.0591209	107.113	0.952966	0.999354	FALSE
K03430	K03430 phnW; 2-aminoethylphosphonate-pyruvate transaminase [EC:2.6.1.37]	09100 Metabolism	09106 Metabolism of other amino acids	00440 Phosphonate and phosphinate metabolism	PATH:ko00440]	Day27 vs Day25	127.103	0.081653	0.103854	0.786232	100.339	0.433585	0.999354	FALSE
K03465	K03465 thyX, thy1; thymidylate synthase (FAD) [EC:2.1.1.148]	09100 Metabolism	09104 Nucleotide metabolism	00240 Pyrimidine metabolism	PATH:ko00240]	Day27 vs Day25	869.368	0.189485	0.0797809	2.37507	98.5393	0.0194813	0.461008	FALSE
K03651	K03651 cpdA; 3',5'-cyclic-AMP phosphodiesterase [EC:3.1.4.53]	09100 Metabolism	09104 Nucleotide metabolism	00230 Purine metabolism	PATH:ko00230]	Day27 vs Day25	130.557	0.377939	0.261467	1.44546	94.0582	0.151653	0.795069	FALSE
K03781	K03781 katE, CAT, catB, srpA; catalase [EC:1.11.1.6]	09100 Metabolism	09105 Amino acid metabolism	00380 Tryptophan metabolism	PATH:ko00380]	Day27 vs Day25	231.026	-0.0650183	0.158391	-0.410492	95.8421	0.682361	0.999354	FALSE
K03782	K03782 katG; catalase-peroxidase [EC:1.11.1.21]	09100 Metabolism	09105 Amino acid metabolism	00360 Phenylalanine metabolism	PATH:ko00360]	Day27 vs Day25	78.1367	0.275025	0.153613	1.79038	98.7465	0.0764572	0.606348	FALSE
K03782	K03782 katG; catalase-peroxidase [EC:1.11.1.21]	09100 Metabolism	09105 Amino acid metabolism	00380 Tryptophan metabolism	PATH:ko00380]	Day27 vs Day25	78.1367	0.275025	0.153613	1.79038	98.7465	0.0764572	0.606348	FALSE
K03783	K03783 punA, PNP; purine-nucleoside phosphorylase [EC:2.4.2.1]	09100 Metabolism	09104 Nucleotide metabolism	00230 Purine metabolism	PATH:ko00230]	Day27 vs Day25	4302.33	-0.0279647	0.0484425	-0.577275	107.014	0.564966	0.999354	FALSE
K03784	K03784 deoD; purine-nucleoside phosphorylase [EC:2.4.2.1]	09100 Metabolism	09104 Nucleotide metabolism	00230 Purine metabolism	PATH:ko00230]	Day27 vs Day25	982.622	0.0110429	0.0843112	0.130978	95.8802	0.896067	0.999354	FALSE
K03785	K03785 aroD; 3-dehydroquinate dehydratase I [EC:4.2.1.10]	09100 Metabolism	09105 Amino acid metabolism	00400 Phenylalanine, tyrosine and tryptophan biosynthesis	PATH:ko00400]	Day27 vs Day25	624.314	-0.132492	0.109303	-1.21215	99.1471	0.228335	0.948819	FALSE
K03786	K03786 aroQ, qutE; 3-dehydroquinate dehydratase II [EC:4.2.1.10]	09100 Metabolism	09105 Amino acid metabolism	00400 Phenylalanine, tyrosine and tryptophan biosynthesis	PATH:ko00400]	Day27 vs Day25	4398.18	0.0091082	0.0557505	0.163374	107.023	0.870532	0.999354	FALSE
K03787	K03787 surE; 5'/3'-nucleotidase [EC:3.1.3.5 3.1.3.6]	09100 Metabolism	09104 Nucleotide metabolism	00240 Pyrimidine metabolism	PATH:ko00240]	Day27 vs Day25	4051.36	0.035542	0.0609545	0.58309	99.209	0.561156	0.999354	FALSE
K03787	K03787 surE; 5'/3'-nucleotidase [EC:3.1.3.5 3.1.3.6]	09100 Metabolism	09104 Nucleotide metabolism	00230 Purine metabolism	PATH:ko00230]	Day27 vs Day25	4051.36	0.035542	0.0609545	0.58309	99.209	0.561156	0.999354	FALSE
K03816	K03816 xpt; xanthine phosphoribosyltransferase [EC:2.4.2.22]	09100 Metabolism	09104 Nucleotide metabolism	00230 Purine metabolism	PATH:ko00230]	Day27 vs Day25	4058.16	-0.0380852	0.0545845	-0.69773	107.009	0.486859	0.999354	FALSE
K03823	K03823 pat, bar; phosphinothricin acetyltransferase [EC:2.3.1.183]	09100 Metabolism	09106 Metabolism of other amino acids	00440 Phosphonate and phosphinate metabolism	PATH:ko00440]	Day27 vs Day25	1784.7	0.000366098	0.0586435	0.00624278	107.016	0.995031	0.999354	FALSE
K03825	K03825 aaaT; L-phenylalanine/L-methionine N-acetyltransferase [EC:2.3.1.53 2.3.1.-]	09100 Metabolism	09105 Amino acid metabolism	00360 Phenylalanine metabolism	PATH:ko00360]	Day27 vs Day25	73.1416	-0.458387	0.246322	-1.86093	98.6546	0.0657318	0.572078	FALSE
K03851	K03851 tpa; taurine-pyruvate aminotransferase [EC:2.6.1.77]	09100 Metabolism	09106 Metabolism of other amino acids	00430 Taurine and hypotaurine metabolism	PATH:ko00430]	Day27 vs Day25	15.3233	-0.178691	0.335744	-0.532225	98.3909	0.59577	0.999354	FALSE
K03852	K03852 xsc; sulfoacetaldehyde acetyltransferase [EC:2.3.3.15]	09100 Metabolism	09106 Metabolism of other amino acids	00430 Taurine and hypotaurine metabolism	PATH:ko00430]	Day27 vs Day25	14.7193	-0.254778	0.321481	-0.792515	98.3961	0.429967	0.999354	FALSE
K03856	K03856 AROA2, aroA; 3-deoxy-7-phosphoheptulonate synthase [EC:2.5.1.54]	09100 Metabolism	09105 Amino acid metabolism	00400 Phenylalanine, tyrosine and tryptophan biosynthesis	PATH:ko00400]	Day27 vs Day25	2260.72	0.0403274	0.0588698	0.685027	94.2225	0.495009	0.999354	FALSE
K04072	K04072 adhE; acetaldehyde dehydrogenase / alcohol dehydrogenase [EC:1.2.1.10 1.1.1.1]	09100 Metabolism	09105 Amino acid metabolism	00350 Tyrosine metabolism	PATH:ko00350]	Day27 vs Day25	896.577	-0.220365	0.108273	-2.03528	107.004	0.0442946	0.468195	FALSE
K04091	K04091 ssuD, msuD; alkanesulfonate monooxygenase [EC:1.14.14.5 1.14.14.34]	09100 Metabolism	09102 Energy metabolism	00920 Sulfur metabolism	PATH:ko00920]	Day27 vs Day25	2.28618	0.0932165	0.613793	0.15187	97.2227	0.879604	0.999354	FALSE
K04092	K04092 tyrA1; chorismate mutase [EC:5.4.99.5]	09100 Metabolism	09105 Amino acid metabolism	00400 Phenylalanine, tyrosine and tryptophan biosynthesis	PATH:ko00400]	Day27 vs Day25	31.9782	-1.25133	0.402159	-3.11153	99.4959	0.00242925	0.123659	FALSE
K04093	K04093 pheA1; chorismate mutase [EC:5.4.99.5]	09100 Metabolism	09105 Amino acid metabolism	00400 Phenylalanine, tyrosine and tryptophan biosynthesis	PATH:ko00400]	Day27 vs Day25	150.545	0.134263	0.135991	0.987292	100.511	0.32587	0.999354	FALSE
K04103	K04103 ipdC; indolepyruvate decarboxylase [EC:4.1.1.74]	09100 Metabolism	09105 Amino acid metabolism	00380 Tryptophan metabolism	PATH:ko00380]	Day27 vs Day25	14.9486	0.41174	0.292357	1.40835	98.789	0.162167	0.826763	FALSE
K04486	K04486 E3.1.3.15B; histidinol-phosphatase (PHP family) [EC:3.1.3.15]	09100 Metabolism	09105 Amino acid metabolism	00340 Histidine metabolism	PATH:ko00340]	Day27 vs Day25	2529.12	0.0134412	0.0597717	0.224876	97.6822	0.822546	0.999354	FALSE
K04516	K04516 AROA1, aroA; chorismate mutase [EC:5.4.99.5]	09100 Metabolism	09105 Amino acid metabolism	00400 Phenylalanine, tyrosine and tryptophan biosynthesis	PATH:ko00400]	Day27 vs Day25	2969.16	0.0134066	0.0853544	0.15707	107.152	0.875485	0.999354	FALSE
K04517	K04517 tyrA2; prephenate dehydrogenase [EC:1.3.1.12]	09100 Metabolism	09105 Amino acid metabolism	00400 Phenylalanine, tyrosine and tryptophan biosynthesis	PATH:ko00400]	Day27 vs Day25	2343.21	0.00302373	0.0499269	0.0605631	107.018	0.95182	0.999354	FALSE
K04518	K04518 pheA2; prephenate dehydratase [EC:4.2.1.51]	09100 Metabolism	09105 Amino acid metabolism	00400 Phenylalanine, tyrosine and tryptophan biosynthesis	PATH:ko00400]	Day27 vs Day25	3070.32	-0.00166489	0.0738385	-0.0225477	107.098	0.982053	0.999354	FALSE
K04561	K04561 norB; nitric oxide reductase subunit B [EC:1.7.2.5]	09100 Metabolism	09102 Energy metabolism	00910 Nitrogen metabolism	PATH:ko00910]	Day27 vs Day25	33.8022	0.239794	0.155791	1.53921	94.3694	0.1271	0.71151	FALSE
K04765	K04765 mazG; nucleoside triphosphate diphosphatase [EC:3.6.1.9]	09100 Metabolism	09104 Nucleotide metabolism	00240 Pyrimidine metabolism	PATH:ko00240]	Day27 vs Day25	95.1832	-0.150173	0.27502	-0.546044	95.6784	0.586307	0.999354	FALSE
K04765	K04765 mazG; nucleoside triphosphate diphosphatase [EC:3.6.1.9]	09100 Metabolism	09104 Nucleotide metabolism	00230 Purine metabolism	PATH:ko00230]	Day27 vs Day25	95.1832	-0.150173	0.27502	-0.546044	95.6784	0.586307	0.999354	FALSE
K05306	K05306 phnX; phosphonoacetaldehyde hydrolase [EC:3.11.1.1]	09100 Metabolism	09106 Metabolism of other amino acids	00440 Phosphonate and phosphinate metabolism	PATH:ko00440]	Day27 vs Day25	70.3315	-0.0986958	0.127965	-0.771272	97.9399	0.442403	0.999354	FALSE
K05349	K05349 bglX; beta-glucosidase [EC:3.2.1.21]	09100 Metabolism	09106 Metabolism of other amino acids	00460 Cyanoamino acid metabolism	PATH:ko00460]	Day27 vs Day25	12347.9	0.000696915	0.0590524	0.0118016	98.8712	0.990608	0.999354	FALSE
K05350	K05350 bglB; beta-glucosidase [EC:3.2.1.21]	09100 Metabolism	09106 Metabolism of other amino acids	00460 Cyanoamino acid metabolism	PATH:ko00460]	Day27 vs Day25	305.328	-0.0185385	0.115204	-0.160919	99.1125	0.872485	0.999354	FALSE
K05396	K05396 dcyD; D-cysteine desulfhydrase [EC:4.4.1.15]	09100 Metabolism	09106 Metabolism of other amino acids	00470 D-Amino acid metabolism	PATH:ko00470]	Day27 vs Day25	81.4377	-0.00322622	0.143528	-0.0224779	100.394	0.982111	0.999354	FALSE
K05396	K05396 dcyD; D-cysteine desulfhydrase [EC:4.4.1.15]	09100 Metabolism	09105 Amino acid metabolism	00270 Cysteine and methionine metabolism	PATH:ko00270]	Day27 vs Day25	81.4377	-0.00322622	0.143528	-0.0224779	100.394	0.982111	0.999354	FALSE
K05601	K05601 hcp; hydroxylamine reductase [EC:1.7.99.1]	09100 Metabolism	09102 Energy metabolism	00910 Nitrogen metabolism	PATH:ko00910]	Day27 vs Day25	3389.96	-0.033828	0.0350332	-0.965598	97.9496	0.336624	0.999354	FALSE
K05606	K05606 MCEE, epi; methylmalonyl-CoA/ethylmalonyl-CoA epimerase [EC:5.1.99.1]	09100 Metabolism	09105 Amino acid metabolism	00280 Valine, leucine and isoleucine degradation	PATH:ko00280]	Day27 vs Day25	2866.54	0.0456123	0.0779688	0.585006	107.22	0.559773	0.999354	FALSE
K05710	K05710 hcaC; 3-phenylpropionate/trans-cinnamate dioxygenase ferredoxin component	09100 Metabolism	09105 Amino acid metabolism	00360 Phenylalanine metabolism	PATH:ko00360]	Day27 vs Day25	14.7545	0.461331	0.304277	1.51615	100.294	0.132626	0.729035	FALSE
K05780	K05780 phnL; alpha-D-ribose 1-methylphosphonate 5-triphosphate synthase subunit PhnL [EC:2.7.8.37]	09100 Metabolism	09106 Metabolism of other amino acids	00440 Phosphonate and phosphinate metabolism	PATH:ko00440]	Day27 vs Day25	11.7375	0.53088	0.260146	2.0407	100.261	0.0439091	0.468195	FALSE
K05810	K05810 LACC1, yfiH; purine-nucleoside/S-methyl-5'-thioadenosine phosphorylase / adenosine deaminase [EC:2.4.2.1 2.4.2.28 3.5.4.4]	09100 Metabolism	09104 Nucleotide metabolism	00230 Purine metabolism	PATH:ko00230]	Day27 vs Day25	4566.34	-0.0143023	0.0503602	-0.283999	98.6785	0.777006	0.999354	FALSE
K05810	K05810 LACC1, yfiH; purine-nucleoside/S-methyl-5'-thioadenosine phosphorylase / adenosine deaminase [EC:2.4.2.1 2.4.2.28 3.5.4.4]	09100 Metabolism	09105 Amino acid metabolism	00270 Cysteine and methionine metabolism	PATH:ko00270]	Day27 vs Day25	4566.34	-0.0143023	0.0503602	-0.283999	98.6785	0.777006	0.999354	FALSE
K05822	K05822 dapH, dapD; tetrahydrodipicolinate N-acetyltransferase [EC:2.3.1.89]	09100 Metabolism	09105 Amino acid metabolism	00300 Lysine biosynthesis	PATH:ko00300]	Day27 vs Day25	64.9326	-0.0177345	0.159869	-0.110932	98.8023	0.911895	0.999354	FALSE
K05823	K05823 dapL; N-acetyldiaminopimelate deacetylase [EC:3.5.1.47]	09100 Metabolism	09105 Amino acid metabolism	00300 Lysine biosynthesis	PATH:ko00300]	Day27 vs Day25	9.26891	-0.569565	0.455747	-1.24974	107.063	0.21412	0.925976	FALSE
K05825	K05825 LYSN; 2-aminoadipate transaminase [EC:2.6.1.-]	09100 Metabolism	09105 Amino acid metabolism	00300 Lysine biosynthesis	PATH:ko00300]	Day27 vs Day25	561.69	0.0209877	0.100213	0.20943	107.003	0.83451	0.999354	FALSE
K05826	K05826 lysW, argW; alpha-aminoadipate/glutamate carrier protein LysW	09100 Metabolism	09105 Amino acid metabolism	00300 Lysine biosynthesis	PATH:ko00300]	Day27 vs Day25	3.82437	0.0218464	0.338187	0.0645987	100.1	0.948622	0.999354	FALSE
K05826	K05826 lysW, argW; alpha-aminoadipate/glutamate carrier protein LysW	09100 Metabolism	09105 Amino acid metabolism	00220 Arginine biosynthesis	PATH:ko00220]	Day27 vs Day25	3.82437	0.0218464	0.338187	0.0645987	100.1	0.948622	0.999354	FALSE
K05827	K05827 lysX; [lysine-biosynthesis-protein LysW]---L-2-aminoadipate ligase [EC:6.3.2.43]	09100 Metabolism	09105 Amino acid metabolism	00300 Lysine biosynthesis	PATH:ko00300]	Day27 vs Day25	3.82437	0.0218464	0.338187	0.0645987	100.1	0.948622	0.999354	FALSE
K05828	K05828 lysZ, argB; [amino group carrier protein]-L-2-aminoadipate/L-glutamate 6-kinase [EC:2.7.2.17 2.7.2.19]	09100 Metabolism	09105 Amino acid metabolism	00220 Arginine biosynthesis	PATH:ko00220]	Day27 vs Day25	3.82437	0.0218464	0.338187	0.0645987	100.1	0.948622	0.999354	FALSE
K05828	K05828 lysZ, argB; [amino group carrier protein]-L-2-aminoadipate/L-glutamate 6-kinase [EC:2.7.2.17 2.7.2.19]	09100 Metabolism	09105 Amino acid metabolism	00300 Lysine biosynthesis	PATH:ko00300]	Day27 vs Day25	3.82437	0.0218464	0.338187	0.0645987	100.1	0.948622	0.999354	FALSE
K05829	K05829 lysY, argC; [amino group carrier protein]-6-phospho-L-2-aminoadipate/5-phospho-L-glutamate reductase [EC:1.2.1.103 1.2.1.106]	09100 Metabolism	09105 Amino acid metabolism	00220 Arginine biosynthesis	PATH:ko00220]	Day27 vs Day25	3.82437	0.0218464	0.338187	0.0645987	100.1	0.948622	0.999354	FALSE
K05829	K05829 lysY, argC; [amino group carrier protein]-6-phospho-L-2-aminoadipate/5-phospho-L-glutamate reductase [EC:1.2.1.103 1.2.1.106]	09100 Metabolism	09105 Amino acid metabolism	00300 Lysine biosynthesis	PATH:ko00300]	Day27 vs Day25	3.82437	0.0218464	0.338187	0.0645987	100.1	0.948622	0.999354	FALSE
K05830	K05830 lysJ, argD; [amino-group carrier protein]-gamma-(L-lysyl/L-ornithyl)-L-glutamate aminotransferase [EC:2.6.1.118 2.6.1.124]	09100 Metabolism	09105 Amino acid metabolism	00220 Arginine biosynthesis	PATH:ko00220]	Day27 vs Day25	3.82437	0.0218464	0.338187	0.0645987	100.1	0.948622	0.999354	FALSE
K05830	K05830 lysJ, argD; [amino-group carrier protein]-gamma-(L-lysyl/L-ornithyl)-L-glutamate aminotransferase [EC:2.6.1.118 2.6.1.124]	09100 Metabolism	09105 Amino acid metabolism	00300 Lysine biosynthesis	PATH:ko00300]	Day27 vs Day25	3.82437	0.0218464	0.338187	0.0645987	100.1	0.948622	0.999354	FALSE
K05831	K05831 lysK, argE; [amino group carrier protein]-lysine/ornithine hydrolase [EC:3.5.1.130 3.5.1.132]	09100 Metabolism	09105 Amino acid metabolism	00300 Lysine biosynthesis	PATH:ko00300]	Day27 vs Day25	3.82437	0.0218464	0.338187	0.0645987	100.1	0.948622	0.999354	FALSE
K05831	K05831 lysK, argE; [amino group carrier protein]-lysine/ornithine hydrolase [EC:3.5.1.130 3.5.1.132]	09100 Metabolism	09105 Amino acid metabolism	00220 Arginine biosynthesis	PATH:ko00220]	Day27 vs Day25	3.82437	0.0218464	0.338187	0.0645987	100.1	0.948622	0.999354	FALSE
K05851	K05851 cyaA; adenylate cyclase, class 1 [EC:4.6.1.1]	09100 Metabolism	09104 Nucleotide metabolism	00230 Purine metabolism	PATH:ko00230]	Day27 vs Day25	77.9937	-0.0728718	0.373454	-0.195129	91.9712	0.845722	0.999354	FALSE
K05873	K05873 cyaB; adenylate cyclase, class 2 [EC:4.6.1.1]	09100 Metabolism	09104 Nucleotide metabolism	00230 Purine metabolism	PATH:ko00230]	Day27 vs Day25	309.102	0.183879	0.127627	1.44075	107.032	0.152575	0.795069	FALSE
K06001	K06001 trpB; tryptophan synthase beta chain [EC:4.2.1.20]	09100 Metabolism	09105 Amino acid metabolism	00400 Phenylalanine, tyrosine and tryptophan biosynthesis	PATH:ko00400]	Day27 vs Day25	3518.53	0.00121113	0.0578788	0.0209254	100.034	0.983347	0.999354	FALSE
K06001	K06001 trpB; tryptophan synthase beta chain [EC:4.2.1.20]	09100 Metabolism	09105 Amino acid metabolism	00260 Glycine, serine and threonine metabolism	PATH:ko00260]	Day27 vs Day25	3518.53	0.00121113	0.0578788	0.0209254	100.034	0.983347	0.999354	FALSE
K06016	K06016 pydC; beta-ureidopropionase / N-carbamoyl-L-amino-acid hydrolase [EC:3.5.1.6 3.5.1.87]	09100 Metabolism	09106 Metabolism of other amino acids	00410 beta-Alanine metabolism	PATH:ko00410]	Day27 vs Day25	541.165	0.315342	0.176842	1.78318	100.989	0.0775608	0.606674	FALSE
K06016	K06016 pydC; beta-ureidopropionase / N-carbamoyl-L-amino-acid hydrolase [EC:3.5.1.6 3.5.1.87]	09100 Metabolism	09104 Nucleotide metabolism	00240 Pyrimidine metabolism	PATH:ko00240]	Day27 vs Day25	541.165	0.315342	0.176842	1.78318	100.989	0.0775608	0.606674	FALSE
K06048	K06048 gshA, ybdK; glutamate---cysteine ligase / carboxylate-amine ligase [EC:6.3.2.2 6.3.-.-]	09100 Metabolism	09106 Metabolism of other amino acids	00480 Glutathione metabolism	PATH:ko00480]	Day27 vs Day25	8.12961	0.29449	0.303141	0.97146	100.242	0.333657	0.999354	FALSE
K06162	K06162 phnM; alpha-D-ribose 1-methylphosphonate 5-triphosphate diphosphatase [EC:3.6.1.63]	09100 Metabolism	09106 Metabolism of other amino acids	00440 Phosphonate and phosphinate metabolism	PATH:ko00440]	Day27 vs Day25	13.9437	0.545284	0.247473	2.20341	100.288	0.0298541	0.461008	FALSE
K06163	K06163 phnJ; alpha-D-ribose 1-methylphosphonate 5-phosphate C-P lyase [EC:4.7.1.1]	09100 Metabolism	09106 Metabolism of other amino acids	00440 Phosphonate and phosphinate metabolism	PATH:ko00440]	Day27 vs Day25	11.7375	0.53088	0.260146	2.0407	100.261	0.0439091	0.468195	FALSE
K06164	K06164 phnI; alpha-D-ribose 1-methylphosphonate 5-triphosphate synthase subunit PhnI [EC:2.7.8.37]	09100 Metabolism	09106 Metabolism of other amino acids	00440 Phosphonate and phosphinate metabolism	PATH:ko00440]	Day27 vs Day25	11.7375	0.53088	0.260146	2.0407	100.261	0.0439091	0.468195	FALSE
K06166	K06166 phnG; alpha-D-ribose 1-methylphosphonate 5-triphosphate synthase subunit PhnG [EC:2.7.8.37]	09100 Metabolism	09106 Metabolism of other amino acids	00440 Phosphonate and phosphinate metabolism	PATH:ko00440]	Day27 vs Day25	11.7172	0.526156	0.2602	2.02212	100.255	0.0458273	0.468195	FALSE
K06167	K06167 phnP; phosphoribosyl 1,2-cyclic phosphate phosphodiesterase [EC:3.1.4.55]	09100 Metabolism	09106 Metabolism of other amino acids	00440 Phosphonate and phosphinate metabolism	PATH:ko00440]	Day27 vs Day25	3158.88	0.0383877	0.0822647	0.466637	107.198	0.641707	0.999354	FALSE
K06208	K06208 aroH; chorismate mutase [EC:5.4.99.5]	09100 Metabolism	09105 Amino acid metabolism	00400 Phenylalanine, tyrosine and tryptophan biosynthesis	PATH:ko00400]	Day27 vs Day25	294.13	0.18131	0.0999711	1.81363	99.1607	0.0727596	0.593511	FALSE
K06209	K06209 pheB; chorismate mutase [EC:5.4.99.5]	09100 Metabolism	09105 Amino acid metabolism	00400 Phenylalanine, tyrosine and tryptophan biosynthesis	PATH:ko00400]	Day27 vs Day25	1310.36	0.025206	0.0826514	0.304968	107.004	0.760983	0.999354	FALSE
K06287	K06287 yhdE; nucleoside triphosphate pyrophosphatase [EC:3.6.1.-]	09100 Metabolism	09104 Nucleotide metabolism	00240 Pyrimidine metabolism	PATH:ko00240]	Day27 vs Day25	5192.88	0.0111393	0.0420001	0.265221	107.027	0.791349	0.999354	FALSE
K06863	K06863 purP; 5-formaminoimidazole-4-carboxamide-1-(beta)-D-ribofuranosyl 5'-monophosphate synthetase [EC:6.3.4.23]	09100 Metabolism	09104 Nucleotide metabolism	00230 Purine metabolism	PATH:ko00230]	Day27 vs Day25	77.1546	-0.0829006	0.197502	-0.419745	107.007	0.675513	0.999354	FALSE
K06881	K06881 nrnA; bifunctional oligoribonuclease and PAP phosphatase NrnA [EC:3.1.3.7 3.1.13.3]	09100 Metabolism	09102 Energy metabolism	00920 Sulfur metabolism	PATH:ko00920]	Day27 vs Day25	5092.31	0.0179598	0.0434338	0.413499	107.02	0.680069	0.999354	FALSE
K06928	K06928 NTPCR; nucleoside-triphosphatase [EC:3.6.1.15]	09100 Metabolism	09104 Nucleotide metabolism	00230 Purine metabolism	PATH:ko00230]	Day27 vs Day25	14.9917	0.302827	0.238044	1.27214	100.098	0.206269	0.921683	FALSE
K06952	K06952 yfdR; 5'-nucleotidase [EC:3.1.3.89]	09100 Metabolism	09104 Nucleotide metabolism	00240 Pyrimidine metabolism	PATH:ko00240]	Day27 vs Day25	81.9966	-0.388113	0.233194	-1.66433	107.058	0.09897	0.634965	FALSE
K06952	K06952 yfdR; 5'-nucleotidase [EC:3.1.3.89]	09100 Metabolism	09104 Nucleotide metabolism	00230 Purine metabolism	PATH:ko00230]	Day27 vs Day25	81.9966	-0.388113	0.233194	-1.66433	107.058	0.09897	0.634965	FALSE
K06966	K06966 ppnN; pyrimidine/purine-5'-nucleotide nucleosidase [EC:3.2.2.10 3.2.2.-]	09100 Metabolism	09104 Nucleotide metabolism	00230 Purine metabolism	PATH:ko00230]	Day27 vs Day25	4093.35	-0.00872814	0.0704379	-0.123913	97.1256	0.901641	0.999354	FALSE
K06966	K06966 ppnN; pyrimidine/purine-5'-nucleotide nucleosidase [EC:3.2.2.10 3.2.2.-]	09100 Metabolism	09104 Nucleotide metabolism	00240 Pyrimidine metabolism	PATH:ko00240]	Day27 vs Day25	4093.35	-0.00872814	0.0704379	-0.123913	97.1256	0.901641	0.999354	FALSE
K07008	K07008 egtC; gamma-glutamyl hercynylcysteine S-oxide hydrolase [EC:3.5.1.118]	09100 Metabolism	09105 Amino acid metabolism	00340 Histidine metabolism	PATH:ko00340]	Day27 vs Day25	243.121	-0.0774799	0.185155	-0.418461	107.006	0.676449	0.999354	FALSE
K07023	K07023 YGK1, HDDC2; 5'-deoxynucleotidase [EC:3.1.3.89]	09100 Metabolism	09104 Nucleotide metabolism	00230 Purine metabolism	PATH:ko00230]	Day27 vs Day25	1436.95	0.0510492	0.0751738	0.679082	107.02	0.498552	0.999354	FALSE
K07023	K07023 YGK1, HDDC2; 5'-deoxynucleotidase [EC:3.1.3.89]	09100 Metabolism	09104 Nucleotide metabolism	00240 Pyrimidine metabolism	PATH:ko00240]	Day27 vs Day25	1436.95	0.0510492	0.0751738	0.679082	107.02	0.498552	0.999354	FALSE
K07043	K07043 upp; UTP pyrophosphatase [EC:3.6.1.-]	09100 Metabolism	09104 Nucleotide metabolism	00240 Pyrimidine metabolism	PATH:ko00240]	Day27 vs Day25	3982.85	-0.0268059	0.0468425	-0.572256	91.7607	0.568548	0.999354	FALSE
K07127	K07127 uraH, pucM, hiuH; 5-hydroxyisourate hydrolase [EC:3.5.2.17]	09100 Metabolism	09104 Nucleotide metabolism	00230 Purine metabolism	PATH:ko00230]	Day27 vs Day25	4.05621	-0.0531787	0.450299	-0.118096	97.9513	0.906233	0.999354	FALSE
K07130	K07130 kynB; arylformamidase [EC:3.5.1.9]	09100 Metabolism	09105 Amino acid metabolism	00380 Tryptophan metabolism	PATH:ko00380]	Day27 vs Day25	125.82	-0.164882	0.162037	-1.01756	98.2084	0.311388	0.999354	FALSE
K07160	K07160 pxpA; 5-oxoprolinase (ATP-hydrolysing) subunit A [EC:3.5.2.9]	09100 Metabolism	09106 Metabolism of other amino acids	00480 Glutathione metabolism	PATH:ko00480]	Day27 vs Day25	352.025	0.196228	0.136274	1.43995	100.647	0.152984	0.795069	FALSE
K07173	K07173 luxS; S-ribosylhomocysteine lyase [EC:4.4.1.21]	09100 Metabolism	09105 Amino acid metabolism	00270 Cysteine and methionine metabolism	PATH:ko00270]	Day27 vs Day25	3604.79	-0.0552126	0.0641111	-0.861202	98.5456	0.391217	0.999354	FALSE
K07250	K07250 gabT; 4-aminobutyrate aminotransferase / (S)-3-amino-2-methylpropionate transaminase / 5-aminovalerate transaminase [EC:2.6.1.19 2.6.1.22 2.6.1.48]	09100 Metabolism	09105 Amino acid metabolism	00310 Lysine degradation	PATH:ko00310]	Day27 vs Day25	13.3432	-0.0247698	0.290098	-0.085384	107.004	0.932116	0.999354	FALSE
K07250	K07250 gabT; 4-aminobutyrate aminotransferase / (S)-3-amino-2-methylpropionate transaminase / 5-aminovalerate transaminase [EC:2.6.1.19 2.6.1.22 2.6.1.48]	09100 Metabolism	09105 Amino acid metabolism	00250 Alanine, aspartate and glutamate metabolism	PATH:ko00250]	Day27 vs Day25	13.3432	-0.0247698	0.290098	-0.085384	107.004	0.932116	0.999354	FALSE
K07250	K07250 gabT; 4-aminobutyrate aminotransferase / (S)-3-amino-2-methylpropionate transaminase / 5-aminovalerate transaminase [EC:2.6.1.19 2.6.1.22 2.6.1.48]	09100 Metabolism	09105 Amino acid metabolism	00280 Valine, leucine and isoleucine degradation	PATH:ko00280]	Day27 vs Day25	13.3432	-0.0247698	0.290098	-0.085384	107.004	0.932116	0.999354	FALSE
K07250	K07250 gabT; 4-aminobutyrate aminotransferase / (S)-3-amino-2-methylpropionate transaminase / 5-aminovalerate transaminase [EC:2.6.1.19 2.6.1.22 2.6.1.48]	09100 Metabolism	09106 Metabolism of other amino acids	00410 beta-Alanine metabolism	PATH:ko00410]	Day27 vs Day25	13.3432	-0.0247698	0.290098	-0.085384	107.004	0.932116	0.999354	FALSE
K07306	K07306 dmsA; anaerobic dimethyl sulfoxide reductase subunit A [EC:1.8.5.3]	09100 Metabolism	09102 Energy metabolism	00920 Sulfur metabolism	PATH:ko00920]	Day27 vs Day25	8.6484	-0.247334	0.323849	-0.763734	107.098	0.446705	0.999354	FALSE
K07307	K07307 dmsB; anaerobic dimethyl sulfoxide reductase subunit B	09100 Metabolism	09102 Energy metabolism	00920 Sulfur metabolism	PATH:ko00920]	Day27 vs Day25	37.7624	-0.445018	0.250895	-1.77372	97.2139	0.0792403	0.611435	FALSE
K07308	K07308 dmsC; anaerobic dimethyl sulfoxide reductase subunit C	09100 Metabolism	09102 Energy metabolism	00920 Sulfur metabolism	PATH:ko00920]	Day27 vs Day25	20.5897	-0.974697	0.531699	-1.83317	107.221	0.0695509	0.584023	FALSE
K07309	K07309 ynfE; Tat-targeted selenate reductase subunit YnfE [EC:1.97.1.9]	09100 Metabolism	09106 Metabolism of other amino acids	00450 Selenocompound metabolism	PATH:ko00450]	Day27 vs Day25	7.83585	-0.845006	0.43075	-1.96171	107.23	0.0523884	0.498563	FALSE
K07310	K07310 ynfF; Tat-targeted selenate reductase subunit YnfF [EC:1.97.1.9]	09100 Metabolism	09106 Metabolism of other amino acids	00450 Selenocompound metabolism	PATH:ko00450]	Day27 vs Day25	3.75424	-0.881241	0.427726	-2.06029	107.217	0.0417916	0.468195	FALSE
K07751	K07751 pepB; PepB aminopeptidase [EC:3.4.11.23]	09100 Metabolism	09106 Metabolism of other amino acids	00480 Glutathione metabolism	PATH:ko00480]	Day27 vs Day25	77.9932	-0.0728077	0.373455	-0.194957	91.9641	0.845857	0.999354	FALSE
K07816	K07816 E2.7.6.5; GTP pyrophosphokinase [EC:2.7.6.5]	09100 Metabolism	09104 Nucleotide metabolism	00230 Purine metabolism	PATH:ko00230]	Day27 vs Day25	2013.38	-0.124213	0.118512	-1.04811	107.059	0.29695	0.999354	FALSE
K08289	K08289 purT; phosphoribosylglycinamide formyltransferase 2 [EC:6.3.1.21]	09100 Metabolism	09104 Nucleotide metabolism	00230 Purine metabolism	PATH:ko00230]	Day27 vs Day25	2293.16	-0.0193849	0.0979453	-0.197916	96.9609	0.843525	0.999354	FALSE
K08312	K08312 nudE; ADP-ribose diphosphatase [EC:3.6.1.-]	09100 Metabolism	09104 Nucleotide metabolism	00230 Purine metabolism	PATH:ko00230]	Day27 vs Day25	78.0453	-0.05854	0.371901	-0.157407	92.1622	0.875268	0.999354	FALSE
K08352	K08352 phsA, psrA; thiosulfate reductase / polysulfide reductase chain A [EC:1.8.5.5]	09100 Metabolism	09102 Energy metabolism	00920 Sulfur metabolism	PATH:ko00920]	Day27 vs Day25	43.7833	0.118278	0.135047	0.875829	96.6508	0.383294	0.999354	FALSE
K08354	K08354 phsC; thiosulfate reductase cytochrome b subunit	09100 Metabolism	09102 Energy metabolism	00920 Sulfur metabolism	PATH:ko00920]	Day27 vs Day25	33.1361	0.225311	0.160749	1.40163	94.5772	0.164299	0.828644	FALSE
K08722	K08722 yfbR; 5'-deoxynucleotidase [EC:3.1.3.89]	09100 Metabolism	09104 Nucleotide metabolism	00230 Purine metabolism	PATH:ko00230]	Day27 vs Day25	647.313	-0.0564389	0.120548	-0.468185	107.004	0.640605	0.999354	FALSE
K08722	K08722 yfbR; 5'-deoxynucleotidase [EC:3.1.3.89]	09100 Metabolism	09104 Nucleotide metabolism	00240 Pyrimidine metabolism	PATH:ko00240]	Day27 vs Day25	647.313	-0.0564389	0.120548	-0.468185	107.004	0.640605	0.999354	FALSE
K08963	K08963 mtnA; methylthioribose-1-phosphate isomerase [EC:5.3.1.23]	09100 Metabolism	09105 Amino acid metabolism	00270 Cysteine and methionine metabolism	PATH:ko00270]	Day27 vs Day25	1319.43	0.0246772	0.049555	0.497975	94.6886	0.619656	0.999354	FALSE
K08964	K08964 mtnB; methylthioribulose-1-phosphate dehydratase [EC:4.2.1.109]	09100 Metabolism	09105 Amino acid metabolism	00270 Cysteine and methionine metabolism	PATH:ko00270]	Day27 vs Day25	6.17629	-0.265189	0.385925	-0.687151	107.001	0.493474	0.999354	FALSE
K08965	K08965 mtnW; 2,3-diketo-5-methylthiopentyl-1-phosphate enolase [EC:5.3.2.5]	09100 Metabolism	09105 Amino acid metabolism	00270 Cysteine and methionine metabolism	PATH:ko00270]	Day27 vs Day25	5.9793	0.0988568	0.36338	0.272048	99.2958	0.78615	0.999354	FALSE
K08967	K08967 mtnD, mtnZ, ADI1; 1,2-dihydroxy-3-keto-5-methylthiopentene dioxygenase [EC:1.13.11.53 1.13.11.54]	09100 Metabolism	09105 Amino acid metabolism	00270 Cysteine and methionine metabolism	PATH:ko00270]	Day27 vs Day25	6.27997	-0.250858	0.38614	-0.649657	107.001	0.517306	0.999354	FALSE
K08969	K08969 mtnE, mtnV; L-glutamine---4-(methylsulfanyl)-2-oxobutanoate aminotransferase [EC:2.6.1.117]	09100 Metabolism	09105 Amino acid metabolism	00270 Cysteine and methionine metabolism	PATH:ko00270]	Day27 vs Day25	23.0664	-1.00816	0.430884	-2.33974	100.777	0.0212693	0.461008	FALSE
K09011	K09011 cimA; (R)-citramalate synthase [EC:2.3.3.21]	09100 Metabolism	09105 Amino acid metabolism	00290 Valine, leucine and isoleucine biosynthesis	PATH:ko00290]	Day27 vs Day25	2263.18	-0.0145457	0.0840915	-0.172975	107.069	0.862997	0.999354	FALSE
K09019	K09019 rutE; 3-hydroxypropanoate dehydrogenase [EC:1.1.1.-]	09100 Metabolism	09104 Nucleotide metabolism	00240 Pyrimidine metabolism	PATH:ko00240]	Day27 vs Day25	3.25303	0.0870976	0.462172	0.188453	107.002	0.850879	0.999354	FALSE
K09065	K09065 argF; N-acetylornithine carbamoyltransferase [EC:2.1.3.9]	09100 Metabolism	09105 Amino acid metabolism	00220 Arginine biosynthesis	PATH:ko00220]	Day27 vs Day25	8.35072	0.00507574	0.355779	0.0142665	97.4013	0.988647	0.999354	FALSE
K09123	K09123 lhpI; cis-L-3-hydroxyproline dehydratase [EC:4.2.1.171]	09100 Metabolism	09105 Amino acid metabolism	00330 Arginine and proline metabolism	PATH:ko00330]	Day27 vs Day25	123.05	-0.171469	0.169839	-1.0096	107.004	0.314967	0.999354	FALSE
K09251	K09251 patA; putrescine aminotransferase [EC:2.6.1.82]	09100 Metabolism	09105 Amino acid metabolism	00310 Lysine degradation	PATH:ko00310]	Day27 vs Day25	285.175	0.255723	0.158826	1.61008	107.022	0.110325	0.670166	FALSE
K09251	K09251 patA; putrescine aminotransferase [EC:2.6.1.82]	09100 Metabolism	09105 Amino acid metabolism	00330 Arginine and proline metabolism	PATH:ko00330]	Day27 vs Day25	285.175	0.255723	0.158826	1.61008	107.022	0.110325	0.670166	FALSE
K09459	K09459 E4.1.1.82; phosphonopyruvate decarboxylase [EC:4.1.1.82]	09100 Metabolism	09106 Metabolism of other amino acids	00440 Phosphonate and phosphinate metabolism	PATH:ko00440]	Day27 vs Day25	345.237	0.223772	0.102863	2.17544	99.3047	0.0319702	0.468195	FALSE
K09478	K09478 ACADSB; short-chain 2-methylacyl-CoA dehydrogenase [EC:1.3.8.5]	09100 Metabolism	09105 Amino acid metabolism	00280 Valine, leucine and isoleucine degradation	PATH:ko00280]	Day27 vs Day25	4.48879	0.33212	0.463587	0.716413	98.4714	0.475432	0.999354	FALSE
K09699	K09699 DBT, bkdB; 2-oxoisovalerate dehydrogenase E2 component (dihydrolipoyl transacylase) [EC:2.3.1.168]	09100 Metabolism	09105 Amino acid metabolism	00280 Valine, leucine and isoleucine degradation	PATH:ko00280]	Day27 vs Day25	11.7195	-0.474729	0.454959	-1.04346	99.6605	0.299262	0.999354	FALSE
K09722	K09722 K09722, pps; 4-phosphopantoate---beta-alanine ligase [EC:6.3.2.36]	09100 Metabolism	09106 Metabolism of other amino acids	00410 beta-Alanine metabolism	PATH:ko00410]	Day27 vs Day25	76.3484	-0.0830589	0.199556	-0.416219	107.007	0.678083	0.999354	FALSE
K09758	K09758 asdA; aspartate 4-decarboxylase [EC:4.1.1.12]	09100 Metabolism	09105 Amino acid metabolism	00250 Alanine, aspartate and glutamate metabolism	PATH:ko00250]	Day27 vs Day25	72.2118	-0.15582	0.168659	-0.923875	98.624	0.357806	0.999354	FALSE
K09758	K09758 asdA; aspartate 4-decarboxylase [EC:4.1.1.12]	09100 Metabolism	09105 Amino acid metabolism	00270 Cysteine and methionine metabolism	PATH:ko00270]	Day27 vs Day25	72.2118	-0.15582	0.168659	-0.923875	98.624	0.357806	0.999354	FALSE
K09769	K09769 ymdB; 2',3'-cyclic-nucleotide 2'-phosphodiesterase [EC:3.1.4.16]	09100 Metabolism	09104 Nucleotide metabolism	00240 Pyrimidine metabolism	PATH:ko00240]	Day27 vs Day25	835.14	-0.0870251	0.0752824	-1.15598	97.1274	0.250524	0.979791	FALSE
K09769	K09769 ymdB; 2',3'-cyclic-nucleotide 2'-phosphodiesterase [EC:3.1.4.16]	09100 Metabolism	09104 Nucleotide metabolism	00230 Purine metabolism	PATH:ko00230]	Day27 vs Day25	835.14	-0.0870251	0.0752824	-1.15598	97.1274	0.250524	0.979791	FALSE
K09903	K09903 pyrH; uridylate kinase [EC:2.7.4.22]	09100 Metabolism	09104 Nucleotide metabolism	00240 Pyrimidine metabolism	PATH:ko00240]	Day27 vs Day25	5379.64	0.00726582	0.0421604	0.172338	98.7553	0.863525	0.999354	FALSE
K09994	K09994 phnO; (aminoalkyl)phosphonate N-acetyltransferase [EC:2.3.1.280]	09100 Metabolism	09106 Metabolism of other amino acids	00440 Phosphonate and phosphinate metabolism	PATH:ko00440]	Day27 vs Day25	37.9905	-0.0754379	0.226118	-0.333621	97.3413	0.739383	0.999354	FALSE
K10206	K10206 E2.6.1.83; LL-diaminopimelate aminotransferase [EC:2.6.1.83]	09100 Metabolism	09105 Amino acid metabolism	00300 Lysine biosynthesis	PATH:ko00300]	Day27 vs Day25	4003.24	0.00556354	0.0480985	0.11567	107.016	0.908131	0.999354	FALSE
K10213	K10213 rihB; ribosylpyrimidine nucleosidase [EC:3.2.2.8]	09100 Metabolism	09104 Nucleotide metabolism	00240 Pyrimidine metabolism	PATH:ko00240]	Day27 vs Day25	15.8201	-0.0672678	0.300585	-0.223789	110	0.823336	0.999354	FALSE
K10536	K10536 aguA; agmatine deiminase [EC:3.5.3.12]	09100 Metabolism	09105 Amino acid metabolism	00330 Arginine and proline metabolism	PATH:ko00330]	Day27 vs Day25	295.291	0.0808225	0.1167	0.692566	98.3551	0.490214	0.999354	FALSE
K10764	K10764 metZ; O-succinylhomoserine sulfhydrylase [EC:2.5.1.-]	09100 Metabolism	09105 Amino acid metabolism	00270 Cysteine and methionine metabolism	PATH:ko00270]	Day27 vs Day25	47.1921	0.200966	0.181851	1.10512	107.003	0.271588	0.994184	FALSE
K10764	K10764 metZ; O-succinylhomoserine sulfhydrylase [EC:2.5.1.-]	09100 Metabolism	09102 Energy metabolism	00920 Sulfur metabolism	PATH:ko00920]	Day27 vs Day25	47.1921	0.200966	0.181851	1.10512	107.003	0.271588	0.994184	FALSE
K10793	K10793 prdA; D-proline reductase (dithiol) PrdA [EC:1.21.4.1]	09100 Metabolism	09105 Amino acid metabolism	00330 Arginine and proline metabolism	PATH:ko00330]	Day27 vs Day25	43.8103	-0.505457	0.315711	-1.60101	101.209	0.112491	0.672029	FALSE
K10793	K10793 prdA; D-proline reductase (dithiol) PrdA [EC:1.21.4.1]	09100 Metabolism	09106 Metabolism of other amino acids	00470 D-Amino acid metabolism	PATH:ko00470]	Day27 vs Day25	43.8103	-0.505457	0.315711	-1.60101	101.209	0.112491	0.672029	FALSE
K10794	K10794 prdB; D-proline reductase (dithiol) PrdB [EC:1.21.4.1]	09100 Metabolism	09105 Amino acid metabolism	00330 Arginine and proline metabolism	PATH:ko00330]	Day27 vs Day25	39.2583	-0.443961	0.327208	-1.35682	100.503	0.177879	0.85825	FALSE
K10794	K10794 prdB; D-proline reductase (dithiol) PrdB [EC:1.21.4.1]	09100 Metabolism	09106 Metabolism of other amino acids	00470 D-Amino acid metabolism	PATH:ko00470]	Day27 vs Day25	39.2583	-0.443961	0.327208	-1.35682	100.503	0.177879	0.85825	FALSE
K10797	K10797 enr; 2-enoate reductase [EC:1.3.1.31]	09100 Metabolism	09105 Amino acid metabolism	00360 Phenylalanine metabolism	PATH:ko00360]	Day27 vs Day25	83.9404	0.109595	0.215859	0.507716	96.1201	0.612815	0.999354	FALSE
K10977	K10977 aksA; methanogen homocitrate synthase [EC:2.3.3.14 2.3.3.-]	09100 Metabolism	09105 Amino acid metabolism	00300 Lysine biosynthesis	PATH:ko00300]	Day27 vs Day25	75.5096	-0.08354	0.20272	-0.412095	107.008	0.681094	0.999354	FALSE
K10978	K10978 aksF; methanogen homoisocitrate dehydrogenase [EC:1.1.1.87 1.1.1.-]	09100 Metabolism	09105 Amino acid metabolism	00300 Lysine biosynthesis	PATH:ko00300]	Day27 vs Day25	75.5096	-0.08354	0.20272	-0.412095	107.008	0.681094	0.999354	FALSE
K11175	K11175 purN; phosphoribosylglycinamide formyltransferase 1 [EC:2.1.2.2]	09100 Metabolism	09104 Nucleotide metabolism	00230 Purine metabolism	PATH:ko00230]	Day27 vs Day25	5185.06	0.0136669	0.0445015	0.307111	100.073	0.759397	0.999354	FALSE
K11176	K11176 purO; IMP cyclohydrolase [EC:3.5.4.10]	09100 Metabolism	09104 Nucleotide metabolism	00230 Purine metabolism	PATH:ko00230]	Day27 vs Day25	78.4356	-0.0538585	0.192135	-0.280316	107.007	0.779777	0.999354	FALSE
K11177	K11177 yagR; xanthine dehydrogenase YagR molybdenum-binding subunit [EC:1.17.1.4]	09100 Metabolism	09104 Nucleotide metabolism	00230 Purine metabolism	PATH:ko00230]	Day27 vs Day25	18.3353	0.14629	0.29482	0.496203	98.644	0.620855	0.999354	FALSE
K11178	K11178 yagS; xanthine dehydrogenase YagS FAD-binding subunit [EC:1.17.1.4]	09100 Metabolism	09104 Nucleotide metabolism	00230 Purine metabolism	PATH:ko00230]	Day27 vs Day25	18.8246	0.1958	0.290413	0.674212	98.7146	0.501752	0.999354	FALSE
K11180	K11180 dsrA; dissimilatory sulfite reductase alpha subunit [EC:1.8.99.5]	09100 Metabolism	09102 Energy metabolism	00920 Sulfur metabolism	PATH:ko00920]	Day27 vs Day25	22.6568	-0.107517	0.160837	-0.668488	97.5089	0.505402	0.999354	FALSE
K11181	K11181 dsrB; dissimilatory sulfite reductase beta subunit [EC:1.8.99.5]	09100 Metabolism	09102 Energy metabolism	00920 Sulfur metabolism	PATH:ko00920]	Day27 vs Day25	22.6568	-0.107517	0.160837	-0.668488	97.5089	0.505402	0.999354	FALSE
K11258	K11258 ilvM; acetolactate synthase II small subunit [EC:2.2.1.6]	09100 Metabolism	09105 Amino acid metabolism	00290 Valine, leucine and isoleucine biosynthesis	PATH:ko00290]	Day27 vs Day25	47.6847	-0.366677	0.496963	-0.737837	93.6794	0.462458	0.999354	FALSE
K11263	K11263 bccA, pccA; acetyl-CoA/propionyl-CoA carboxylase, biotin carboxylase, biotin carboxyl carrier protein [EC:6.4.1.2 6.4.1.3 6.3.4.14]	09100 Metabolism	09105 Amino acid metabolism	00280 Valine, leucine and isoleucine degradation	PATH:ko00280]	Day27 vs Day25	21.3152	-1.3597	0.424998	-3.1993	99.1635	0.00185028	0.105651	FALSE
K11358	K11358 yhdR; aspartate aminotransferase [EC:2.6.1.1]	09100 Metabolism	09105 Amino acid metabolism	00250 Alanine, aspartate and glutamate metabolism	PATH:ko00250]	Day27 vs Day25	1045.15	-0.0482374	0.109058	-0.442311	107.089	0.659156	0.999354	FALSE
K11358	K11358 yhdR; aspartate aminotransferase [EC:2.6.1.1]	09100 Metabolism	09105 Amino acid metabolism	00270 Cysteine and methionine metabolism	PATH:ko00270]	Day27 vs Day25	1045.15	-0.0482374	0.109058	-0.442311	107.089	0.659156	0.999354	FALSE
K11358	K11358 yhdR; aspartate aminotransferase [EC:2.6.1.1]	09100 Metabolism	09105 Amino acid metabolism	00330 Arginine and proline metabolism	PATH:ko00330]	Day27 vs Day25	1045.15	-0.0482374	0.109058	-0.442311	107.089	0.659156	0.999354	FALSE
K11358	K11358 yhdR; aspartate aminotransferase [EC:2.6.1.1]	09100 Metabolism	09105 Amino acid metabolism	00350 Tyrosine metabolism	PATH:ko00350]	Day27 vs Day25	1045.15	-0.0482374	0.109058	-0.442311	107.089	0.659156	0.999354	FALSE
K11358	K11358 yhdR; aspartate aminotransferase [EC:2.6.1.1]	09100 Metabolism	09105 Amino acid metabolism	00400 Phenylalanine, tyrosine and tryptophan biosynthesis	PATH:ko00400]	Day27 vs Day25	1045.15	-0.0482374	0.109058	-0.442311	107.089	0.659156	0.999354	FALSE
K11358	K11358 yhdR; aspartate aminotransferase [EC:2.6.1.1]	09100 Metabolism	09105 Amino acid metabolism	00360 Phenylalanine metabolism	PATH:ko00360]	Day27 vs Day25	1045.15	-0.0482374	0.109058	-0.442311	107.089	0.659156	0.999354	FALSE
K11358	K11358 yhdR; aspartate aminotransferase [EC:2.6.1.1]	09100 Metabolism	09105 Amino acid metabolism	00220 Arginine biosynthesis	PATH:ko00220]	Day27 vs Day25	1045.15	-0.0482374	0.109058	-0.442311	107.089	0.659156	0.999354	FALSE
K11381	K11381 bkdA; 2-oxoisovalerate dehydrogenase E1 component [EC:1.2.4.4]	09100 Metabolism	09105 Amino acid metabolism	00280 Valine, leucine and isoleucine degradation	PATH:ko00280]	Day27 vs Day25	216.658	0.172661	0.146005	1.18257	107.185	0.239596	0.960014	FALSE
K11646	K11646 K11646; 3-dehydroquinate synthase II [EC:1.4.1.24]	09100 Metabolism	09105 Amino acid metabolism	00400 Phenylalanine, tyrosine and tryptophan biosynthesis	PATH:ko00400]	Day27 vs Day25	94.965	-0.0770736	0.172992	-0.445533	107.006	0.656835	0.999354	FALSE
K11717	K11717 sufS; cysteine desulfurase / selenocysteine lyase [EC:2.8.1.7 4.4.1.16]	09100 Metabolism	09106 Metabolism of other amino acids	00450 Selenocompound metabolism	PATH:ko00450]	Day27 vs Day25	4034.64	0.0384912	0.0580337	0.663256	107.148	0.508591	0.999354	FALSE
K11751	K11751 ushA; 5'-nucleotidase / UDP-sugar diphosphatase [EC:3.1.3.5 3.6.1.45]	09100 Metabolism	09104 Nucleotide metabolism	00230 Purine metabolism	PATH:ko00230]	Day27 vs Day25	47.6467	-0.384588	0.498095	-0.772118	93.5676	0.44199	0.999354	FALSE
K11751	K11751 ushA; 5'-nucleotidase / UDP-sugar diphosphatase [EC:3.1.3.5 3.6.1.45]	09100 Metabolism	09104 Nucleotide metabolism	00240 Pyrimidine metabolism	PATH:ko00240]	Day27 vs Day25	47.6467	-0.384588	0.498095	-0.772118	93.5676	0.44199	0.999354	FALSE
K11755	K11755 hisIE; phosphoribosyl-AMP cyclohydrolase / phosphoribosyl-ATP pyrophosphohydrolase [EC:3.5.4.19 3.6.1.31]	09100 Metabolism	09105 Amino acid metabolism	00340 Histidine metabolism	PATH:ko00340]	Day27 vs Day25	4417.66	0.0176519	0.0455444	0.387576	107.018	0.699099	0.999354	FALSE
K12251	K12251 aguB; N-carbamoylputrescine amidase [EC:3.5.1.53]	09100 Metabolism	09105 Amino acid metabolism	00330 Arginine and proline metabolism	PATH:ko00330]	Day27 vs Day25	2918	0.00914474	0.0773152	0.118279	107.08	0.906068	0.999354	FALSE
K12339	K12339 cysM; S-sulfo-L-cysteine synthase (O-acetyl-L-serine-dependent) [EC:2.5.1.144]	09100 Metabolism	09105 Amino acid metabolism	00270 Cysteine and methionine metabolism	PATH:ko00270]	Day27 vs Day25	8.36023	0.833811	0.330109	2.52587	100.081	0.0131097	0.41587	FALSE
K12524	K12524 thrA; bifunctional aspartokinase / homoserine dehydrogenase 1 [EC:2.7.2.4 1.1.1.3]	09100 Metabolism	09105 Amino acid metabolism	00300 Lysine biosynthesis	PATH:ko00300]	Day27 vs Day25	3110.23	0.0302763	0.0878901	0.344479	98.1516	0.731223	0.999354	FALSE
K12524	K12524 thrA; bifunctional aspartokinase / homoserine dehydrogenase 1 [EC:2.7.2.4 1.1.1.3]	09100 Metabolism	09105 Amino acid metabolism	00270 Cysteine and methionine metabolism	PATH:ko00270]	Day27 vs Day25	3110.23	0.0302763	0.0878901	0.344479	98.1516	0.731223	0.999354	FALSE
K12524	K12524 thrA; bifunctional aspartokinase / homoserine dehydrogenase 1 [EC:2.7.2.4 1.1.1.3]	09100 Metabolism	09105 Amino acid metabolism	00260 Glycine, serine and threonine metabolism	PATH:ko00260]	Day27 vs Day25	3110.23	0.0302763	0.0878901	0.344479	98.1516	0.731223	0.999354	FALSE
K12527	K12527 ygfK; putative selenate reductase [EC:1.97.1.9]	09100 Metabolism	09106 Metabolism of other amino acids	00450 Selenocompound metabolism	PATH:ko00450]	Day27 vs Day25	138.908	-0.111894	0.144359	-0.775109	97.5812	0.44015	0.999354	FALSE
K12658	K12658 lhpA; 4-hydroxyproline epimerase [EC:5.1.1.8]	09100 Metabolism	09106 Metabolism of other amino acids	00470 D-Amino acid metabolism	PATH:ko00470]	Day27 vs Day25	8.75043	0.576566	0.330807	1.74291	107.382	0.0842117	0.618989	FALSE
K12700	K12700 rihC; non-specific riboncleoside hydrolase [EC:3.2.2.-]	09100 Metabolism	09104 Nucleotide metabolism	00240 Pyrimidine metabolism	PATH:ko00240]	Day27 vs Day25	21.3213	-0.0113444	0.220179	-0.0515233	100.483	0.959011	0.999354	FALSE
K12960	K12960 mtaD; 5-methylthioadenosine/S-adenosylhomocysteine deaminase [EC:3.5.4.31 3.5.4.28]	09100 Metabolism	09105 Amino acid metabolism	00270 Cysteine and methionine metabolism	PATH:ko00270]	Day27 vs Day25	1360.4	0.0172285	0.0624892	0.275703	96.3295	0.783367	0.999354	FALSE
K13051	K13051 ASRGL1, iaaA; L-asparaginase / beta-aspartyl-peptidase [EC:3.5.1.1 3.4.19.5]	09100 Metabolism	09105 Amino acid metabolism	00250 Alanine, aspartate and glutamate metabolism	PATH:ko00250]	Day27 vs Day25	106.091	0.0729087	0.129409	0.563397	101.505	0.574407	0.999354	FALSE
K13051	K13051 ASRGL1, iaaA; L-asparaginase / beta-aspartyl-peptidase [EC:3.5.1.1 3.4.19.5]	09100 Metabolism	09106 Metabolism of other amino acids	00460 Cyanoamino acid metabolism	PATH:ko00460]	Day27 vs Day25	106.091	0.0729087	0.129409	0.563397	101.505	0.574407	0.999354	FALSE
K13479	K13479 ygeT, xdhB; xanthine dehydrogenase FAD-binding subunit [EC:1.17.1.4]	09100 Metabolism	09104 Nucleotide metabolism	00230 Purine metabolism	PATH:ko00230]	Day27 vs Day25	173.673	-0.0771051	0.137805	-0.559524	95.9018	0.577109	0.999354	FALSE
K13481	K13481 xdhA; xanthine dehydrogenase small subunit [EC:1.17.1.4]	09100 Metabolism	09104 Nucleotide metabolism	00230 Purine metabolism	PATH:ko00230]	Day27 vs Day25	20.9951	-0.143692	0.227124	-0.632661	99.6388	0.528404	0.999354	FALSE
K13482	K13482 xdhB; xanthine dehydrogenase large subunit [EC:1.17.1.4]	09100 Metabolism	09104 Nucleotide metabolism	00230 Purine metabolism	PATH:ko00230]	Day27 vs Day25	3.80628	-0.0745227	0.451281	-0.165136	97.304	0.869179	0.999354	FALSE
K13483	K13483 yagT; xanthine dehydrogenase YagT iron-sulfur-binding subunit	09100 Metabolism	09104 Nucleotide metabolism	00230 Purine metabolism	PATH:ko00230]	Day27 vs Day25	18.396	0.141229	0.295136	0.478522	98.6463	0.633338	0.999354	FALSE
K13497	K13497 trpGD; anthranilate synthase/phosphoribosyltransferase [EC:4.1.3.27 2.4.2.18]	09100 Metabolism	09105 Amino acid metabolism	00400 Phenylalanine, tyrosine and tryptophan biosynthesis	PATH:ko00400]	Day27 vs Day25	339.423	0.338576	0.15634	2.16565	93.4264	0.0328847	0.468195	FALSE
K13498	K13498 trpCF; indole-3-glycerol phosphate synthase / phosphoribosylanthranilate isomerase [EC:4.1.1.48 5.3.1.24]	09100 Metabolism	09105 Amino acid metabolism	00400 Phenylalanine, tyrosine and tryptophan biosynthesis	PATH:ko00400]	Day27 vs Day25	318.273	0.357397	0.166191	2.15052	92.9849	0.034108	0.468195	FALSE
K13747	K13747 nspC; carboxynorspermidine decarboxylase [EC:4.1.1.96]	09100 Metabolism	09105 Amino acid metabolism	00330 Arginine and proline metabolism	PATH:ko00330]	Day27 vs Day25	3540.83	0.0200695	0.0638125	0.314507	99.5574	0.753794	0.999354	FALSE
K13766	K13766 liuC; methylglutaconyl-CoA hydratase [EC:4.2.1.18]	09100 Metabolism	09105 Amino acid metabolism	00280 Valine, leucine and isoleucine degradation	PATH:ko00280]	Day27 vs Day25	337.901	0.147796	0.131833	1.12109	94.8928	0.265081	0.994184	FALSE
K13788	K13788 pta; phosphate acetyltransferase [EC:2.3.1.8]	09100 Metabolism	09106 Metabolism of other amino acids	00430 Taurine and hypotaurine metabolism	PATH:ko00430]	Day27 vs Day25	204.984	0.0431004	0.192844	0.223498	92.3567	0.823641	0.999354	FALSE
K13821	K13821 putA; RHH-type transcriptional regulator, proline utilization regulon repressor / proline dehydrogenase / delta 1-pyrroline-5-carboxylate dehydrogenase [EC:1.5.5.2 1.2.1.88]	09100 Metabolism	09105 Amino acid metabolism	00250 Alanine, aspartate and glutamate metabolism	PATH:ko00250]	Day27 vs Day25	171.071	-0.0623014	0.201611	-0.309017	95.9531	0.757978	0.999354	FALSE
K13821	K13821 putA; RHH-type transcriptional regulator, proline utilization regulon repressor / proline dehydrogenase / delta 1-pyrroline-5-carboxylate dehydrogenase [EC:1.5.5.2 1.2.1.88]	09100 Metabolism	09105 Amino acid metabolism	00330 Arginine and proline metabolism	PATH:ko00330]	Day27 vs Day25	171.071	-0.0623014	0.201611	-0.309017	95.9531	0.757978	0.999354	FALSE
K13829	K13829 aroKB; shikimate kinase / 3-dehydroquinate synthase [EC:2.7.1.71 4.2.3.4]	09100 Metabolism	09105 Amino acid metabolism	00400 Phenylalanine, tyrosine and tryptophan biosynthesis	PATH:ko00400]	Day27 vs Day25	106.007	-0.0939282	0.173047	-0.542791	100.943	0.58847	0.999354	FALSE
K13832	K13832 aroDE, DHQ-SDH; 3-dehydroquinate dehydratase / shikimate dehydrogenase [EC:4.2.1.10 1.1.1.25]	09100 Metabolism	09105 Amino acid metabolism	00400 Phenylalanine, tyrosine and tryptophan biosynthesis	PATH:ko00400]	Day27 vs Day25	193.671	0.349961	0.177002	1.97716	107.001	0.0505962	0.498111	FALSE
K13853	K13853 aroG, aroA; 3-deoxy-7-phosphoheptulonate synthase / chorismate mutase [EC:2.5.1.54 5.4.99.5]	09100 Metabolism	09105 Amino acid metabolism	00400 Phenylalanine, tyrosine and tryptophan biosynthesis	PATH:ko00400]	Day27 vs Day25	11.9898	-0.259694	0.423646	-0.612997	100.217	0.541267	0.999354	FALSE
K13953	K13953 adhP; alcohol dehydrogenase, propanol-preferring [EC:1.1.1.1]	09100 Metabolism	09105 Amino acid metabolism	00350 Tyrosine metabolism	PATH:ko00350]	Day27 vs Day25	22.8252	-0.0782723	0.285854	-0.273819	107.001	0.784751	0.999354	FALSE
K13954	K13954 yiaY; alcohol dehydrogenase [EC:1.1.1.1]	09100 Metabolism	09105 Amino acid metabolism	00350 Tyrosine metabolism	PATH:ko00350]	Day27 vs Day25	388.149	0.222873	0.104837	2.1259	98.8346	0.0360032	0.468195	FALSE
K13990	K13990 FTCD; glutamate formiminotransferase / formiminotetrahydrofolate cyclodeaminase [EC:2.1.2.5 4.3.1.4]	09100 Metabolism	09105 Amino acid metabolism	00340 Histidine metabolism	PATH:ko00340]	Day27 vs Day25	2394.75	-0.0142982	0.0840465	-0.170123	107.129	0.865234	0.999354	FALSE
K14155	K14155 patB, malY; cysteine-S-conjugate beta-lyase [EC:4.4.1.13]	09100 Metabolism	09106 Metabolism of other amino acids	00450 Selenocompound metabolism	PATH:ko00450]	Day27 vs Day25	7159.55	-0.0187806	0.0517861	-0.362657	107.022	0.717576	0.999354	FALSE
K14155	K14155 patB, malY; cysteine-S-conjugate beta-lyase [EC:4.4.1.13]	09100 Metabolism	09105 Amino acid metabolism	00270 Cysteine and methionine metabolism	PATH:ko00270]	Day27 vs Day25	7159.55	-0.0187806	0.0517861	-0.362657	107.022	0.717576	0.999354	FALSE
K14170	K14170 pheA; chorismate mutase / prephenate dehydratase [EC:5.4.99.5 4.2.1.51]	09100 Metabolism	09105 Amino acid metabolism	00400 Phenylalanine, tyrosine and tryptophan biosynthesis	PATH:ko00400]	Day27 vs Day25	1662.67	-0.0361519	0.0764444	-0.472918	107.001	0.637235	0.999354	FALSE
K14187	K14187 tyrA; chorismate mutase / prephenate dehydrogenase [EC:5.4.99.5 1.3.1.12]	09100 Metabolism	09105 Amino acid metabolism	00400 Phenylalanine, tyrosine and tryptophan biosynthesis	PATH:ko00400]	Day27 vs Day25	79.1272	-0.0762296	0.369362	-0.206382	91.7421	0.83695	0.999354	FALSE
K14188	K14188 dltC; D-alanine--poly(phosphoribitol) ligase subunit 2 [EC:6.1.1.13]	09100 Metabolism	09106 Metabolism of other amino acids	00470 D-Amino acid metabolism	PATH:ko00470]	Day27 vs Day25	38.0052	-0.418343	0.223652	-1.87051	107.075	0.0641439	0.572078	FALSE
K14260	K14260 alaA; alanine-synthesizing transaminase [EC:2.6.1.66 2.6.1.2]	09100 Metabolism	09105 Amino acid metabolism	00250 Alanine, aspartate and glutamate metabolism	PATH:ko00250]	Day27 vs Day25	313.261	-0.280353	0.146219	-1.91736	95.5451	0.05818	0.538661	FALSE
K14260	K14260 alaA; alanine-synthesizing transaminase [EC:2.6.1.66 2.6.1.2]	09100 Metabolism	09105 Amino acid metabolism	00290 Valine, leucine and isoleucine biosynthesis	PATH:ko00290]	Day27 vs Day25	313.261	-0.280353	0.146219	-1.91736	95.5451	0.05818	0.538661	FALSE
K14260	K14260 alaA; alanine-synthesizing transaminase [EC:2.6.1.66 2.6.1.2]	09100 Metabolism	09105 Amino acid metabolism	00220 Arginine biosynthesis	PATH:ko00220]	Day27 vs Day25	313.261	-0.280353	0.146219	-1.91736	95.5451	0.05818	0.538661	FALSE
K14682	K14682 argAB; amino-acid N-acetyltransferase [EC:2.3.1.1]	09100 Metabolism	09105 Amino acid metabolism	00220 Arginine biosynthesis	PATH:ko00220]	Day27 vs Day25	321.091	0.380746	0.169247	2.24964	93.4132	0.0268198	0.461008	FALSE
K14977	K14977 ylbA, UGHY; (S)-ureidoglycine aminohydrolase [EC:3.5.3.26]	09100 Metabolism	09104 Nucleotide metabolism	00230 Purine metabolism	PATH:ko00230]	Day27 vs Day25	22.4639	-0.136186	0.176863	-0.770012	98.8301	0.44313	0.999354	FALSE
K15024	K15024 K15024; putative phosphotransacetylase [EC:2.3.1.8]	09100 Metabolism	09106 Metabolism of other amino acids	00430 Taurine and hypotaurine metabolism	PATH:ko00430]	Day27 vs Day25	853.946	-0.0301092	0.0861798	-0.349376	107.002	0.727494	0.999354	FALSE
K15226	K15226 tyrAa; arogenate dehydrogenase (NADP+) [EC:1.3.1.78]	09100 Metabolism	09105 Amino acid metabolism	00400 Phenylalanine, tyrosine and tryptophan biosynthesis	PATH:ko00400]	Day27 vs Day25	3.74337	1.86832	0.51701	3.6137	99.5495	0.000475418	0.0372609	TRUE
K15372	K15372 toa; taurine---2-oxoglutarate transaminase [EC:2.6.1.55]	09100 Metabolism	09106 Metabolism of other amino acids	00410 beta-Alanine metabolism	PATH:ko00410]	Day27 vs Day25	32.9289	0.08722	0.17019	0.512486	102.292	0.609416	0.999354	FALSE
K15372	K15372 toa; taurine---2-oxoglutarate transaminase [EC:2.6.1.55]	09100 Metabolism	09106 Metabolism of other amino acids	00430 Taurine and hypotaurine metabolism	PATH:ko00430]	Day27 vs Day25	32.9289	0.08722	0.17019	0.512486	102.292	0.609416	0.999354	FALSE
K15515	K15515 sauS; sulfoacetaldehyde dehydrogenase [EC:1.2.1.81]	09100 Metabolism	09106 Metabolism of other amino acids	00430 Taurine and hypotaurine metabolism	PATH:ko00430]	Day27 vs Day25	24.7397	-0.19486	0.19253	-1.0121	98.5565	0.313969	0.999354	FALSE
K15552	K15552 tauC; taurine transport system permease protein	09100 Metabolism	09102 Energy metabolism	00920 Sulfur metabolism	PATH:ko00920]	Day27 vs Day25	31.4684	0.0858376	0.229943	0.373299	94.6348	0.70976	0.999354	FALSE
K15553	K15553 ssuA; sulfonate transport system substrate-binding protein	09100 Metabolism	09102 Energy metabolism	00920 Sulfur metabolism	PATH:ko00920]	Day27 vs Day25	110.803	0.00818798	0.104586	0.0782896	99.3592	0.937755	0.999354	FALSE
K15554	K15554 ssuC; sulfonate transport system permease protein	09100 Metabolism	09102 Energy metabolism	00920 Sulfur metabolism	PATH:ko00920]	Day27 vs Day25	130.783	0.0545226	0.117154	0.465393	97.6447	0.642686	0.999354	FALSE
K15555	K15555 ssuB; sulfonate transport system ATP-binding protein [EC:7.6.2.14]	09100 Metabolism	09102 Energy metabolism	00920 Sulfur metabolism	PATH:ko00920]	Day27 vs Day25	371.135	0.0819127	0.100091	0.818382	97.5244	0.415135	0.999354	FALSE
K15633	K15633 gpmI; 2,3-bisphosphoglycerate-independent phosphoglycerate mutase [EC:5.4.2.12]	09100 Metabolism	09105 Amino acid metabolism	00260 Glycine, serine and threonine metabolism	PATH:ko00260]	Day27 vs Day25	4774.99	0.0129157	0.0435013	0.296905	107.02	0.767115	0.999354	FALSE
K15634	K15634 gpmB; 2,3-bisphosphoglycerate-dependent phosphoglycerate mutase [EC:5.4.2.11]	09100 Metabolism	09105 Amino acid metabolism	00260 Glycine, serine and threonine metabolism	PATH:ko00260]	Day27 vs Day25	5951.43	-0.0138776	0.0476033	-0.291527	99.8192	0.771254	0.999354	FALSE
K15635	K15635 apgM; 2,3-bisphosphoglycerate-independent phosphoglycerate mutase [EC:5.4.2.12]	09100 Metabolism	09105 Amino acid metabolism	00260 Glycine, serine and threonine metabolism	PATH:ko00260]	Day27 vs Day25	2854.36	-0.0498305	0.0642326	-0.775783	107.007	0.439588	0.999354	FALSE
K15778	K15778 pmm-pgm; phosphomannomutase / phosphoglucomutase [EC:5.4.2.8 5.4.2.2]	09100 Metabolism	09104 Nucleotide metabolism	00230 Purine metabolism	PATH:ko00230]	Day27 vs Day25	127.095	-0.0653798	0.133711	-0.488964	107.006	0.625868	0.999354	FALSE
K15792	K15792 murEF; MurE/MurF fusion protein [EC:6.3.2.13 6.3.2.10]	09100 Metabolism	09105 Amino acid metabolism	00300 Lysine biosynthesis	PATH:ko00300]	Day27 vs Day25	221.007	0.488569	0.2371	2.0606	100.633	0.0419208	0.468195	FALSE
K15866	K15866 paaG; 2-(1,2-epoxy-1,2-dihydrophenyl)acetyl-CoA isomerase [EC:5.3.3.18]	09100 Metabolism	09105 Amino acid metabolism	00360 Phenylalanine metabolism	PATH:ko00360]	Day27 vs Day25	251.043	0.324311	0.189563	1.71083	100.9	0.0901844	0.627171	FALSE
K15876	K15876 nrfH; cytochrome c nitrite reductase small subunit	09100 Metabolism	09102 Energy metabolism	00910 Nitrogen metabolism	PATH:ko00910]	Day27 vs Day25	2547.66	-0.00347054	0.0856243	-0.0405321	107.114	0.967744	0.999354	FALSE
K16066	K16066 ydfG; 3-hydroxy acid dehydrogenase / malonic semialdehyde reductase [EC:1.1.1.381 1.1.1.-]	09100 Metabolism	09104 Nucleotide metabolism	00240 Pyrimidine metabolism	PATH:ko00240]	Day27 vs Day25	64.796	-0.196812	0.35393	-0.556076	94.4852	0.579473	0.999354	FALSE
K16066	K16066 ydfG; 3-hydroxy acid dehydrogenase / malonic semialdehyde reductase [EC:1.1.1.381 1.1.1.-]	09100 Metabolism	09105 Amino acid metabolism	00260 Glycine, serine and threonine metabolism	PATH:ko00260]	Day27 vs Day25	64.796	-0.196812	0.35393	-0.556076	94.4852	0.579473	0.999354	FALSE
K16306	K16306 K16306; fructose-bisphosphate aldolase / 2-amino-3,7-dideoxy-D-threo-hept-6-ulosonate synthase [EC:4.1.2.13 2.2.1.10]	09100 Metabolism	09105 Amino acid metabolism	00400 Phenylalanine, tyrosine and tryptophan biosynthesis	PATH:ko00400]	Day27 vs Day25	88.5536	-0.0955791	0.181518	-0.526555	107.005	0.599592	0.999354	FALSE
K16328	K16328 psuK; pseudouridine kinase [EC:2.7.1.83]	09100 Metabolism	09104 Nucleotide metabolism	00240 Pyrimidine metabolism	PATH:ko00240]	Day27 vs Day25	300.323	0.114339	0.101487	1.12664	100.334	0.262582	0.994184	FALSE
K16329	K16329 psuG; pseudouridylate synthase [EC:4.2.1.70]	09100 Metabolism	09104 Nucleotide metabolism	00240 Pyrimidine metabolism	PATH:ko00240]	Day27 vs Day25	103.848	-0.367225	0.171243	-2.14446	99.9485	0.03442	0.468195	FALSE
K16792	K16792 aksD; methanogen homoaconitase large subunit [EC:4.2.1.114]	09100 Metabolism	09105 Amino acid metabolism	00300 Lysine biosynthesis	PATH:ko00300]	Day27 vs Day25	75.87	-0.0848562	0.201943	-0.420198	107.008	0.675183	0.999354	FALSE
K16793	K16793 aksE; methanogen homoaconitase small subunit [EC:4.2.1.114]	09100 Metabolism	09105 Amino acid metabolism	00300 Lysine biosynthesis	PATH:ko00300]	Day27 vs Day25	75.5164	-0.0836278	0.202731	-0.412507	107.008	0.680793	0.999354	FALSE
K16841	K16841 hpxA; allantoin racemase [EC:5.1.99.3]	09100 Metabolism	09104 Nucleotide metabolism	00230 Purine metabolism	PATH:ko00230]	Day27 vs Day25	24.5735	-0.14809	0.282057	-0.525036	100.921	0.60071	0.999354	FALSE
K16843	K16843 slcC; (S)-sulfolactate dehydrogenase [EC:1.1.1.310]	09100 Metabolism	09105 Amino acid metabolism	00270 Cysteine and methionine metabolism	PATH:ko00270]	Day27 vs Day25	7.14608	0.0712653	0.381771	0.18667	100.332	0.852296	0.999354	FALSE
K16845	K16845 suyA; (2R)-sulfolactate sulfo-lyase subunit alpha [EC:4.4.1.24]	09100 Metabolism	09105 Amino acid metabolism	00270 Cysteine and methionine metabolism	PATH:ko00270]	Day27 vs Day25	21.6554	0.127778	0.211737	0.603473	98.286	0.547585	0.999354	FALSE
K16846	K16846 suyB; (2R)-sulfolactate sulfo-lyase subunit beta [EC:4.4.1.24]	09100 Metabolism	09105 Amino acid metabolism	00270 Cysteine and methionine metabolism	PATH:ko00270]	Day27 vs Day25	15.6525	-0.197598	0.334371	-0.590955	98.4434	0.555905	0.999354	FALSE
K16937	K16937 doxD; thiosulfate dehydrogenase (quinone) large subunit [EC:1.8.5.2]	09100 Metabolism	09102 Energy metabolism	00920 Sulfur metabolism	PATH:ko00920]	Day27 vs Day25	121.99	0.0498923	0.124353	0.401215	100.756	0.689111	0.999354	FALSE
K16950	K16950 asrA; anaerobic sulfite reductase subunit A	09100 Metabolism	09102 Energy metabolism	00920 Sulfur metabolism	PATH:ko00920]	Day27 vs Day25	72.8285	0.0342344	0.192072	0.178237	107.029	0.858874	0.999354	FALSE
K16951	K16951 asrB; anaerobic sulfite reductase subunit B	09100 Metabolism	09102 Energy metabolism	00920 Sulfur metabolism	PATH:ko00920]	Day27 vs Day25	73.6462	0.0193447	0.191247	0.10115	107.029	0.919621	0.999354	FALSE
K17103	K17103 CHO1, pssA; CDP-diacylglycerol---serine O-phosphatidyltransferase [EC:2.7.8.8]	09100 Metabolism	09105 Amino acid metabolism	00260 Glycine, serine and threonine metabolism	PATH:ko00260]	Day27 vs Day25	4322.18	0.0367134	0.0538705	0.681512	99.2005	0.497136	0.999354	FALSE
K17217	K17217 mccB; cystathionine gamma-lyase / homocysteine desulfhydrase [EC:4.4.1.1 4.4.1.2]	09100 Metabolism	09105 Amino acid metabolism	00270 Cysteine and methionine metabolism	PATH:ko00270]	Day27 vs Day25	35.1194	0.0964819	0.20216	0.477256	98.81	0.634234	0.999354	FALSE
K17217	K17217 mccB; cystathionine gamma-lyase / homocysteine desulfhydrase [EC:4.4.1.1 4.4.1.2]	09100 Metabolism	09105 Amino acid metabolism	00260 Glycine, serine and threonine metabolism	PATH:ko00260]	Day27 vs Day25	35.1194	0.0964819	0.20216	0.477256	98.81	0.634234	0.999354	FALSE
K17217	K17217 mccB; cystathionine gamma-lyase / homocysteine desulfhydrase [EC:4.4.1.1 4.4.1.2]	09100 Metabolism	09102 Energy metabolism	00920 Sulfur metabolism	PATH:ko00920]	Day27 vs Day25	35.1194	0.0964819	0.20216	0.477256	98.81	0.634234	0.999354	FALSE
K17218	K17218 sqr; sulfide:quinone oxidoreductase [EC:1.8.5.4]	09100 Metabolism	09102 Energy metabolism	00920 Sulfur metabolism	PATH:ko00920]	Day27 vs Day25	56.4927	0.194453	0.146755	1.32502	94.7809	0.188351	0.879383	FALSE
K17363	K17363 urdA; urocanate reductase [EC:1.3.99.33]	09100 Metabolism	09105 Amino acid metabolism	00340 Histidine metabolism	PATH:ko00340]	Day27 vs Day25	8.17603	-0.178596	0.388621	-0.459565	107.015	0.646761	0.999354	FALSE
K17462	K17462 yrrT; putative AdoMet-dependent methyltransferase [EC:2.1.1.-]	09100 Metabolism	09105 Amino acid metabolism	00270 Cysteine and methionine metabolism	PATH:ko00270]	Day27 vs Day25	13.428	0.26244	0.272156	0.964303	101.244	0.337192	0.999354	FALSE
K17723	K17723 preA; dihydropyrimidine dehydrogenase (NAD+) subunit PreA [EC:1.3.1.1]	09100 Metabolism	09104 Nucleotide metabolism	00240 Pyrimidine metabolism	PATH:ko00240]	Day27 vs Day25	1518.6	-0.0248992	0.107	-0.232702	97.6488	0.81648	0.999354	FALSE
K17723	K17723 preA; dihydropyrimidine dehydrogenase (NAD+) subunit PreA [EC:1.3.1.1]	09100 Metabolism	09106 Metabolism of other amino acids	00410 beta-Alanine metabolism	PATH:ko00410]	Day27 vs Day25	1518.6	-0.0248992	0.107	-0.232702	97.6488	0.81648	0.999354	FALSE
K17828	K17828 pyrDI; dihydroorotate dehydrogenase (NAD+) catalytic subunit [EC:1.3.1.14]	09100 Metabolism	09104 Nucleotide metabolism	00240 Pyrimidine metabolism	PATH:ko00240]	Day27 vs Day25	4981.87	-0.00901817	0.0430132	-0.209661	100.078	0.834359	0.999354	FALSE
K17898	K17898 oraE; D-ornithine 4,5-aminomutase subunit beta [EC:5.4.3.5]	09100 Metabolism	09106 Metabolism of other amino acids	00470 D-Amino acid metabolism	PATH:ko00470]	Day27 vs Day25	11.985	-0.328537	0.280314	-1.17203	107.019	0.243786	0.960014	FALSE
K17899	K17899 oraS; D-ornithine 4,5-aminomutase subunit alpha [EC:5.4.3.5]	09100 Metabolism	09106 Metabolism of other amino acids	00470 D-Amino acid metabolism	PATH:ko00470]	Day27 vs Day25	11.985	-0.328537	0.280314	-1.17203	107.019	0.243786	0.960014	FALSE
K17950	K17950 cuyA; L-cysteate sulfo-lyase [EC:4.4.1.25]	09100 Metabolism	09105 Amino acid metabolism	00270 Cysteine and methionine metabolism	PATH:ko00270]	Day27 vs Day25	21.9059	0.126639	0.191645	0.660804	100.719	0.510247	0.999354	FALSE
K18011	K18011 kamE; beta-lysine 5,6-aminomutase beta subunit [EC:5.4.3.3]	09100 Metabolism	09106 Metabolism of other amino acids	00470 D-Amino acid metabolism	PATH:ko00470]	Day27 vs Day25	167.984	-0.284406	0.140684	-2.02159	98.9865	0.0459175	0.468195	FALSE
K18011	K18011 kamE; beta-lysine 5,6-aminomutase beta subunit [EC:5.4.3.3]	09100 Metabolism	09105 Amino acid metabolism	00310 Lysine degradation	PATH:ko00310]	Day27 vs Day25	167.984	-0.284406	0.140684	-2.02159	98.9865	0.0459175	0.468195	FALSE
K18012	K18012 kdd; L-erythro-3,5-diaminohexanoate dehydrogenase [EC:1.4.1.11]	09100 Metabolism	09105 Amino acid metabolism	00310 Lysine degradation	PATH:ko00310]	Day27 vs Day25	199.884	-0.249136	0.136896	-1.8199	98.8088	0.0718024	0.593511	FALSE
K18013	K18013 kce; 3-keto-5-aminohexanoate cleavage enzyme [EC:2.3.1.247]	09100 Metabolism	09105 Amino acid metabolism	00310 Lysine degradation	PATH:ko00310]	Day27 vs Day25	353.617	-0.305573	0.153788	-1.98698	98.458	0.0497035	0.497907	FALSE
K18014	K18014 kal; 3-aminobutyryl-CoA ammonia-lyase [EC:4.3.1.14]	09100 Metabolism	09105 Amino acid metabolism	00310 Lysine degradation	PATH:ko00310]	Day27 vs Day25	184.33	-0.299615	0.134072	-2.23473	98.9561	0.0276841	0.461008	FALSE
K18123	K18123 HOGA1; 4-hydroxy-2-oxoglutarate aldolase [EC:4.1.3.16]	09100 Metabolism	09105 Amino acid metabolism	00330 Arginine and proline metabolism	PATH:ko00330]	Day27 vs Day25	19.5446	-0.222503	0.235582	-0.944481	99.164	0.347219	0.999354	FALSE
K18384	K18384 L3HYPDH; trans-L-3-hydroxyproline dehydratase [EC:4.2.1.77]	09100 Metabolism	09105 Amino acid metabolism	00330 Arginine and proline metabolism	PATH:ko00330]	Day27 vs Day25	10.103	-0.287478	0.390115	-0.736906	93.4456	0.463026	0.999354	FALSE
K18447	K18447 NUDX14; ADP-sugar diphosphatase [EC:3.6.1.21]	09100 Metabolism	09104 Nucleotide metabolism	00230 Purine metabolism	PATH:ko00230]	Day27 vs Day25	42.4951	0.634151	0.271045	2.33966	100.373	0.0212818	0.461008	FALSE
K18532	K18532 AK6, FAP7; adenylate kinase [EC:2.7.4.3]	09100 Metabolism	09104 Nucleotide metabolism	00230 Purine metabolism	PATH:ko00230]	Day27 vs Day25	76.3484	-0.0830589	0.199556	-0.416219	107.007	0.678083	0.999354	FALSE
K18933	K18933 mfnA, adc; tyrosine decarboxylase / aspartate 1-decarboxylase [EC:4.1.1.25 4.1.1.11]	09100 Metabolism	09105 Amino acid metabolism	00350 Tyrosine metabolism	PATH:ko00350]	Day27 vs Day25	75.5203	-0.0835246	0.202716	-0.412027	107.008	0.681144	0.999354	FALSE
K18933	K18933 mfnA, adc; tyrosine decarboxylase / aspartate 1-decarboxylase [EC:4.1.1.25 4.1.1.11]	09100 Metabolism	09106 Metabolism of other amino acids	00410 beta-Alanine metabolism	PATH:ko00410]	Day27 vs Day25	75.5203	-0.0835246	0.202716	-0.412027	107.008	0.681144	0.999354	FALSE
K19244	K19244 ala; alanine dehydrogenase [EC:1.4.1.1]	09100 Metabolism	09106 Metabolism of other amino acids	00430 Taurine and hypotaurine metabolism	PATH:ko00430]	Day27 vs Day25	53.3258	-0.0500909	0.206161	-0.24297	98.8142	0.808533	0.999354	FALSE
K19244	K19244 ala; alanine dehydrogenase [EC:1.4.1.1]	09100 Metabolism	09105 Amino acid metabolism	00250 Alanine, aspartate and glutamate metabolism	PATH:ko00250]	Day27 vs Day25	53.3258	-0.0500909	0.206161	-0.24297	98.8142	0.808533	0.999354	FALSE
K19710	K19710 E2.7.7.53; ATP adenylyltransferase [EC:2.7.7.53]	09100 Metabolism	09104 Nucleotide metabolism	00230 Purine metabolism	PATH:ko00230]	Day27 vs Day25	91.7611	-0.00518409	0.150152	-0.0345256	103.302	0.972525	0.999354	FALSE
K00001	K00001 E1.1.1.1, adh; alcohol dehydrogenase [EC:1.1.1.1]	09100 Metabolism	09105 Amino acid metabolism	00350 Tyrosine metabolism	PATH:ko00350]	Day28 vs Day25	466.118	0.0526925	0.0691719	0.761762	98.5699	0.448021	0.999057	FALSE
[truncated: 2,342 more rows]

## Sheet: LinDA2
KO	KO_Full_Name	Level_1	Level_2	Level_3	PATH	Pairwise	baseMean	log2FoldChange	lfcSE	stat	df	pvalue	padj	reject
[truncated: 2,343 more rows]

[truncated: 9 more sheets: LinDA3, LinDA4, LinDA5, LinDA6, LinDA7, LinDA4.1, LinDA5.1, LinDA6.1, LinDA7.1]
